# Supplementary material for: Tracking anharmonic oscillations in the structure of β-1,3-diacetylpyrene
Source: IUCrJ. 2025 Jan 1;12(Pt 1):23–35. doi: 10.1107/S2052252524010443 (PMC11707697; doi:10.1107/S2052252524010443)
Supplement: Supplementary file 1 [file m-12-00023-sup1.cif]

data_110K
#==============================================================================

# PROCESSING SUMMARY (IUCr Office Use Only)

_journal_date_recd_electronic     ? 
_journal_date_to_coeditor         ?
_journal_date_from_coeditor       ?
_journal_date_accepted     ?
_journal_date_printers_first      ?
_journal_date_printers_final      ?
_journal_date_proofs_out          ?
_journal_date_proofs_in           ?
_journal_coeditor_name            ?
_journal_coeditor_code      PEN5002
_journal_coeditor_notes
; ?
;
_journal_paper_category      ?
_journal_techeditor_code    ?  
_iucr_compatibility_tag          ACTA95
_journal_techeditor_notes  
;
;
_journal_coden_ASTM               ?
_journal_name_full                ?
_journal_year                     ?
_journal_volume                   ?
_journal_issue                    ?
_journal_page_first               ?
_journal_page_last                ?
_journal_suppl_publ_number        ?
_journal_suppl_publ_pages         ?

#==============================================================================

_audit_creation_date               2024-08-09
_audit_creation_method
;
Olex2 1.5
(compiled 2024.02.16 svn.r378c4104 for OlexSys, GUI svn.r6928)
;
_audit_contact_author_address      ?
_audit_contact_author_email        ?
_audit_contact_author_name         ''
_audit_contact_author_phone        ?
_publ_contact_author_id_orcid      ?
_publ_section_references
;
Bourhis, L.J., Dolomanov, O.V., Gildea, R.J., Howard, J.A.K., Puschmann, H.
 (2015). Acta Cryst. A71, 59-75.

Dolomanov, O.V., Bourhis, L.J., Gildea, R.J, Howard, J.A.K. & Puschmann, H.
 (2009), J. Appl. Cryst. 42, 339-341.

Kleemiss, F., Dolomanov, O.V., Bodensteiner, M., Peyerimhoff, N., Midgley, L.,
Bourhis, L.J., Genoni, A., Malaspina, L.A., Jayatilaka, D., Spencer, J.L.,
White, F., Grundkoetter-Stock, B., Steinhauer, S., Lentz, D., Puschmann, H.,
Grabowsky, S. (2021), Chem. Sci., 12, 1675-1692.

Kleemiss, F., Dolomanov, O.V., Bodensteiner, M., Peyerimhoff, N., Midgley, M.,
Bourhis, L.J., Genoni, A., Malaspina, L.A., Jayatilaka, D., Spencer, J.L.,
White, F., Grundkoetter-Stock, B, Steinhauer, S., Lentz, D., Puschmann, H.,
Grabowsky, S. (2021), Chem. Sci., 12, 1675-1692.

Sheldrick, G.M. (2008). Acta Cryst. A64, 112-122.
;
_chemical_formula_moiety           'C20 H14 O2'
_chemical_formula_sum              'C20 H14 O2'
_chemical_formula_weight           286.333
_chemical_oxdiff_formula           'C20 H14 O2'
loop_
  _atom_type_symbol
  _atom_type_scat_dispersion_real
  _atom_type_scat_dispersion_imag
  _atom_type_scat_source
  _atom_type_scat_dispersion_source
 C 0.01788 0.00908 'NoSpherA2: Chem.Sci. 2021, DOI:10.1039/D0SC05526C'
 'Brennan, Cowan, Rev. Sci. Instrum., 1992, 63, 850'
 H 0.00000 0.00000 'NoSpherA2: Chem.Sci. 2021, DOI:10.1039/D0SC05526C'
 'Brennan, Cowan, Rev. Sci. Instrum., 1992, 63, 850'
 O 0.04960 0.03234 'NoSpherA2: Chem.Sci. 2021, DOI:10.1039/D0SC05526C'
 'Brennan, Cowan, Rev. Sci. Instrum., 1992, 63, 850'

_space_group_crystal_system        'monoclinic'
_space_group_IT_number             14
_space_group_name_H-M_alt          'P 1 21/c 1'
_space_group_name_Hall             '-P 2ybc'
loop_
  _space_group_symop_id
  _space_group_symop_operation_xyz
 1 x,y,z
 2 -x,y+1/2,-z+1/2
 3 -x,-y,-z
 4 x,-y-1/2,z-1/2

_symmetry_Int_Tables_number        14
_cell_length_a                     7.14940(18)
_cell_length_b                     10.9139(3)
_cell_length_c                     17.7592(5)
_cell_angle_alpha                  90
_cell_angle_beta                   102.584(3)
_cell_angle_gamma                  90
_cell_volume                       1352.42(6)
_cell_formula_units_Z              4
_cell_measurement_reflns_used      5835
_cell_measurement_temperature      109.99(12)
_cell_measurement_theta_max        77.0810
_cell_measurement_theta_min        4.7730
_exptl_absorpt_coefficient_mu      0.714
_exptl_absorpt_correction_T_max    1.000
_exptl_absorpt_correction_T_min    0.731
_exptl_absorpt_correction_type     gaussian
_exptl_absorpt_process_details
;
CrysAlisPro 1.171.39.43d (Rigaku Oxford Diffraction, 2018)
Numerical absorption correction based on gaussian integration over
   a multifaceted crystal model
Empirical absorption correction using spherical harmonics,
 implemented in SCALE3 ABSPACK scaling algorithm.
;
_exptl_crystal_colour              'clear yellow'
_exptl_crystal_colour_lustre       clear
_exptl_crystal_colour_modifier     .
_exptl_crystal_colour_primary      yellow
_exptl_crystal_density_diffrn      1.406
_exptl_crystal_description         irregular
_exptl_crystal_F_000               601.956
loop_
  _exptl_crystal_face_index_h
  _exptl_crystal_face_index_k
  _exptl_crystal_face_index_l
  _exptl_crystal_face_perp_dist
 5 1 -4 0.0501
 3 -1 -10 0.0831
 -1 -3 -9 0.0742
 -3 0 5 0.0393
 1 4 -5 0.0530
 -1 3 5 0.0650
 -2 -4 9 0.0253
 1 -4 -5 0.0612
 0 -5 -1 0.0471
 -2 0 -5 0.0764

_exptl_crystal_size_max            0.175
_exptl_crystal_size_mid            0.135
_exptl_crystal_size_min            0.093
loop_
  _exptl_oxdiff_crystal_face_indexfrac_h
  _exptl_oxdiff_crystal_face_indexfrac_k
  _exptl_oxdiff_crystal_face_indexfrac_l
  _exptl_oxdiff_crystal_face_x
  _exptl_oxdiff_crystal_face_y
  _exptl_oxdiff_crystal_face_z
 5.0001 1.0060 -3.9925 -0.5104 0.6740 -0.6914
 3.0014 -0.9953 -9.9954 -0.0909 0.0444 -0.9908
 -0.9983 -2.9998 -9.0014 0.4771 -0.5702 -0.6269
 -3.0005 -0.0040 4.9955 0.2256 -0.2833 0.6135
 1.0002 4.0019 -4.9984 -0.6021 -0.2477 -0.3134
 -1.0010 2.9982 4.9985 -0.3230 -0.0266 0.5273
 -2.0007 -4.0036 8.9968 0.6761 0.2830 0.6797
 1.0011 -3.9982 -4.9985 0.4551 0.0658 -0.5579
 0.0007 -4.9999 -1.0001 0.6613 0.1403 -0.2221
 -1.9992 -0.0014 -5.0029 0.1547 -0.6524 -0.1689

_diffrn_reflns_av_R_equivalents    0.0403
_diffrn_reflns_av_unetI/netI       0.0230
_diffrn_reflns_Laue_measured_fraction_full  0.9992
_diffrn_reflns_Laue_measured_fraction_max  0.9916
_diffrn_reflns_limit_h_max         9
_diffrn_reflns_limit_h_min         -8
_diffrn_reflns_limit_k_max         13
_diffrn_reflns_limit_k_min         -13
_diffrn_reflns_limit_l_max         22
_diffrn_reflns_limit_l_min         -21
_diffrn_reflns_number              20709
_diffrn_reflns_point_group_measured_fraction_full  0.9992
_diffrn_reflns_point_group_measured_fraction_max  0.9916
_diffrn_reflns_theta_full          67.6840
_diffrn_reflns_theta_max           77.51
_diffrn_reflns_theta_min           4.79
_diffrn_ambient_environment        N~2~
_diffrn_ambient_temperature        109.99(12)
_diffrn_detector                   'CCD plate'
_diffrn_detector_type              HyPix
_diffrn_measured_fraction_theta_full  0.9992
_diffrn_measured_fraction_theta_max  0.9916
_diffrn_measurement_details
;
List of Runs (angles in degrees, time in seconds):

  # Type    Start    End  Width  t~exp~   \w     \q     \k     \f   Frames
--------------------------------------------------------------------------
  1  \w    -22.00  32.00   0.50    0.10    --    0.00  52.00 -16.00  108
  2  \w     39.00  65.00   0.50    0.10    --    0.00  52.00 -16.00   52
  3  \w     -1.00  25.00   0.50    0.30    --   66.60 -52.00-161.00   52
  4  \w     29.00 124.00   0.50    0.30    --   66.60  52.00 -16.00  190
  5  \w     61.00  94.00   0.50    0.30    --   66.60 -52.00-161.00   66
  6  \w     45.00  74.00   0.50    0.30    --  121.75 -52.00-161.00   58
  7  \w    -43.00  20.00   0.50    0.10    --    0.00  77.00-180.00  126
  8  \w    -37.00  40.00   0.50    0.10    --    0.00 -77.00 -30.00  154
  9  \w    -77.00 -45.00   0.50    0.10    --    0.00 -77.00 -30.00   64
 10  \w     -8.00  33.00   0.50    0.10    --    0.00 -52.00-161.00   82
 11  \w      0.00  54.00   0.50    0.10    --    0.00 -99.00-180.00  108
 12  \w    -78.00 -21.00   0.50    0.10    --    0.00 -52.00-161.00  114
 13  \w     11.00  53.00   0.50    0.10    --    0.00 -99.00-120.00   84
 14  \w     24.00 149.00   0.50    0.30    --   66.60  77.00  60.00  250
 15  \w     24.00 150.00   0.50    0.30    --   66.60  77.00-150.00  252
 16  \w     34.00 109.00   0.50    0.30    --   66.60-125.00 -90.00  150
 17  \w    115.00 141.00   0.50    0.30    --   66.60  77.00 114.06   52
 18  \w     25.00  79.00   0.50    0.30    --   66.60  77.00-180.00  108
 19  \w     97.00 150.00   0.50    0.30    --   66.60 125.00 -90.00  106
 20  \w    118.00 150.00   0.50    0.30    --   66.60 125.00-180.00   64
 21  \w    108.00 152.00   0.50    0.30    --   66.60  77.00 -30.00   88
 22  \w     24.00 150.00   0.50    0.30    --   66.60  77.00 150.00  252
 23  \w     24.00  59.00   0.50    0.30    --   66.60  77.00 -60.00   70
 24  \w     81.00 141.00   0.50    0.30    --   66.60  77.00  30.00  120
 25  \w     97.00 148.00   0.50    0.30    --   66.60 125.00 120.00  102
 26  \w     24.00  69.00   0.50    0.30    --   66.60  77.00   0.00   90
 27  \w    107.00 146.00   0.50    0.30    --   66.60  77.00-180.00   78
 28  \w     24.00  69.00   0.50    0.30    --   66.60  77.00 114.06   90
 29  \w     25.00  78.00   0.50    0.30    --   66.60  77.00  30.00  106
 30  \w     26.00  70.00   0.50    0.30    --   66.60  77.00 -90.00   88
 31  \w     24.00  60.00   0.50    0.30    --   66.60  77.00  90.00   72
 32  \w     24.00  57.00   0.50    0.30    --   66.60  77.00 -30.00   66
 33  \w     24.00  71.00   0.50    0.30    --   66.60  77.00-120.00   94
 34  \w     88.00 152.00   0.50    0.30    --   66.60  77.00-120.00  128
 35  \w     66.00 108.00   0.50    0.30    --   66.60-125.00 150.00   84
 36  \w     88.00 146.00   0.50    0.30    --   66.60  77.00  90.00  116
 37  \w    112.00 138.00   0.50    0.30    --   66.60  77.00 -90.00   52
 38  \w     84.00 152.00   0.50    0.30    --   66.60  77.00 -60.00  136
 39  \w     79.00 105.00   0.50    0.30    --  121.75  76.00 -66.31   52
 40  \w     83.00 113.00   0.50    0.30    --  121.75  68.00  55.50   60
 41  \w     84.00 113.00   0.50    0.30    --  121.75  67.00 173.08   58
 42  \w    138.00 178.00   0.50    0.30    --  121.75  63.00 150.00   80
 43  \w     85.00 110.00   0.50    0.30    --  121.75  63.00 150.00   50
 44  \w     53.00 108.00   0.50    0.30    --  121.75-111.00 -60.00  110
 45  \w     32.00  83.00   0.50    0.30    --  121.75 -91.00-150.00  102
 46  \w    145.00 176.00   0.50    0.30    --  121.75  77.00 -60.00   62
 47  \w     85.00 175.00   0.50    0.30    --  121.75  63.00   0.00  180
 48  \w     79.00 139.00   0.50    0.30    --  121.75  77.00 -60.00  120
 49  \w    145.00 178.00   0.50    0.30    --  121.75  63.00-120.00   66
 50  \w     86.00 142.00   0.50    0.30    --  121.75  63.00-120.00  112
 51  \w     82.00 108.00   0.50    0.30    --  121.75  70.00-107.63   52
 52  \w     46.00 106.00   0.50    0.30    --  121.75-111.00  30.00  120
 53  \w     79.00 132.00   0.50    0.30    --  121.75  77.00  30.00  106
 54  \w    133.00 159.00   0.50    0.30    --  121.75  77.00   0.00   52
 55  \w     80.00 177.00   0.50    0.30    --  121.75  77.00  60.00  194
 56  \w     79.00 174.00   0.50    0.30    --  121.75  77.00 120.00  190
 57  \w     34.00  95.00   0.50    0.30    --  121.75 -91.00 150.00  122
 58  \w     79.00 115.00   0.50    0.30    --  121.75  77.00   0.00   72
 59  \w     79.00 114.00   0.50    0.30    --  121.75  77.00  90.00   70
 60  \w    118.00 147.00   0.50    0.30    --  121.75  77.00  90.00   58
 61  \w    121.00 178.00   0.50    0.30    --  121.75  72.00-140.82  114
 62  \w     80.00 113.00   0.50    0.30    --  121.75  72.00-140.82   66
 63  \w    119.00 145.00   0.50    0.30    --  121.75  77.00 -30.00   52
 64  \w     85.00 163.00   0.50    0.30    --  121.75  63.00-150.00  156
 65  \w     49.00 108.00   0.50    0.30    --  121.75-111.00  90.00  118
 66  \w    132.00 172.00   0.50    0.30    --  121.75  68.00  55.50   80
 67  \w     80.00 109.00   0.50    0.30    --  121.75  77.00 -30.00   58
 68  \w    115.00 158.00   0.50    0.30    --  121.75  76.00 -66.31   86
 69  \w     44.00 108.00   0.50    0.30    --  121.75-111.00-150.00  128
 70  \w     38.00  86.00   0.50    0.30    --  121.75 -91.00 120.00   96
 71  \w    141.00 172.00   0.50    0.30    --  121.75  77.00 -90.00   62
 72  \w    144.00 177.00   0.50    0.30    --  121.75  77.00 100.66   66
 73  \w     86.00 170.00   0.50    0.30    --  121.75  60.00  26.94  168
 74  \w     79.00 116.00   0.50    0.30    --  121.75  77.00 -90.00   74
 75  \w     79.00 139.00   0.50    0.30    --  121.75  77.00 100.66  120
;
_diffrn_measurement_device         'four-circle diffractometer'
_diffrn_measurement_device_type    'SuperNova, Dual, Cu at home/near, HyPix'
_diffrn_measurement_method         '\w scans'
_diffrn_orient_matrix_type        
 'CrysAlisPro convention (1999,Acta A55,543-557)'
_diffrn_orient_matrix_UB_11        -0.0759220706
_diffrn_orient_matrix_UB_12        -0.1321599966
_diffrn_orient_matrix_UB_13        -0.0005440199
_diffrn_orient_matrix_UB_21        0.1871087465
_diffrn_orient_matrix_UB_22        -0.0391624315
_diffrn_orient_matrix_UB_23        0.0556416354
_diffrn_orient_matrix_UB_31        -0.0890548812
_diffrn_orient_matrix_UB_32        0.0305439480
_diffrn_orient_matrix_UB_33        0.0693389950
_diffrn_radiation_monochromator    mirror
_diffrn_radiation_probe            x-ray
_diffrn_radiation_type             'Cu K\a'
_diffrn_radiation_wavelength       1.54184
_diffrn_source                     'micro-focus sealed X-ray tube'
_diffrn_source_type                'SuperNova (Cu) X-ray Source'
_reflns_Friedel_coverage           0.0
_reflns_limit_h_max                8
_reflns_limit_h_min                -9
_reflns_limit_k_max                13
_reflns_limit_k_min                0
_reflns_limit_l_max                22
_reflns_limit_l_min                0
_reflns_number_gt                  2431
_reflns_number_total               2847
_reflns_threshold_expression       I>=2u(I)
_computing_cell_refinement         'CrysAlisPro 1.171.39.43d (Rigaku OD, 2018)'
_computing_data_collection         'CrysAlisPro 1.171.39.43d (Rigaku OD, 2018)'
_computing_data_reduction          'CrysAlisPro 1.171.39.43d (Rigaku OD, 2018)'
_computing_molecular_graphics      'Olex2 1.5 (Dolomanov et al., 2009)'
_computing_publication_material    'Olex2 1.5 (Dolomanov et al., 2009)'
_computing_structure_refinement    'olex2.refine 1.5 (Bourhis et al., 2015)'
_computing_structure_solution      'SHELXS  (Sheldrick, 2008)'
_refine_diff_density_max           0.1301
_refine_diff_density_min           -0.1126
_refine_diff_density_rms           0.0302
_refine_ls_d_res_high              0.7896
_refine_ls_d_res_low               9.2355
_refine_ls_goodness_of_fit_ref     1.0543
_refine_ls_hydrogen_treatment      refall
_refine_ls_matrix_type             full
_refine_ls_number_constraints      0
_refine_ls_number_parameters       325
_refine_ls_number_reflns           2847
_refine_ls_number_restraints       0
_refine_ls_R_factor_all            0.0287
_refine_ls_R_factor_gt             0.0229
_refine_ls_restrained_S_all        1.0543
_refine_ls_shift/su_max            0.0002
_refine_ls_shift/su_mean           0.0000
_refine_ls_structure_factor_coef   Fsqd
_refine_ls_weighting_details      
 'w=1/[\s^2^(Fo^2^)+(0.0210P)^2^+0.0993P] where P=(Fo^2^+2Fc^2^)/3'
_refine_ls_weighting_scheme        calc
_refine_ls_wR_factor_gt            0.0543
_refine_ls_wR_factor_ref           0.0567
_olex2_refinement_description
;
;
_olex2_refine_details
;
Refinement using NoSpherA2, an implementation of
NOn-SPHERical Atom-form-factors in Olex2.
Please cite:
F. Kleemiss et al. Chem. Sci. DOI 10.1039/D0SC05526C - 2021
NoSpherA2 implementation of HAR makes use of
tailor-made aspherical atomic form factors calculated
on-the-fly from a Hirshfeld-partitioned electron density (ED) - not from
spherical-atom form factors.

The ED is calculated from a gaussian basis set single determinant SCF
wavefunction - either Hartree-Fock or DFT using selected funtionals
 - for a fragment of the crystal.
This fragment can be embedded in an electrostatic crystal field by employing cluster charges
or modelled using implicit solvation models, depending on the software used.
The following options were used:
   SOFTWARE:       ORCA 5.0
   PARTITIONING:   NoSpherA2
   INT ACCURACY:   Normal
   METHOD:         B3LYP
   BASIS SET:      6-31G(d,p)
   CHARGE:         0
   MULTIPLICITY:   1
   DATE:           2024-03-29_15-02-08
;
_atom_sites_solution_primary       direct
loop_
  _atom_site_label
  _atom_site_type_symbol
  _atom_site_fract_x
  _atom_site_fract_y
  _atom_site_fract_z
  _atom_site_U_iso_or_equiv
  _atom_site_adp_type
  _atom_site_occupancy
  _atom_site_refinement_flags_posn
 C1 C 0.24484(10) 0.98473(7) 0.49272(4) 0.01946(16) Uani 1.000000 .
 C2 C 0.21204(10) 0.85714(7) 0.47671(4) 0.02050(16) Uani 1.000000 .
 C3 C 0.22864(10) 1.06919(7) 0.42993(4) 0.02146(17) Uani 1.000000 .
 C4 C 0.31889(10) 0.94329(7) 0.63182(4) 0.02010(16) Uani 1.000000 .
 C5 C 0.29953(10) 1.02893(7) 0.57024(4) 0.01978(16) Uani 1.000000 .
 C6 C 0.28292(11) 0.81962(7) 0.61442(5) 0.02132(16) Uani 1.000000 .
 C7 C 0.23494(10) 0.77410(7) 0.53922(4) 0.02116(16) Uani 1.000000 .
 C8 C 0.26754(10) 1.19568(7) 0.44409(5) 0.02402(17) Uani 1.000000 .
 C9 C 0.17930(10) 1.02709(7) 0.35246(4) 0.02424(18) Uani 1.000000 .
 C10 C 0.31705(11) 1.23738(7) 0.52216(5) 0.02605(18) Uani 1.000000 .
 C11 C 0.15493(11) 0.81859(8) 0.39750(5) 0.02510(17) Uani 1.000000 .
 O12 O 0.46962(8) 1.07245(5) 0.73586(3) 0.02946(15) Uani 1.000000 .
 C13 C 0.33087(11) 1.15811(7) 0.58220(5) 0.02402(17) Uani 1.000000 .
 C14 C 0.14071(11) 0.89981(8) 0.33858(5) 0.02677(18) Uani 1.000000 .
 C15 C 0.17243(11) 1.11012(8) 0.29170(5) 0.02933(19) Uani 1.000000 .
 C16 C 0.26042(12) 1.27618(8) 0.38203(5) 0.02919(19) Uani 1.000000 .
 C17 C 0.38549(11) 0.97699(7) 0.71503(5) 0.02249(17) Uani 1.000000 .
 C18 C 0.22401(11) 0.63790(7) 0.52959(5) 0.02449(17) Uani 1.000000 .
 O19 O 0.25522(9) 0.58710(5) 0.47242(4) 0.03523(16) Uani 1.000000 .
 C20 C 0.21340(12) 1.23344(8) 0.30635(5) 0.0314(2) Uani 1.000000 .
 C21 C 0.17885(14) 0.56208(8) 0.59449(5) 0.02909(19) Uani 1.000000 .
 C22 C 0.34953(14) 0.88791(9) 0.77537(5) 0.02923(19) Uani 1.000000 .
 H6 H 0.3014(14) 0.7552(8) 0.6624(5) 0.044(3) Uani 1.000000 .
 H20 H 0.2121(15) 1.2967(9) 0.2590(6) 0.055(3) Uani 1.000000 .
 H11 H 0.1268(15) 0.7218(9) 0.3863(5) 0.053(3) Uani 1.000000 .
 H15 H 0.1396(16) 1.0761(10) 0.2321(6) 0.055(3) Uani 1.000000 .
 H10 H 0.3455(15) 1.3346(8) 0.5332(6) 0.053(3) Uani 1.000000 .
 H22A H 0.4360(16) 0.8069(11) 0.7767(6) 0.064(3) Uani 1.000000 .
 H13 H 0.3696(15) 1.1917(9) 0.6415(5) 0.050(3) Uani 1.000000 .
 H22B H 0.2038(15) 0.8565(10) 0.7625(6) 0.058(3) Uani 1.000000 .
 H22C H 0.3822(19) 0.9304(10) 0.8321(6) 0.071(4) Uani 1.000000 .
 H16 H 0.2921(15) 1.3726(9) 0.3941(6) 0.056(3) Uani 1.000000 .
 H14 H 0.1025(15) 0.8675(10) 0.2783(5) 0.056(3) Uani 1.000000 .
 H21A H 0.0628(17) 0.6000(10) 0.6166(7) 0.064(3) Uani 1.000000 .
 H21B H 0.1426(18) 0.4694(9) 0.5738(6) 0.069(4) Uani 1.000000 .
 H21C H 0.3009(17) 0.5594(10) 0.6433(6) 0.066(3) Uani 1.000000 .

loop_
  _atom_site_aniso_label
  _atom_site_aniso_U_11
  _atom_site_aniso_U_22
  _atom_site_aniso_U_33
  _atom_site_aniso_U_12
  _atom_site_aniso_U_13
  _atom_site_aniso_U_23
 C1 0.0176(3) 0.0220(4) 0.0192(4) 0.0011(3) 0.0048(3) -0.0016(3)
 C2 0.0197(3) 0.0225(4) 0.0195(4) 0.0001(3) 0.0046(3) -0.0031(3)
 C3 0.0180(3) 0.0259(4) 0.0206(4) 0.0024(3) 0.0044(3) 0.0013(3)
 C4 0.0209(4) 0.0211(4) 0.0184(4) -0.0001(3) 0.0048(3) -0.0027(3)
 C5 0.0183(3) 0.0213(4) 0.0200(4) -0.0001(3) 0.0046(3) -0.0023(3)
 C6 0.0227(4) 0.0217(4) 0.0195(4) 0.0001(3) 0.0046(3) -0.0021(3)
 C7 0.0214(4) 0.0211(4) 0.0211(4) 0.0000(3) 0.0050(3) -0.0028(3)
 C8 0.0210(4) 0.0247(4) 0.0269(4) 0.0022(3) 0.0062(3) 0.0036(3)
 C9 0.0199(4) 0.0329(4) 0.0200(4) 0.0030(3) 0.0044(3) 0.0017(3)
 C10 0.0269(4) 0.0216(4) 0.0302(5) -0.0004(3) 0.0074(3) -0.0004(3)
 C11 0.0256(4) 0.0276(4) 0.0217(4) -0.0014(3) 0.0045(3) -0.0046(3)
 O12 0.0363(3) 0.0286(3) 0.0222(3) -0.0051(2) 0.0036(2) -0.0058(2)
 C13 0.0263(4) 0.0220(4) 0.0241(4) -0.0007(3) 0.0061(3) -0.0021(3)
 C14 0.0261(4) 0.0340(4) 0.0197(4) 0.0006(3) 0.0040(3) -0.0029(3)
 C15 0.0245(4) 0.0405(5) 0.0234(4) 0.0055(3) 0.0061(3) 0.0068(4)
 C16 0.0258(4) 0.0293(5) 0.0333(5) 0.0032(3) 0.0084(3) 0.0087(4)
 C17 0.0228(4) 0.0246(4) 0.0202(4) 0.0005(3) 0.0049(3) -0.0037(3)
 C18 0.0266(4) 0.0210(4) 0.0260(4) -0.0003(3) 0.0060(3) -0.0039(3)
 O19 0.0521(4) 0.0235(3) 0.0331(4) -0.0008(3) 0.0158(3) -0.0080(3)
 C20 0.0267(4) 0.0388(5) 0.0292(5) 0.0055(3) 0.0069(4) 0.0118(4)
 C21 0.0332(5) 0.0230(4) 0.0313(5) 0.0001(3) 0.0075(4) 0.0002(3)
 C22 0.0322(5) 0.0342(5) 0.0210(5) -0.0008(4) 0.0051(4) 0.0003(4)
 H6 0.060(7) 0.041(6) 0.029(6) 0.001(5) 0.004(5) 0.013(5)
 H20 0.063(7) 0.060(7) 0.043(7) 0.005(6) 0.014(5) 0.032(6)
 H11 0.075(8) 0.037(6) 0.046(7) -0.008(5) 0.012(6) -0.008(5)
 H15 0.066(8) 0.071(8) 0.025(6) -0.004(6) 0.001(5) -0.005(6)
 H10 0.082(8) 0.017(5) 0.062(7) -0.010(5) 0.018(6) -0.001(5)
 H22A 0.060(8) 0.068(8) 0.062(8) 0.030(7) 0.012(6) 0.018(7)
 H13 0.069(8) 0.061(7) 0.020(5) -0.010(6) 0.012(5) -0.014(5)
 H22B 0.039(7) 0.087(9) 0.046(7) -0.019(6) 0.007(5) 0.003(6)
 H22C 0.121(11) 0.073(8) 0.018(6) -0.019(7) 0.010(6) -0.024(6)
 H16 0.056(7) 0.037(6) 0.077(8) -0.007(5) 0.018(6) 0.005(6)
 H14 0.069(8) 0.078(8) 0.019(5) -0.005(6) 0.002(5) -0.018(5)
 H21A 0.070(8) 0.062(8) 0.075(9) 0.014(7) 0.045(7) 0.012(6)
 H21B 0.109(10) 0.027(6) 0.069(8) -0.022(6) 0.013(7) -0.020(6)
 H21C 0.064(8) 0.064(8) 0.056(8) 0.001(6) -0.018(7) 0.013(6)

loop_
  _geom_bond_atom_site_label_1
  _geom_bond_atom_site_label_2
  _geom_bond_distance
  _geom_bond_site_symmetry_2
  _geom_bond_publ_flag
 C1 C2 1.4303(10) . ?
 C1 C3 1.4319(10) . ?
 C1 C5 1.4305(10) . ?
 C2 C7 1.4147(11) . ?
 C2 C11 1.4395(11) . ?
 C3 C8 1.4198(11) . ?
 C3 C9 1.4203(11) . ?
 C4 C5 1.4222(10) . ?
 C4 C6 1.3959(10) . ?
 C4 C17 1.4965(10) . ?
 C5 C13 1.4361(10) . ?
 C6 C7 1.3959(10) . ?
 C6 H6 1.090(9) . ?
 C7 C18 1.4965(10) . ?
 C8 C10 1.4286(11) . ?
 C8 C16 1.4017(11) . ?
 C9 C14 1.4271(11) . ?
 C9 C15 1.4017(11) . ?
 C10 C13 1.3600(11) . ?
 C10 H10 1.090(9) . ?
 C11 C14 1.3582(12) . ?
 C11 H11 1.086(10) . ?
 O12 C17 1.2195(9) . ?
 C13 H13 1.093(8) . ?
 C14 H14 1.103(9) . ?
 C15 C20 1.3899(13) . ?
 C15 H15 1.097(9) . ?
 C16 C20 1.3928(13) . ?
 C16 H16 1.088(10) . ?
 C17 C22 1.5097(11) . ?
 C18 O19 1.2194(10) . ?
 C18 C21 1.5099(12) . ?
 C20 H20 1.087(9) . ?
 C21 H21A 1.075(11) . ?
 C21 H21B 1.089(9) . ?
 C21 H21C 1.088(11) . ?
 C22 H22A 1.076(11) . ?
 C22 H22B 1.073(10) . ?
 C22 H22C 1.088(9) . ?

loop_
  _geom_angle_atom_site_label_1
  _geom_angle_atom_site_label_2
  _geom_angle_atom_site_label_3
  _geom_angle
  _geom_angle_site_symmetry_1
  _geom_angle_site_symmetry_3
  _geom_angle_publ_flag
 C3 C1 C2 119.34(7) . . ?
 C5 C1 C2 121.21(7) . . ?
 C5 C1 C3 119.42(7) . . ?
 C7 C2 C1 118.80(7) . . ?
 C11 C2 C1 118.57(7) . . ?
 C11 C2 C7 122.63(7) . . ?
 C8 C3 C1 120.57(7) . . ?
 C9 C3 C1 120.46(7) . . ?
 C9 C3 C8 118.94(7) . . ?
 C6 C4 C5 118.88(7) . . ?
 C17 C4 C5 123.68(7) . . ?
 C17 C4 C6 117.38(7) . . ?
 C4 C5 C1 118.61(7) . . ?
 C13 C5 C1 118.33(7) . . ?
 C13 C5 C4 123.06(7) . . ?
 C7 C6 C4 123.42(7) . . ?
 H6 C6 C4 117.8(5) . . ?
 H6 C6 C7 118.7(5) . . ?
 C6 C7 C2 119.02(7) . . ?
 C18 C7 C2 123.54(7) . . ?
 C18 C7 C6 117.30(7) . . ?
 C10 C8 C3 118.63(7) . . ?
 C16 C8 C3 119.87(8) . . ?
 C16 C8 C10 121.49(8) . . ?
 C14 C9 C3 118.69(7) . . ?
 C15 C9 C3 119.75(8) . . ?
 C15 C9 C14 121.55(8) . . ?
 C13 C10 C8 121.24(8) . . ?
 H10 C10 C8 118.8(5) . . ?
 H10 C10 C13 119.9(5) . . ?
 C14 C11 C2 121.31(8) . . ?
 H11 C11 C2 117.7(5) . . ?
 H11 C11 C14 121.0(5) . . ?
 C10 C13 C5 121.75(8) . . ?
 H13 C13 C5 118.1(5) . . ?
 H13 C13 C10 120.1(5) . . ?
 C11 C14 C9 121.54(8) . . ?
 H14 C14 C9 118.4(6) . . ?
 H14 C14 C11 120.0(6) . . ?
 C20 C15 C9 120.75(9) . . ?
 H15 C15 C9 119.2(6) . . ?
 H15 C15 C20 120.0(6) . . ?
 C20 C16 C8 120.57(8) . . ?
 H16 C16 C8 118.7(6) . . ?
 H16 C16 C20 120.7(6) . . ?
 O12 C17 C4 122.64(7) . . ?
 C22 C17 C4 118.41(7) . . ?
 C22 C17 O12 118.94(7) . . ?
 O19 C18 C7 122.16(8) . . ?
 C21 C18 C7 118.15(7) . . ?
 C21 C18 O19 119.66(7) . . ?
 C16 C20 C15 120.11(8) . . ?
 H20 C20 C15 120.3(6) . . ?
 H20 C20 C16 119.6(6) . . ?
 H21A C21 C18 112.2(6) . . ?
 H21B C21 C18 109.0(6) . . ?
 H21B C21 H21A 109.6(9) . . ?
 H21C C21 C18 110.8(6) . . ?
 H21C C21 H21A 105.6(9) . . ?
 H21C C21 H21B 109.6(9) . . ?
 H22A C22 C17 111.0(6) . . ?
 H22B C22 C17 111.2(6) . . ?
 H22B C22 H22A 105.6(9) . . ?
 H22C C22 C17 110.4(6) . . ?
 H22C C22 H22A 108.9(9) . . ?
 H22C C22 H22B 109.7(9) . . ?

loop_
  _geom_torsion_atom_site_label_1
  _geom_torsion_atom_site_label_2
  _geom_torsion_atom_site_label_3
  _geom_torsion_atom_site_label_4
  _geom_torsion
  _geom_torsion_site_symmetry_1
  _geom_torsion_site_symmetry_2
  _geom_torsion_site_symmetry_3
  _geom_torsion_site_symmetry_4
  _geom_torsion_publ_flag
 C1 C2 C7 C6 1.96(8) . . . . ?
 C1 C2 C7 C18 -173.61(7) . . . . ?
 C1 C2 C11 C14 3.07(8) . . . . ?
 C1 C3 C8 C10 -1.99(8) . . . . ?
 C1 C3 C8 C16 176.80(7) . . . . ?
 C1 C3 C9 C14 1.86(8) . . . . ?
 C1 C3 C9 C15 -177.15(7) . . . . ?
 C1 C5 C4 C6 -0.33(8) . . . . ?
 C1 C5 C4 C17 176.53(6) . . . . ?
 C1 C5 C13 C10 -2.57(8) . . . . ?
 C2 C7 C6 C4 -3.14(8) . . . . ?
 C2 C7 C18 O19 23.84(9) . . . . ?
 C2 C7 C18 C21 -158.14(8) . . . . ?
 C2 C11 C14 C9 -0.80(9) . . . . ?
 C3 C8 C10 C13 1.30(8) . . . . ?
 C3 C8 C16 C20 0.70(9) . . . . ?
 C3 C9 C14 C11 -1.69(8) . . . . ?
 C3 C9 C15 C20 0.00(8) . . . . ?
 C4 C5 C13 C10 177.94(8) . . . . ?
 C4 C6 C7 C18 172.70(7) . . . . ?
 C5 C13 C10 C8 1.00(9) . . . . ?
 C6 C7 C18 O19 -151.80(7) . . . . ?
 C6 C7 C18 C21 26.22(8) . . . . ?
 C8 C16 C20 C15 0.19(9) . . . . ?
 C9 C15 C20 C16 -0.54(9) . . . . ?

loop_
  _diffrn_refln_index_h
  _diffrn_refln_index_k
  _diffrn_refln_index_l
  _diffrn_refln_intensity_net
  _diffrn_refln_intensity_u
  _diffrn_refln_scale_group_code
 0 0 2 79382.9 2670.25 11
 0 0 -2 76782.7 2663 13
 0 0 3 -5.92515 22.917 11
 0 0 -3 -5.21505 21.3241 13
 0 0 -4 15902.9 626.382 13
 0 0 4 16216.1 639.434 11
 0 0 -5 -8.90711 31.2693 13
 0 0 5 -30.3476 36.7569 11
 0 0 6 16636.1 696.465 11
 0 0 -6 15342.9 669.802 13
 0 0 -6 16880.9 757.648 7
 0 0 -7 51.3631 34.0707 13
 0 0 -7 7.14399 29.9714 31
 0 0 -7 13.2398 23.2374 14
 0 0 7 -6.53767 24.533 34
 0 0 7 29.3566 38.9456 11
 0 0 8 11636.5 573.154 11
 0 0 8 10181.8 451.144 37
 0 0 -8 11358 476.607 14
 0 0 8 11255.4 476.826 20
 0 0 -8 12466.3 492.135 31
 0 0 8 12296.3 478.428 16
 0 0 8 10721.8 462.399 19
 0 0 8 11991.5 479.603 34
 0 0 -9 -9.97549 36.2414 31
 0 0 9 18.4653 28.7244 20
 0 0 9 7.90629 24.598 19
 0 0 -9 18.3288 28.5121 14
 0 0 9 17.9519 29.1675 34
 0 0 9 8.58085 35.0859 16
 0 0 9 -7.05938 19.8667 37
 0 0 10 221.276 60.245 15
 0 0 10 267.206 58.243 20
 0 0 -10 243.451 59.1989 31
 0 0 -10 232.809 57.6781 14
 0 0 10 289.298 56.3457 34
 0 0 10 288.971 56.853 19
 0 0 11 -11.7555 27.0107 34
 0 0 -11 12.0751 29.968 14
 0 0 11 -12.2279 36.2719 20
 0 0 11 10.1833 25.273 19
 0 0 -11 13.6214 36.1399 28
 0 0 -11 13.3258 37.5002 31
 0 0 12 4751.41 283.878 19
 0 0 12 5763.18 323.669 20
 0 0 12 5552.82 315.453 34
 0 0 -12 5535.68 330.725 31
 0 0 -12 4956.28 320.412 28
 0 0 -12 4941.2 305.857 14
 0 0 -13 14.9758 34.4123 14
 0 0 -13 33.7496 47.489 31
 0 0 13 -43.6079 47.2354 34
 0 0 13 15.3653 38.1358 20
 0 0 -13 34.6319 42.9767 28
 0 0 -14 165.635 64.7399 31
 0 0 14 83.3827 52.064 20
 0 0 -14 170.369 68.9091 28
 0 0 -15 -20.0702 46.1166 28
 0 0 15 70.1349 52.0117 20
 0 0 -15 -19.4878 44.7783 31
 0 0 -16 6460.79 399.021 31
 0 0 16 5114.03 352.248 20
 0 0 -16 5388.23 375.108 28
 0 0 16 5796.07 367.007 65
 0 0 16 6024.92 369.523 70
 0 0 16 5466.13 359.395 61
 0 0 -17 19.9342 41.8129 28
 0 0 17 -17.101 42.442 61
 0 0 -17 19.77 45.4262 22
 0 0 -17 57.5413 50.8893 31
 0 0 17 34.0167 52.9154 65
 0 0 17 -16.5941 56.124 70
 0 0 18 137.35 55.7866 65
 0 0 18 192.757 65.5295 70
 0 0 18 261.179 76.5083 61
 0 0 19 -25.3738 46.0991 65
 0 0 19 -24.56 43.1085 70
 0 0 20 2402.99 170.781 70
 0 0 20 2595.36 176.974 65
 0 0 21 -5.21912 22.9672 70
 0 0 -21 -26.5437 34.0972 59
 0 -1 0 19.0399 10.4174 8
 0 -1 0 -9.13353 18.1764 12
 0 1 0 5.61718 9.13014 8
 0 -1 -1 125976 4166.31 9
 0 1 1 121006 4197.42 7
 0 -1 1 124546 4182.56 8
 0 1 -1 119091 4188.76 12
 0 -1 -1 122524 4188.92 12
 0 1 -2 31647.4 1078.91 12
 0 -1 2 29137.3 1073.86 12
 0 1 2 31925.6 1111.54 7
 0 1 2 30336.1 1075.07 12
 0 -1 -2 29053.9 1072.4 12
 0 -1 -3 47608.7 1715.89 12
 0 1 -3 48428.5 1717.8 12
 0 1 3 50611.9 1740.31 13
 0 1 3 49635.2 1786.67 7
 0 1 3 50863.4 1717.07 12
 0 -1 3 49915.4 1718.6 12
 0 -1 4 179.748 31.5278 11
 0 -1 -4 137.957 29.4506 2
 0 1 4 170.49 51.3793 7
 0 1 4 139.342 52.524 11
 0 1 -4 175.945 31.6584 12
 0 1 4 140.011 42.4016 13
 0 -1 4 182.808 32.1766 2
 0 1 5 1532.95 150.497 11
 0 1 -5 1137.06 76.6751 10
 0 1 5 1329.93 74.9336 10
 0 1 5 1520.91 155.532 7
 0 -1 5 1253.51 78.9399 2
 0 -1 5 1357.24 99.4494 11
 0 -1 -5 1191.11 75.7934 2
 0 1 -6 2278.45 216.903 7
 0 -1 6 2183.93 149.6 11
 0 1 6 2428.6 209.607 11
 0 -1 -6 2297.67 217.919 7
 0 -1 6 2143.71 132.799 27
 0 1 7 2249.53 214.804 11
 0 1 -7 2335.7 199.124 13
 0 -1 7 2295.44 145.746 27
 0 -1 -7 2111.31 141.266 31
 0 1 7 2287.39 142.745 20
 0 1 7 2248.44 144.586 34
 0 -1 7 2370.64 147.129 15
 0 -1 7 2151.69 136.765 34
 0 1 -7 2299.92 149.308 14
 0 1 7 2421.8 146.659 19
 0 -1 7 2079.54 160.99 11
 0 1 7 2513.77 145.231 37
 0 -1 -8 90.1423 40.0174 31
 0 1 -8 35.6014 33.4847 31
 0 -1 -8 34.8702 33.8046 28
 0 1 8 53.8482 30.712 20
 0 1 8 81.3868 30.3508 37
 0 -1 8 52.3844 26.859 19
 0 1 -8 70.2414 35.9835 14
 0 1 -8 177.582 41.7163 29
 0 -1 8 74.5031 33.9357 15
 0 1 8 95.2598 35.7953 19
 0 -1 8 87.9059 34.4447 34
 0 -1 -8 124.606 35.0545 14
 0 1 8 66.5428 33.193 34
 0 1 8 49.2401 27.3156 16
 0 1 9 163.721 44.2276 16
 0 1 9 19.249 32.7089 34
 0 1 9 44.9797 28.1704 20
 0 1 -9 156.291 47.9888 31
 0 -1 9 154.593 43.5845 15
 0 1 9 81.7022 38.2172 19
 0 1 -9 109.225 34.5032 29
 0 1 -9 112.06 42.856 14
 0 -1 9 67.9499 27.9678 19
 0 -1 9 136.642 37.7112 34
 0 -1 -9 143.124 49.9323 28
 0 -1 -9 134.932 43.4763 31
 0 -1 -10 415.434 74.7736 28
 0 1 10 520.894 79.8275 20
 0 1 -10 579.816 87.0564 31
 0 -1 -10 571.393 84.3116 31
 0 1 10 474.326 77.7311 34
 0 -1 10 413.032 74.3212 15
 0 1 -10 456.729 80.8439 14
 0 1 10 460.406 71.7952 16
 0 1 10 565.792 82.8961 19
 0 -1 10 432.782 67.2079 34
 0 1 -11 1773.56 165.228 31
 0 1 11 2238.89 175.8 34
 0 -1 11 1800.92 161.821 15
 0 1 11 1799.4 156.976 20
 0 1 11 1765.33 151.197 19
 0 -1 -11 1690.32 161.4 28
 0 1 11 1593.87 143.66 16
 0 -1 -11 1828.28 161.142 31
 0 -1 11 1961.71 165.884 20
 0 -1 11 1699.63 147.284 34
 0 1 -11 1851.23 165.448 14
 0 1 12 13.9992 37.1425 34
 0 1 12 -13.44 35.6589 20
 0 -1 -12 61.8101 52.2626 28
 0 1 12 12.7836 26.8142 19
 0 1 -12 -15.6964 41.6453 31
 0 -1 12 43.3143 46.9161 20
 0 1 -12 44.8344 44.3314 14
 0 -1 -12 -14.5868 41.049 31
 0 -1 12 25.0426 31.0758 34
 0 -1 12 -14.4122 40.5578 15
 0 1 -13 16182.8 720.559 14
 0 -1 13 15258.7 681.892 34
 0 -1 -13 15712.1 722.942 28
 0 -1 13 15918.8 712.841 20
 0 1 13 15259 695.831 20
 0 1 13 14485.8 677.764 19
 0 1 -13 15968 729.364 31
 0 -1 -13 15927.9 716.498 31
 0 1 14 31977.5 1263.27 19
 0 1 14 31577.3 1277.56 20
 0 -1 -14 32019.1 1297.62 31
 0 -1 14 31092 1261.66 34
 0 -1 14 32629.5 1300.9 20
 0 -1 -14 32505.9 1311.86 28
 0 1 -14 32724.9 1316.93 31
 0 1 -14 32901.1 1304.3 14
 0 -1 -15 8744.78 503.212 31
 0 1 -15 9124.65 504.507 14
 0 -1 15 9761.04 517.084 20
 0 -1 -15 9637.02 525.524 28
 0 1 -15 9222 520.237 31
 0 -1 -16 300.886 87.226 31
 0 -1 16 532.454 102.577 20
 0 1 -16 367.054 92.4973 31
 0 1 16 398.542 99.7905 70
 0 -1 16 247.501 75.1668 70
 0 -1 16 382.878 97.4686 65
 0 -1 -16 342.764 87.4766 28
 0 1 16 273.633 86.3748 61
 0 -1 16 401.934 90.5632 61
 0 1 16 397.885 89.6666 65
 0 1 17 660.413 116.244 61
 0 -1 17 633.515 114.125 20
 0 -1 17 729.357 120.638 65
 0 -1 17 526.929 97.8658 70
 0 -1 17 711.678 114.121 61
 0 -1 -17 723.776 125.066 28
 0 1 17 703.915 112.923 65
 0 1 17 603.321 111.879 70
 0 1 -17 729.546 124.667 31
 0 -1 18 638.665 106.199 65
 0 1 18 541.427 100.375 70
 0 -1 18 662.947 106.182 61
 0 1 18 465.272 93.5948 65
 0 -1 18 667.025 101.664 70
 0 -1 19 400.461 78.3214 61
 0 -1 19 376.873 81.0164 65
 0 1 19 465.569 83.3258 70
 0 -1 19 393.967 73.0563 70
 0 1 19 344.778 71.7533 65
 0 1 20 29.4765 35.7024 70
 0 -1 20 15.1403 27.5106 70
 0 -1 20 19.6458 36.8632 65
 0 1 21 372.031 55.0956 70
 0 -1 21 466.028 59.8177 65
 0 -2 0 7886.63 364.61 12
 0 2 0 7762.41 302.537 8
 0 -2 0 7317.57 300.884 8
 0 2 -1 1610.01 135.044 12
 0 -2 1 1766.74 114.048 8
 0 -2 -1 1688.29 139.08 12
 0 2 1 1720.62 98.8111 9
 0 2 -1 1835.62 114.005 8
 0 -2 -1 1951.32 104.091 8
 0 2 2 25420.7 968.695 12
 0 -2 -2 24732 968.885 12
 0 2 2 25698.7 992.244 7
 0 -2 2 25110.7 968.246 12
 0 2 -2 26637.5 956.387 8
 0 -2 -2 24311.8 920.136 9
 0 2 -2 26163.2 973.436 12
 0 -2 3 18601.3 766.034 12
 0 2 -3 18484.8 789.97 8
 0 2 -3 20219.4 777.332 12
 0 -2 -3 19204.7 771.791 12
 0 2 3 20233.1 773.804 12
 0 2 3 20343.9 813.933 7
 0 2 -4 3683.62 253.887 8
 0 2 4 3734.76 261.802 7
 0 2 4 4006.99 236.146 13
 0 2 4 4081.32 224.495 12
 0 2 -4 3682.24 220.597 12
 0 -2 -4 3403.68 212.798 12
 0 -2 4 3736.37 220.204 12
 0 -2 -5 636.788 110.222 7
 0 2 -5 709.782 123.555 8
 0 -2 5 711.207 87.0808 2
 0 2 5 714.445 81.604 12
 0 2 5 756.225 96.9185 13
 0 2 5 722.708 115.862 11
 0 -2 -5 780.229 90.9278 2
 0 2 -5 502.789 75.906 12
 0 2 5 536.042 100.249 7
 0 -2 6 500.129 60.4378 15
 0 2 6 377.035 75.0759 13
 0 -2 6 473.414 60.487 27
 0 2 -6 392.046 55.1964 29
 0 2 6 331.982 92.4663 11
 0 2 6 525.382 62.0393 37
 0 -2 6 403.228 56.6383 22
 0 2 6 388.078 56.1496 34
 0 -2 -6 441.216 57.5346 28
 0 -2 6 430.415 64.9768 2
 0 2 -6 468.906 61.916 14
 0 2 -6 568.524 119.418 8
 0 2 -7 6561.88 316.101 14
 0 -2 7 6142.8 286.349 34
 0 2 7 6691.64 295.924 38
 0 -2 -7 6475.75 295.431 31
 0 -2 7 6440.46 307.787 27
 0 2 7 6249.04 303.973 37
 0 2 7 6584.57 310.835 19
 0 2 -7 6262.13 304.611 29
 0 -2 -7 6513.49 306.587 28
 0 2 7 6681.9 297.801 20
 0 -2 7 6825.31 308.644 15
 0 -2 8 1857.77 139.201 27
 0 -2 8 1505.04 128.276 15
 0 2 8 1545.98 117.463 38
 0 2 8 1727.96 135.38 19
 0 2 -8 1709.29 132.462 29
 0 -2 -8 1784.7 136.668 28
 0 -2 -8 2051.7 137.225 31
 0 2 8 1572.67 120.697 16
 0 2 8 1735.69 128.381 20
 0 -2 8 1640.51 120.016 34
 0 2 -8 1747.4 140.962 14
 0 -2 -9 10.4518 29.4161 28
 0 2 9 9.06956 29.4748 20
 0 -2 9 10.5435 29.6742 27
 0 -2 9 8.30069 26.9768 34
 0 -2 -9 9.34675 26.307 31
 0 -2 9 10.1089 36.7284 15
 0 2 -9 10.0292 28.2272 29
 0 2 9 7.74078 22.9665 38
 0 2 -9 22.6021 33.5259 14
 0 2 9 40.8348 26.5423 16
 0 2 9 10.3514 30.7092 19
 0 2 9 20.9952 31.1429 34
 0 2 -10 2039.92 176.467 14
 0 2 -10 2608.87 183.407 29
 0 -2 -10 2559.69 179.289 31
 0 -2 10 2119.77 159.061 34
 0 2 10 2734.21 190.829 34
 0 -2 -10 2277.61 179.953 28
 0 2 10 2031.33 155.411 16
 0 -2 10 2503.12 182.313 15
 0 2 10 2406.09 174.091 20
 0 2 10 2223.19 178.018 19
 0 2 11 2258.87 175.69 20
 0 2 -11 2421.17 183.575 29
 0 -2 -11 2229.19 185.638 28
 0 2 -11 2554.08 203.098 14
 0 -2 11 2319.47 170.516 34
 0 -2 -11 2038.65 173.136 31
 0 -2 11 2051.78 179.228 15
 0 2 11 2126.89 178.416 19
 0 -2 -12 10274.9 517.353 31
 0 -2 12 10389.3 524.969 15
 0 -2 12 11614.1 546.013 20
 0 -2 -12 11579.4 545.736 28
 0 2 12 10389.6 522.285 19
 0 2 -12 11491.9 551.241 14
 0 -2 12 10578.2 500.289 34
 0 2 -13 24830.1 1043.25 28
 0 -2 -13 24453.3 1033.11 28
 0 2 13 24672.2 1016.9 19
 0 -2 13 26482.1 1043.87 20
 0 2 -13 25243.8 1046.79 14
 0 -2 -13 22311.9 1001.51 31
 0 2 -13 24503.8 1044.95 31
 0 -2 13 24800.3 1025.78 15
 0 2 -14 20796.1 942.795 28
 0 -2 14 21998.2 940.408 20
 0 2 -14 21443.7 952.246 31
 0 2 14 21712.6 920.557 19
 0 -2 -14 21205.1 923.383 31
 0 -2 -14 22301.5 953.003 22
 0 -2 -14 20635.6 932.749 28
 0 2 -14 21236.4 945.573 14
 0 2 -15 1047.09 145.751 14
 0 2 15 516.889 103.279 19
 0 -2 -15 740.573 128.451 22
 0 2 -15 1225.02 156.245 28
 0 -2 15 601.724 111.621 20
 0 -2 -15 776.61 127.38 28
 0 2 -15 775.924 129.533 31
 0 -2 16 56.4435 52.9989 20
 0 2 16 130.32 63.0478 19
 0 -2 16 165.975 64.7698 65
 0 -2 16 134.876 65.249 61
 0 2 -16 156.665 58.1383 14
 0 2 16 -18.3837 42.3067 61
 0 2 16 164.489 64.3232 49
 0 -2 -16 120.917 62.7425 22
 0 -2 -16 19.5326 44.9428 28
 0 2 -16 102.74 63.9709 31
 0 2 16 36.9164 49.0299 70
 0 2 -16 60.5723 53.6217 28
 0 2 17 34.8795 54.257 70
 0 -2 -17 -18.7178 46.4539 28
 0 2 -17 38.7077 51.3489 28
 0 2 -17 39.3914 55.4258 31
 0 -2 17 17.4165 43.2244 65
 0 -2 17 -47.1085 64.2057 61
 0 -2 18 15.4983 48.2169 65
 0 2 18 -15.5532 46.1358 70
 0 -2 18 13.6948 36.3346 61
 0 -2 19 398.1 79.619 65
 0 2 19 336.867 73.6001 70
 0 -2 19 240.752 63.2319 61
 0 2 -19 258.856 66.9691 55
 0 -2 20 135.12 49.7367 65
 0 2 20 98.6017 44.5246 70
 0 -2 21 11.8484 24.2395 65
 0 -2 -21 37.4933 24.0961 75
 0 2 21 31.6642 25.9094 70
 0 3 0 21.3602 31.6836 11
 0 -3 0 29.0512 40.8788 12
 0 -3 0 5.60634 20.3725 8
 0 3 1 4923.62 302.216 11
 0 -3 1 4880.28 254.358 8
 0 3 1 5331.78 233.846 9
 0 -3 -1 5106.77 316.279 12
 0 3 -1 5322.14 253.597 8
 0 -3 -1 5387.72 236.039 8
 0 3 -1 4879.56 261.326 11
 0 3 2 2189.75 185.7 12
 0 -3 -2 1868.17 173.666 12
 0 3 -2 1733.93 138.225 8
 0 3 2 1917.43 180.143 7
 0 3 2 1715.92 170.473 11
 0 3 -2 1585.25 165.227 12
 0 -3 -2 1786.95 119.18 8
 0 3 -2 1679.47 116.711 11
 0 -3 2 1755.68 169.1 12
 0 3 -3 49.062 34.5209 8
 0 3 3 17.3895 36.4788 11
 0 3 3 -29.2634 41.1789 12
 0 -3 -3 29.3489 41.2991 12
 0 -3 3 14.7273 39.0779 12
 0 -3 -3 24.6686 21.8237 9
 0 3 -3 12.7073 13.9884 11
 0 3 3 69.0924 53.7414 7
 0 3 -3 14.9648 42.1162 12
 0 -3 -4 2583 205.018 12
 0 3 -4 2334.66 142.995 29
 0 3 4 2171 217.658 11
 0 3 4 2382.79 223.101 7
 0 -3 -4 2409.87 177.496 9
 0 3 -4 2413.64 201.559 12
 0 3 4 2412.9 200.139 12
 0 3 -4 2717.32 213.583 8
 0 -3 4 1854.22 179.787 12
 0 3 5 23691.7 859.493 38
 0 3 5 22268.3 859 19
 0 -3 5 21559.4 845.564 15
 0 3 5 22039.1 954.118 13
 0 3 -5 23593 859.618 14
 0 -3 5 22720.5 854.408 27
 0 3 -5 23311.2 958.068 12
 0 3 -5 25694.2 1017.35 8
 0 -3 -5 22839.1 856.814 22
 0 3 5 23860 951.552 12
 0 3 -5 23558.6 864.32 29
 0 -3 -5 22846.5 941.446 9
 0 -3 5 21975.8 846.535 22
 0 -3 6 35327 1318.91 15
 0 3 6 34216.2 1326.53 19
 0 -3 -6 35850.2 1330.65 22
 0 -3 6 36684.1 1329 27
 0 -3 6 35564 1427.92 2
 0 3 6 36797.8 1325.04 38
 0 -3 6 38681.2 1325.11 22
 0 -3 -6 37136.1 1315.97 28
 0 3 6 35938.4 1434.96 13
 0 3 -6 38607.7 1339.56 29
 0 3 -6 36230.1 1330.76 14
 0 -3 -6 36380.7 1449.47 9
 0 -3 7 3858.95 194.418 34
 0 -3 7 4050.45 221.895 27
 0 3 7 3581.16 195.008 16
 0 3 7 3986.72 225.832 19
 0 -3 -7 3713.45 217.105 22
 0 -3 7 3562.84 210.071 15
 0 -3 7 3927.28 215.18 22
 0 3 7 3424.35 188.977 21
 0 3 -7 3466.1 214.95 29
 0 3 7 3666.27 209.245 38
 0 -3 -7 3728.01 208.405 28
 0 -3 -8 4906.68 268.025 28
 0 -3 8 5037.06 273.947 15
 0 -3 8 4948.46 248.237 34
 0 3 8 4713.06 248.708 16
 0 -3 -8 5508.18 287.508 22
 0 3 -8 5273.88 285.449 29
 0 -3 8 5363.39 281.801 27
 0 3 8 4840.44 264.803 38
 0 -3 -9 939.217 104.856 28
 0 3 -9 724.481 99.3533 31
 0 3 -9 964.987 117.177 14
 0 -3 9 882.077 102.197 15
 0 -3 9 865.679 104.589 27
 0 -3 -9 829.709 104.884 22
 0 3 9 682.816 87.6874 38
 0 3 -9 720.274 95.9422 29
 0 3 -10 2809.1 219.491 14
 0 -3 -10 3050.39 212.121 28
 0 3 10 2724.93 191.056 38
 0 3 10 3093.26 220.035 19
 0 3 -10 3071.28 216.771 29
 0 3 -10 2636.23 208.053 31
 0 -3 10 2761.57 211.032 27
 0 -3 10 2915.82 208.955 15
 0 -3 -10 3342.6 227.823 22
 0 3 -11 7349.05 401.661 14
 0 -3 11 6768.76 383.889 27
 0 -3 -11 6596.21 375.69 28
 0 -3 11 6886.2 379.033 15
 0 3 -11 7501.65 401.904 31
 0 -3 -11 6967.94 390.245 22
 0 3 -11 6485.74 376.397 29
 0 3 11 7066.06 389.13 19
 0 -3 12 244.405 69.1763 15
 0 3 -12 193.51 64.403 14
 0 3 12 221.096 63.3508 19
 0 -3 -12 267.817 74.0735 22
 0 -3 -12 187.024 62.5327 28
 0 3 -12 231.595 65.2554 29
 0 3 -12 405.994 88.707 31
 0 -3 13 7121.3 423.541 20
 0 3 -13 7612.65 439.215 31
 0 -3 -13 7538.06 423.741 28
 0 -3 13 7070.54 412.399 15
 0 3 -13 7900.42 448.078 14
 0 -3 -13 7153.93 429.341 22
 0 3 13 6805.83 411.387 19
 0 3 -14 1697.73 185.39 28
 0 -3 -14 1727.23 187.451 22
 0 3 14 1681.79 179.506 19
 0 3 -14 1324.65 169.67 31
 0 3 -14 1655.22 188.726 14
 0 -3 14 1448.25 177.845 20
 0 -3 14 1968.27 189.403 15
 0 -3 -14 1635.52 179.834 28
 0 -3 15 1514.61 169.279 64
 0 3 15 1448.65 166.626 19
 0 -3 -15 1379.61 173.038 22
 0 -3 -15 1235.54 161.879 28
 0 -3 15 1246.07 151.791 61
 0 3 -15 1476.8 175.528 28
 0 3 -15 1550.33 179.378 31
 0 3 15 1268.85 153.9 57
 0 -3 15 1388.94 174.106 20
 0 3 -15 1447.12 176.377 14
 0 3 15 1372.48 158.15 49
 0 3 -16 7409.87 452.122 14
 0 -3 -16 8162.68 463.23 22
 0 -3 16 7026.41 436.478 20
 0 3 -16 7254.77 449.949 31
 0 3 16 7636.41 426.09 57
 0 3 16 7470.62 428.203 19
 0 -3 -16 7449.7 443.191 28
 0 -3 16 7311.64 417.661 61
 0 3 -16 7340.3 445.058 28
 0 -3 17 273.659 85.3904 65
 0 3 17 310.743 77.8253 57
 0 -3 17 245.901 67.1017 61
 0 -3 18 1377.81 151.474 65
 0 3 18 1148.8 129.145 57
 0 -3 18 1338.64 139.354 61
 0 -3 19 303.095 61.0486 61
 0 3 -19 298.66 71.5044 55
 0 -3 19 292.849 68.3748 65
 0 3 19 234.906 65.2629 70
 0 3 20 101.843 44.3946 70
 0 3 -20 89.8661 41.3875 55
 0 -3 20 89.6904 41.3354 65
 0 -3 21 88.2816 28.4575 65
 0 3 21 22.9735 25.3296 70
 0 4 0 59.0197 47.9463 11
 0 -4 0 20.3923 50.6106 12
 0 -4 0 24.604 20.8057 18
 0 4 0 6.50636 14.9527 9
 0 -4 0 7.01557 21.8282 8
 0 4 0 -6.88639 22.379 4
 0 4 0 -20.5679 54.5707 12
 0 -4 -1 386.237 54.3523 8
 0 4 -1 392.879 97.7736 12
 0 4 -1 374.128 59.9113 8
 0 4 -1 352.783 53.7657 4
 0 -4 -1 346.669 90.5759 12
 0 4 -1 345.791 71.5502 11
 0 4 1 274.085 78.0565 11
 0 -4 -1 337.039 49.8492 18
 0 -4 1 481.686 57.9345 18
 0 -4 2 4765.86 225.717 22
 0 -4 2 5214.72 351.628 12
 0 4 -2 4861.12 263.338 11
 0 -4 -2 3999.93 323.974 12
 0 4 2 4427.32 331.747 12
 0 -4 -2 4849.04 232.679 18
 0 4 2 4660.65 233.871 38
 0 -4 -2 4807.58 228.211 22
 0 4 -2 4486.51 266.965 8
 0 4 2 4525.48 329.296 11
 0 4 2 5149.53 357.557 7
 0 4 -2 4714.94 344.126 12
 0 -4 -2 4688.13 227.79 15
 0 4 2 5018.1 238.675 4
 0 4 -2 4762.75 236.082 4
 0 4 3 8277.9 367.183 4
 0 -4 -3 9111.76 372.379 22
 0 4 -3 8481.3 369.844 4
 0 4 3 9463.76 512.068 12
 0 4 -3 9531.73 452.419 8
 0 4 3 8580.05 366.131 19
 0 4 3 8704.3 376.645 38
 0 -4 3 8494.8 495.031 12
 0 4 3 9068.74 378.339 21
 0 -4 -3 7614.08 481.847 12
 0 -4 3 8182.71 361.393 15
 0 4 -3 8449.34 498.282 12
 0 -4 3 8491.24 361.952 22
 0 4 -3 8284.24 371.623 29
 0 -4 -3 8140.4 367.428 18
 0 4 -4 6496.38 388.046 8
 0 4 -4 6280 311.056 29
 0 4 4 6298.57 297.676 4
 0 4 4 6799.95 314.718 38
 0 -4 -4 6770.02 309.107 18
 0 -4 4 6431.77 298.334 22
 0 4 -4 6204.27 414.542 12
 0 -4 -4 6077.7 410.82 12
 0 4 4 6954.27 425.848 12
 0 4 -4 6538.48 301.336 14
 0 4 -4 6572.45 303.759 4
 0 -4 -4 6984.05 308.428 22
 0 4 4 6716.74 310.628 21
 0 -4 4 6024.96 408.485 12
 0 4 4 6926.85 309.756 19
 0 -4 4 6244.46 298.26 15
 0 -4 5 2550.6 254.473 2
 0 -4 5 2520.64 161.263 15
 0 4 -5 2497.47 156.379 4
 0 -4 -5 2601.1 151.848 28
 0 4 5 3051.42 264.565 13
 0 4 5 2725.5 156.548 16
 0 4 -5 2577.26 165.238 14
 0 4 5 2887.22 174.668 19
 0 4 5 2346.27 232.554 12
 0 -4 5 2353.47 156.826 22
 0 4 -5 2821.24 253.258 8
 0 4 5 2168.96 158.147 21
 0 4 -5 2753.27 253.806 12
 0 -4 -5 2422.39 164.562 18
 0 4 5 2659.91 156.755 4
 0 -4 -5 2724.63 168.501 22
 0 -4 -6 3895.37 205.83 28
 0 -4 -6 3445.87 214.537 22
 0 4 6 3526.8 206.341 21
 0 4 -6 3910.58 224.484 14
 0 4 6 3703.69 201.336 16
 0 -4 6 3713.87 218.544 27
 0 -4 6 3641.84 212.402 15
 0 -4 6 3913.59 320.62 2
 0 4 6 3870.96 222.824 38
 0 -4 -6 3774.24 219.889 18
 0 -4 6 3735.33 211.738 22
 0 4 6 3770.9 223.02 19
 0 4 -6 3373.44 219.328 29
 0 4 -7 935.226 111.116 29
 0 4 7 987.061 107.691 19
 0 4 -7 1011.53 109.389 14
 0 -4 -7 920.382 103.256 22
 0 -4 -7 937.405 94.4633 28
 0 4 7 958.528 103.849 38
 0 4 7 859.843 92.2191 21
 0 -4 7 947.149 100.418 15
 0 -4 7 976.785 106.719 27
 0 4 7 1043.16 95.4752 16
 0 -4 7 1166.87 108.857 22
 0 4 -8 12.4882 30.9935 29
 0 -4 8 11.5231 32.4273 27
 0 -4 8 -10.8228 30.4567 22
 0 -4 -8 9.81281 26.0351 28
 0 -4 8 10.7047 26.5671 15
 0 4 -8 -36.7921 43.0444 14
 0 4 8 8.59307 25.49 21
 0 -4 -8 -11.6282 32.723 22
 0 4 8 11.1063 31.2543 38
 0 4 8 -11.9787 31.7817 19
 0 -4 9 1832.94 155.871 15
 0 4 9 1716.37 158.343 19
 0 4 -9 1691.57 158.472 14
 0 4 -9 1529.32 152.744 29
 0 4 9 1594.32 145.821 38
 0 -4 9 1613.32 152.252 27
 0 4 -9 1561.91 147.011 31
 0 -4 -9 1369.36 146.154 22
 0 -4 -9 1714.86 145.575 28
 0 -4 10 129.349 52.4112 27
 0 -4 10 93.1841 43.495 15
 0 4 10 176.69 54.4418 38
 0 -4 -10 152.131 50.658 28
 0 4 -10 154.745 52.9794 31
 0 4 -10 196.25 63.4915 29
 0 -4 -10 101.848 51.2689 22
 0 4 10 117.451 60.2013 19
 0 -4 11 6533.55 386.592 27
 0 -4 -11 6344.4 369.692 28
 0 -4 11 7151.59 385.679 15
 0 4 11 6565.4 364.029 38
 0 4 -11 7261.9 401.919 29
 0 4 -11 6999.46 395.425 31
 0 -4 -11 6725.41 392.869 22
 0 4 -12 69.5081 51.5583 31
 0 4 -12 -17.435 40.0765 29
 0 -4 12 111.565 51.8016 15
 0 -4 -12 -17.5552 40.3525 22
 0 -4 -12 77.7955 46.1672 28
 0 4 12 17.287 39.7366 19
 0 4 -12 56.4586 46.7202 14
 0 4 -13 131.189 66.0814 31
 0 -4 -13 200.709 75.5086 28
 0 4 -13 80.5372 57.0116 14
 0 4 13 255.477 76.8127 19
 0 -4 -13 169.084 68.5455 22
 0 4 -13 272.29 80.1174 29
 0 -4 13 339.652 79.9017 15
 0 4 -14 1321.84 168.896 14
 0 -4 -14 1134.51 149.395 28
 0 -4 14 915.047 135.291 15
 0 -4 -14 1075.85 151.519 22
 0 4 -14 1288.06 158.18 28
 0 4 -14 1178.09 157.535 31
 0 -4 14 932.414 140.257 20
 0 4 14 1276.05 158.963 19
 0 4 -15 5242.96 376.649 14
 0 -4 15 5291.42 352.32 15
 0 4 15 5883.52 374.739 70
 0 4 -15 5346.91 363.496 28
 0 -4 15 5692.43 376.509 20
 0 -4 -15 5248.52 352.72 28
 0 4 15 6725.73 390.417 19
 0 4 -15 6169.39 388.216 31
 0 -4 -15 5377.23 368.478 22
 0 4 15 5438.37 341.544 71
 0 4 15 6118.65 375.82 57
 0 4 15 5390.9 362.257 35
 0 -4 15 5751.3 357.221 64
 0 -4 16 5254.66 338.066 64
 0 4 16 5488 352.596 57
 0 4 16 6139.41 370.429 19
 0 -4 16 5614.63 370.744 20
 0 4 16 5611.66 335.201 71
 0 4 -16 5115.61 353.687 28
 0 4 16 5398.52 356.87 35
 0 4 -16 5492.36 368.78 31
 0 -4 16 5280.64 330.906 61
 0 -4 -16 5680.96 368.891 22
 0 4 16 5753.25 366.321 70
 0 4 -16 6201.05 390.977 14
 0 -4 17 1012.06 139.31 65
 0 4 17 864.565 123.275 57
 0 4 17 1137.69 142.052 70
 0 -4 17 1016.21 123.189 61
 0 -4 18 -27.8933 45.3338 65
 0 4 -18 64.0701 48.094 40
 0 4 18 111.563 57.0316 70
 0 4 18 48.8091 39.6677 57
 0 4 19 17.7792 28.8925 57
 0 4 19 22.3133 37.7381 70
 0 4 -19 22.5093 44.7947 55
 0 -4 19 11.0516 35.9165 65
 0 4 -20 1011.24 102.845 55
 0 -4 20 1716.6 124.717 65
 0 5 0 14.8582 23.1175 38
 0 -5 0 14.607 32.137 22
 0 5 0 9.09649 25.6028 4
 0 -5 0 17.7569 19.2391 33
 0 -5 0 8.12313 26.3999 18
 0 -5 0 14.6902 28.4119 15
 0 -5 -1 76809.2 2598.52 22
 0 5 1 74239.8 2606.05 38
 0 5 -1 71492.4 2583.9 38
 0 -5 -1 76703.3 2608.81 18
 0 -5 1 71508.8 2593.24 22
 0 5 -1 75482.3 2594.93 29
 0 -5 -1 73038.7 2595.06 15
 0 5 -1 81151.8 2627.34 4
 0 -5 1 73471.6 2593.76 15
 0 -5 1 72761.1 2605.42 18
 0 5 -2 45276.6 1574.49 4
 0 -5 -2 42007.2 1556.61 18
 0 5 2 42693.9 1566.7 4
 0 5 2 41415.9 1536.85 19
 0 -5 -2 42913.9 1550.6 22
 0 -5 2 44832 1551.8 22
 0 5 2 43754.8 1564.87 38
 0 5 -2 43134.9 1555.62 29
 0 -5 -2 42614.7 1550.6 15
 0 -5 2 44128.9 1551.28 15
 0 5 3 18220.5 758.152 4
 0 5 3 19548.7 750.995 19
 0 5 3 18566.7 766.893 21
 0 5 3 20161.3 772.001 38
 0 -5 3 19590.9 751.331 22
 0 -5 3 19497.1 753.316 15
 0 5 -3 19546.8 739.074 14
 0 -5 -3 19222.6 763.054 18
 0 -5 -3 19822.6 757.01 22
 0 5 -3 19840.2 765.184 29
 0 5 -3 18690.4 763.211 4
 0 -5 -3 19928.8 759.123 15
 0 -5 -4 277.316 55.1028 22
 0 5 -4 310.411 56.2083 14
 0 5 4 493.169 72.7014 21
 0 -5 4 399.895 61.9989 15
 0 5 4 322.801 61.809 38
 0 5 4 379.368 60.351 19
 0 5 -4 309.126 58.2425 4
 0 5 -4 437.95 68.4272 29
 0 5 4 340.183 59.7563 4
 0 -5 4 495.208 70.6001 22
 0 -5 -4 368.805 64.5161 18
 0 5 5 640.836 85.1062 21
 0 -5 5 591.43 76.5519 22
 0 -5 5 543.544 74.5072 15
 0 5 -5 450.443 75.0603 29
 0 5 5 495.623 75.964 19
 0 5 5 543.53 75.005 4
 0 5 -5 490.689 71.9827 4
 0 -5 -5 592.074 82.6675 18
 0 5 5 489.976 67.6144 16
 0 5 5 531.982 78.3055 38
 0 5 -5 480.557 72.1694 14
 0 -5 -5 674.056 84.4123 22
 0 -5 6 5976.81 317.785 27
 0 5 6 5497.2 311.904 19
 0 -5 6 5374.18 300.607 15
 0 5 6 5917.22 311.753 21
 0 5 6 6075.76 298.415 16
 0 -5 6 5915.57 307.084 22
 0 5 -6 6437.69 320.192 14
 0 -5 -6 6307.44 320.101 22
 0 -5 7 66.1208 37.3928 22
 0 -5 -7 106.684 45.9443 22
 0 -5 7 88.363 40.2404 15
 0 5 7 87.5653 45.5458 38
 0 5 7 128.907 47.3592 21
 0 5 -7 66.6086 35.4726 29
 0 -5 7 96.4973 43.925 27
 0 5 -7 108.619 42.4658 14
 0 5 7 98.2742 43.2203 19
 0 5 -7 79.7331 37.5171 31
 0 5 8 3380.77 237.517 38
 0 -5 8 3541.69 240.408 27
 0 -5 -8 3461.26 236.666 22
 0 5 8 3657.81 247.061 19
 0 -5 8 3755.09 236.52 15
 0 5 -8 3024.85 217.713 31
 0 5 8 3245.98 216.668 21
 0 -5 8 3506.68 233.354 22
 0 5 -8 3634.98 250.797 29
 0 5 -8 3267.47 234.781 14
 0 -5 -9 765.491 112.578 22
 0 5 -9 963.213 118.513 31
 0 -5 9 879.488 112.632 22
 0 5 -9 654.858 107.417 14
 0 5 -9 1066.29 133.657 29
 0 -5 9 1077.49 131.693 27
 0 5 9 940.933 123.51 19
 0 5 9 964.639 120.669 38
 0 -5 9 1009.62 120.15 15
 0 -5 -10 790.88 116.509 22
 0 5 -10 809.651 124.926 14
 0 5 10 655.748 102.726 38
 0 5 -10 817.636 112.207 31
 0 -5 10 910.041 115.126 15
 0 5 -10 550.652 108.578 29
 0 5 10 911.363 123.562 19
 0 -5 10 493.29 97.4554 27
 0 5 -11 91.8523 59.7034 29
 0 5 11 30.8135 32.3335 38
 0 5 -11 -16.1238 37.0632 31
 0 5 -11 18.4251 48.8964 14
 0 -5 -11 17.1472 42.5693 22
 0 -5 11 120.625 56.0051 27
 0 5 11 52.5671 46.5019 19
 0 -5 11 62.3409 48.499 15
 0 -5 12 422.963 97.1045 27
 0 5 -12 534.067 105.931 14
 0 5 12 408.123 91.5456 19
 0 5 -12 577.518 109.287 29
 0 -5 12 363.855 81.8729 15
 0 -5 -12 439.212 98.1565 22
 0 5 -12 349.067 83.0999 31
 0 5 -13 1356.82 170.663 29
 0 -5 13 1457.88 164.61 15
 0 -5 -13 1528.63 174.695 22
 0 5 -13 1307.92 159.804 31
 0 5 13 1430.04 160.34 35
 0 -5 14 594.046 104.126 64
 0 5 14 414.066 101.363 57
 0 -5 -14 444.891 100.881 22
 0 5 14 626.269 114.619 70
 0 -5 14 452.443 104.19 20
 0 5 -14 564.495 107.311 31
 0 5 -14 547.031 103.498 28
 0 5 14 452.004 93.8625 35
 0 5 -14 564.189 110.118 53
 0 -5 14 448.503 91.7444 15
 0 5 14 598.75 113.021 19
 0 5 14 579.444 107.448 71
 0 -5 15 233.439 72.1361 15
 0 -5 15 329.524 76.915 64
 0 5 -15 147.952 65.4182 31
 0 5 15 243.303 74.926 19
 0 5 15 257.248 77.3309 71
 0 -5 15 307.217 82.9379 20
 0 5 -15 245.285 73.9471 53
 0 -5 -15 151.307 69.1917 22
 0 5 15 252.378 77.917 57
 0 5 15 321.814 84.2471 70
 0 5 -15 371.363 89.0581 14
 0 5 -15 189.49 65.1454 28
 0 5 16 823.31 127.297 57
 0 -5 16 707.702 107.005 64
 0 5 16 863.668 124.514 70
 0 5 17 542.311 97.8945 70
 0 5 -17 589.512 101.849 40
 0 5 17 482.641 91.1028 57
 0 5 -18 1449.12 142.729 40
 0 5 18 1431.68 141.763 57
 0 5 18 1814.49 158.153 70
 0 -5 18 1731.66 159.093 65
 0 5 19 242.538 57.7637 70
 0 5 -19 157.611 45.1916 40
 0 5 -19 214.515 56.7731 55
 0 5 19 177.172 47.0394 57
 0 -5 19 234.492 56.042 65
 0 5 20 809.466 75.5343 70
 0 -5 20 947.487 81.1795 65
 0 6 0 14018.8 555.706 24
 0 -6 0 14012.8 567.316 22
 0 6 0 12433 579.217 21
 0 -6 0 13642 577.977 18
 0 -6 0 12962.1 560.643 15
 0 -6 0 13050.1 539.134 33
 0 6 0 13646.2 592.484 4
 0 6 0 13423.2 563.918 38
 0 -6 -1 873.757 87.4006 33
 0 6 -1 900.196 107.364 4
 0 -6 1 884.086 101.381 18
 0 6 1 649.516 93.5649 21
 0 -6 -1 865.588 94.468 22
 0 6 -1 797.209 100.156 21
 0 -6 1 889.212 96.3266 22
 0 -6 -1 848.167 100.906 18
 0 6 1 985.59 103.881 38
 0 -6 1 896.572 96.6571 15
 0 -6 -1 853.141 95.5281 15
 0 -6 2 8911.5 396.785 22
 0 -6 -2 8106.14 389.653 22
 0 6 2 8160.14 400.208 38
 0 6 2 9297.7 422.006 4
 0 6 -2 8317.32 393.277 29
 0 -6 2 7954.69 386.537 15
 0 6 -2 7712.52 404.932 4
 0 6 2 8559.58 414.68 21
 0 -6 -2 8136.92 390.567 15
 0 -6 -2 8274.93 399.658 18
 0 6 -3 7351.75 377.768 21
 0 6 3 8049.25 398.691 21
 0 -6 -3 7501.29 372.261 22
 0 -6 3 7627.07 371.262 15
 0 6 -3 7733.84 389.684 4
 0 6 3 7476.19 385.831 4
 0 6 -3 7739.62 385.182 29
 0 -6 -3 8045.28 379.738 15
 0 -6 3 8166.09 378.684 22
 0 6 3 8142.88 394.014 38
 0 -6 -3 7732.95 385.506 18
 0 6 4 5004.79 302.9 38
 0 -6 4 5664.26 295.241 15
 0 6 4 5937.76 318.15 21
 0 6 -4 5200.9 292.573 21
 0 6 4 5478.41 303.668 4
 0 6 4 5220.77 289.931 19
 0 -6 -4 5112.28 291.115 22
 0 -6 4 5603.15 293.23 22
 0 -6 -4 5219.7 294.731 15
 0 6 -4 5641.62 309.201 4
 0 6 -4 5403.07 304.973 29
 0 -6 -4 5162.31 297.783 18
 0 -6 -5 883.394 109.435 22
 0 -6 5 928.126 105.967 22
 0 -6 5 1026.81 112.405 15
 0 6 -5 1204.92 129.825 29
 0 6 5 1140.91 118.261 19
 0 6 5 907.876 112.849 38
 0 6 5 873.167 101.135 16
 0 6 -5 1145.23 111.344 14
 0 -6 -5 1087.78 123.046 18
 0 -6 -5 1087.99 115.416 15
 0 6 5 1006.09 117.724 21
 0 6 6 706.521 99.1649 19
 0 -6 6 630.514 96.2059 27
 0 -6 6 611.331 89.3856 22
 0 6 6 534.106 88.9709 21
 0 6 6 546.367 93.4827 38
 0 6 -6 636.061 90.9004 14
 0 -6 6 626.633 90.5475 15
 0 -6 -6 719.572 103.375 15
 0 6 -6 714.403 105.11 29
 0 -6 -6 652.293 94.3165 22
 0 6 7 16535.3 707.985 19
 0 6 -7 15828.2 695.29 14
 0 -6 7 16429.7 694.612 22
 0 -6 7 15794.9 707.696 27
 0 6 7 16343.6 702.107 21
 0 -6 7 15762.6 690.927 15
 0 -6 -7 15776.6 699.605 22
 0 6 8 13.3914 33.2395 21
 0 6 -8 16.8075 52.2928 29
 0 6 8 -30.3629 40.2827 19
 0 -6 8 27.2918 40.482 15
 0 -6 8 30.4712 45.1972 27
 0 6 8 31.4681 39.0528 38
 0 -6 -8 14.7184 41.4227 22
 0 -6 8 55.1833 40.9268 22
 0 6 -8 44.5217 41.7667 14
 0 6 -9 3972.59 296.158 29
 0 6 9 4164.17 292.327 19
 0 6 9 4073.58 287.001 38
 0 -6 9 4062.92 286.785 27
 0 -6 9 4359.73 281.63 15
 0 6 -9 4757.33 303.125 14
 0 -6 9 4003.41 274.564 22
 0 -6 -9 3925.69 280.266 22
 0 6 10 4359.43 304.139 19
 0 6 10 4597.63 308.092 38
 0 6 -10 3925.91 273.172 31
 0 6 -10 4326.43 304.935 14
 0 -6 10 4272.16 298.646 27
 0 6 -10 4145.87 308.335 29
 0 -6 10 4020.26 280.718 15
 0 -6 -10 4119.13 296.531 22
 0 -6 11 81.4782 50.6983 15
 0 6 -11 -19.1536 47.5364 14
 0 -6 -11 17.9973 50.647 22
 0 6 -11 15.8613 39.3658 31
 0 -6 11 55.3946 51.9628 27
 0 6 11 -17.3743 43.1207 38
 0 6 -11 20.0879 46.1569 29
 0 6 11 -18.6549 46.2988 19
 0 -6 12 452.815 92.2574 15
 0 6 -12 335.257 83.7847 31
 0 -6 12 383.123 90.3833 27
 0 6 12 270.32 83.5817 19
 0 6 -12 402.614 94.9282 14
 0 -6 -12 112.069 63.9343 22
 0 6 13 1208.37 158.149 19
 0 6 13 1152.91 148.465 70
 0 6 -13 992.697 143.886 53
 0 6 -13 1089.02 153.526 14
 0 -6 13 1125.84 142.867 15
 0 -6 -13 983.137 141.957 22
 0 6 13 1206.65 151.298 71
 0 6 13 1122.17 154.532 57
 0 -6 13 1077.3 139.038 64
 0 6 -13 944.895 135.722 31
 0 6 13 935.317 131.282 69
 0 6 -14 1375.79 157.217 31
 0 6 14 1252.07 158.695 57
 0 6 14 1177.37 153.333 70
 0 6 14 1200.32 154.841 19
 0 -6 14 1167.12 142.717 64
 0 -6 14 1317.82 152.568 15
 0 -6 14 1095.96 153.009 20
 0 6 -14 1012.64 156.059 14
 0 6 -14 1113.03 152.394 53
 0 6 14 1240.72 150.711 71
 0 -6 -14 1111.77 149.874 22
 0 6 14 1320.27 148.82 69
 0 6 -14 1193.54 160.129 24
 0 6 15 -48.7547 62.8567 70
 0 6 -15 17.0773 50.6592 53
 0 -6 15 -14.1508 44.0274 64
 0 6 15 -15.58 41.3391 71
 0 6 16 174.612 62.6944 70
 0 -6 16 84.761 48.3782 64
 0 6 -16 174.183 59.5031 53
 0 6 16 106.106 55.2339 57
 0 6 -17 -13.4825 52.1522 40
 0 6 17 12.3354 40.0922 70
 0 6 -17 45.0288 38.0828 53
 0 6 17 75.9729 48.9796 57
 0 6 18 993.422 103.613 70
 0 6 -18 709.261 92.4071 40
 0 6 -18 643.745 95.0972 55
 0 -6 18 706.36 94.0394 65
 0 6 18 751.17 93.1423 57
 0 -6 19 537.121 69.0844 65
 0 6 19 475.421 63.6056 57
 0 6 -19 640.735 69.2591 40
 0 6 19 565.337 66.5424 70
 0 6 -19 394.809 67.4744 55
 0 7 0 11.3863 26.1625 38
 0 -7 0 13.0064 36.6014 18
 0 7 0 14.5412 36.0885 4
 0 7 0 -14.1891 37.6459 21
 0 -7 0 -22.8733 26.2782 22
 0 -7 0 11.5053 28.554 15
 0 7 1 374.937 81.9086 21
 0 7 1 244.471 62.7244 38
 0 -7 -1 405.388 72.9082 22
 0 -7 1 276.39 63.0294 15
 0 -7 -1 315.195 63.8657 15
 0 7 -1 583.089 95.3758 4
 0 7 -1 349.539 76.1443 21
 0 -7 -1 273.931 66.8101 18
 0 -7 1 296.296 62.3914 22
 0 7 -1 359.225 67.0885 24
 0 -7 -2 1259 137.257 18
 0 7 2 1369.65 139.165 38
 0 -7 -2 1341.55 133.43 15
 0 7 -2 1186.06 136.2 21
 0 -7 2 1471.23 135.884 15
 0 7 2 1524.45 154.567 21
 0 7 -2 1560.52 141.067 24
 0 7 2 1453.29 151.537 4
 0 7 -2 1258.33 144.217 4
 0 -7 -2 1432.21 128.338 33
 0 -7 -2 1497.38 139.809 22
 0 -7 2 1282.26 129.717 22
 0 -7 3 248.784 58.2508 22
 0 -7 -3 258.612 69.1831 18
 0 -7 3 203.841 56.7589 15
 0 7 3 291.333 69.2862 38
 0 -7 -3 236.295 58.832 15
 0 7 -3 163.182 56.1282 21
 0 -7 -3 233.741 60.4516 22
 0 -7 -4 1838.86 167.847 15
 0 -7 -4 2102.6 182.11 18
 0 7 4 1947.93 182.818 21
 0 7 -4 2217.87 179.863 21
 0 -7 4 2026.34 167.365 15
 0 -7 -4 1728.46 160.454 22
 0 7 4 1604.85 167.096 38
 0 -7 4 1870.42 162.672 22
 0 -7 -5 798.171 109.262 15
 0 -7 5 767.008 104.248 15
 0 7 -5 594.927 103.15 29
 0 -7 -5 803.15 108.141 22
 0 7 5 758.388 113.279 21
 0 -7 5 760.338 106.182 22
 0 7 5 670.455 109.29 38
 0 7 6 112.109 45.5786 19
 0 7 6 47.0801 41.6832 21
 0 7 6 98.6651 55.6509 38
 0 -7 -6 86.5768 46.9288 22
 0 -7 6 61.7929 43.5171 27
 0 7 -6 98.7624 57.806 29
 0 -7 6 68.2785 40.5547 15
 0 -7 -6 43.7805 38.7686 15
 0 -7 6 13.6208 28.6369 22
 0 7 -7 2596.53 227.25 29
 0 7 7 2562.21 207.149 19
 0 -7 7 2141 191.765 15
 0 -7 7 2120.38 200.617 27
 0 7 7 1960.98 193.181 21
 0 7 -7 2473.23 199.974 14
 0 -7 7 2435.85 197.88 22
 0 -7 -7 2559.68 208.037 22
 0 7 7 2175.5 208.13 38
 0 -7 -7 2339.99 206.973 15
 0 7 8 3554.1 262.088 19
 0 7 -8 2822.91 255.36 29
 0 -7 8 3286.2 243.948 22
 0 -7 8 3421.96 261.094 27
 0 7 8 3356.42 252.575 21
 0 -7 -8 3497.25 257.054 15
 0 7 -8 3324.95 249.376 14
 0 -7 8 3252.61 242.321 15
 0 -7 -8 3183.15 251.11 22
 0 -7 9 3865.91 279.245 15
 0 -7 9 4030.57 284.285 22
 0 -7 9 4023.68 298.554 27
 0 7 9 4246.34 311.409 38
 0 7 -9 4141.67 294.888 14
 0 -7 -9 3960.28 294.774 15
 0 7 9 4577.4 309.586 19
 0 -7 -9 4400.66 299.925 22
 0 7 9 4349.19 287.627 21
 0 7 10 7409.53 432.645 19
 0 7 10 7466.95 433.469 38
 0 -7 -10 7217.08 425.636 15
 0 7 -10 7359.88 429.041 14
 0 -7 -10 6744.21 417.387 22
 0 -7 10 7109.92 427.647 27
 0 -7 10 6615.47 398.823 15
 0 -7 11 6579.84 399.785 15
 0 7 11 7276.88 426.053 71
 0 -7 11 6962.24 407.268 64
 0 7 11 7502.61 437.003 19
 0 7 -11 6937.14 429.256 73
 0 -7 -11 6658.34 413.817 22
 0 7 11 6993.49 427.468 57
 0 7 -11 7036.82 439.233 53
 0 7 11 7047.2 436.345 46
 0 7 -11 7607.87 438.823 14
 0 -7 11 7049.87 422.705 42
 0 -7 11 7251.09 433.008 27
 0 -7 -11 7756.33 436.215 15
 0 7 11 7275.85 424.617 68
 0 -7 12 1283.7 154.052 15
 0 7 -12 1506.99 179.305 14
 0 -7 12 1596.31 180.369 27
 0 7 12 1729.17 180.303 69
 0 -7 -12 1375.97 166.624 22
 0 7 12 1664.3 183.036 19
 0 7 12 1451.89 175.036 57
 0 7 -12 1570.31 179.192 73
 0 7 -12 1443.82 183.115 24
 0 -7 12 1668.72 183.207 42
 0 -7 12 1234.66 152.239 64
 0 7 12 1752.6 186.298 46
 0 7 12 1504.71 173.953 71
 0 7 12 1644.26 171.848 70
 0 -7 -12 1617.19 179.958 15
 0 7 -12 1499.76 181.52 53
 0 7 -13 34.5179 53.6999 73
 0 7 13 33.1643 44.0018 69
 0 7 13 18.7211 43.0225 19
 0 7 13 108.411 61.1147 57
 0 7 13 16.1762 47.99 70
 0 7 -13 58.1437 57.4962 53
 0 7 -13 -20.4699 47.04 24
 0 -7 -13 17.896 50.367 22
 0 7 13 34.3039 48.2735 46
 0 -7 13 75.9232 45.0491 64
 0 7 -13 229.122 75.9911 14
 0 -7 -13 -18.1392 41.6856 15
 0 7 -14 1139.22 152.752 53
 0 7 14 999.035 133.196 46
 0 -7 14 991.891 125.842 64
 0 7 14 1066.38 146.547 57
 0 7 14 1014.48 130.748 69
 0 7 14 1336.28 146.959 70
 0 7 15 13.6539 36.2475 70
 0 -7 15 94.4492 44.3159 64
 0 7 15 15.1886 42.7606 57
 0 7 -15 15.5514 43.781 53
 0 7 15 60.8889 45.7097 69
 0 7 16 827.542 102.963 70
 0 7 -16 559.606 90.933 53
 0 7 -16 581.367 98.5559 40
 0 7 16 621.891 99.4662 57
 0 -7 16 586.091 83.1484 64
 0 7 17 1196.73 113.286 70
 0 -7 17 1308.55 126.319 65
 0 7 -17 1110.74 119.701 55
 0 7 -17 1297.15 128.5 40
 0 7 -17 1132.14 114.808 53
 0 7 18 22.2437 30.3247 57
 0 7 -18 -7.61334 32.7342 55
 0 7 -18 70.0283 35.0106 40
 0 7 18 26.1343 30.0326 70
 0 -7 18 7.53537 34.6351 65
 0 8 0 1262.54 153.657 21
 0 -8 0 1302.36 137.045 15
 0 -8 0 1044.01 124.476 22
 0 8 1 71.4702 40.3616 38
 0 -8 -1 55.4173 43.2299 15
 0 8 -1 16.801 44.6992 21
 0 -8 -1 137.583 46.6508 22
 0 -8 -1 189.122 64.5257 18
 0 8 1 103.779 58.5934 21
 0 -8 1 148.955 56.9031 22
 0 -8 1 178.076 56.1074 15
 0 8 2 15.2297 34.9942 38
 0 -8 -2 28.0467 37.207 22
 0 -8 -2 63.6285 47.1862 18
 0 -8 -2 -14.1349 39.7776 15
 0 -8 2 13.8058 42.9519 15
 0 8 -2 -13.7068 31.495 24
 0 -8 2 54.6485 38.4473 22
 0 8 -2 -16.5284 34.6692 21
 0 8 2 -17.557 46.5822 21
 0 -8 3 6870.61 371.299 22
 0 -8 3 6792.38 373.043 15
 0 -8 -3 6453.34 370.145 15
 0 8 3 6981.76 391.83 38
 0 8 -3 6076.74 374.816 21
 0 -8 -3 5926.43 373.397 18
 0 8 -3 6900.03 382.452 24
 0 -8 -3 6587.04 369.894 22
 0 8 -4 13189.3 623.756 21
 0 8 4 13428.1 646.414 21
 0 -8 4 12665.5 602.994 15
 0 -8 -4 13020.2 614.16 22
 0 -8 -4 13582.6 619.475 15
 0 8 -4 13705.9 632.639 24
 0 8 4 12636.5 632.303 38
 0 -8 -4 12693.7 591.516 33
 0 -8 4 13806.5 614.334 22
 0 8 -5 20649.9 933.091 24
 0 8 5 21635.3 942.09 38
 0 -8 5 23027.7 918.242 22
 0 -8 -5 21915.7 917.239 22
 0 -8 -5 21269.4 914.609 15
 0 -8 5 21645.3 911.87 15
 0 8 5 21921.7 953.859 21
 0 8 6 18655.6 813.831 21
 0 -8 -6 17358.7 784.161 22
 0 -8 6 17890.7 802.15 27
 0 8 -6 17951.9 809.802 24
 0 -8 6 17569.8 771.538 22
 0 8 6 17617.4 809.108 38
 0 -8 6 16436.7 764.483 15
 0 -8 -6 18001.1 791.463 15
 0 -8 7 7483.53 423.839 22
 0 8 -7 7646.61 459.601 24
 0 -8 7 7638.06 425.62 15
 0 8 7 8400.93 468.809 38
 0 -8 7 7023.13 438.619 27
 0 -8 -7 8070.39 439.564 22
 0 -8 -7 8085.37 441.094 15
 0 8 7 8494.24 458.878 21
 0 -8 8 653.556 116.396 27
 0 8 8 624.388 105.5 19
 0 -8 -8 489.554 101.526 15
 0 -8 8 551.433 100.381 22
 0 8 8 474.777 99.3879 21
 0 8 -8 672.518 122.364 24
 0 -8 -8 533.662 103.855 22
 0 8 8 646.851 114.901 38
 0 -8 8 507.768 93.6704 15
 0 8 -9 894.613 138.445 73
 0 -8 9 539.234 104.658 64
 0 8 9 658.645 124.606 46
 0 -8 9 793.48 122.538 42
 0 8 9 948.497 142.126 38
 0 8 9 856.92 125.575 21
 0 8 9 651.668 112.364 19
 0 8 -9 1150.28 155.777 53
 0 -8 -9 787.341 122.413 15
 0 8 9 717.718 119.863 71
 0 -8 9 723.379 124.909 27
 0 -8 9 720.083 115.035 15
 0 8 -9 916.484 136.306 58
 0 8 9 877.748 127.491 57
 0 8 -9 461.724 105.263 24
 0 -8 -9 651.611 113.563 22
 0 -8 10 289.947 83.4723 64
 0 -8 -10 361.097 85.3758 15
 0 -8 -10 301.774 78.8557 22
 0 8 10 265.073 80.2384 71
 0 8 10 258.654 82.0113 68
 0 8 10 469.1 97.829 19
 0 8 10 473.663 102.023 57
 0 -8 10 295.482 86.9568 42
 0 -8 10 325.664 86.863 27
 0 8 10 344.02 99.2337 46
 0 8 -10 280.956 88.9631 73
 0 -8 11 1001.42 140.419 27
 0 8 -11 858.006 141.907 53
 0 8 -11 798.062 135.402 24
 0 -8 11 899.983 124.449 64
 0 8 11 646.414 114.993 57
 0 8 11 949.977 140.43 46
 0 -8 -11 965.93 136.405 15
 0 8 11 1080.95 142.808 71
 0 -8 -11 807.096 124.485 22
 0 -8 11 891.485 131.004 42
 0 8 11 813.01 124.567 19
 0 8 -11 1003.54 144.43 73
 0 -8 12 796.693 113.458 64
 0 8 12 980.169 134.95 57
 0 -8 12 904.678 128.781 42
 0 8 12 854.057 129.573 69
 0 8 12 898.112 134.869 46
 0 8 -12 838.296 132.214 53
 0 8 -12 932.617 137.79 73
 0 8 -13 302.94 84.516 73
 0 8 -13 421.493 95.7314 53
 0 -8 13 428.414 80.2317 64
 0 8 13 382.063 88.3876 69
 0 8 13 461.864 95.5828 46
 0 8 13 696.329 109.034 57
 0 -8 14 297.094 64.0258 64
 0 8 14 389.001 78.887 69
 0 8 14 405.412 75.2468 70
 0 8 14 358.664 77.8313 46
 0 8 -14 426.382 81.9676 73
 0 8 -14 372.326 87.0021 53
 0 8 -14 473.342 93.6677 40
 0 8 14 342.095 81.1997 57
 0 8 15 638.845 86.388 69
 0 8 15 463.405 79.3602 70
 0 8 -15 394.631 81.9523 55
 0 8 -15 571.13 95.9698 53
 0 8 15 613.207 95.824 57
 0 8 -15 550.502 94.5069 40
 0 8 16 1934.64 132.147 69
 0 8 -16 2096.06 159.525 53
 0 8 16 1936.34 154.622 57
 0 8 -16 2046.53 154.484 55
 0 8 17 983.561 98.964 57
 0 8 -17 1218.54 101.085 53
 0 8 -17 1253.47 101.453 55
 0 9 0 -19.4368 40.7704 21
 0 -9 0 15.2573 37.8673 22
 0 -9 0 30.871 38.3095 15
 0 -9 -1 155.711 54.9701 15
 0 -9 1 215.235 61.4689 15
 0 -9 1 258.739 65.691 22
 0 9 1 236.493 82.8852 21
 0 9 -1 76.5642 54.1881 21
 0 -9 -1 184.633 61.517 22
 0 -9 2 -15.3905 40.8382 15
 0 9 2 -19.919 41.785 21
 0 9 -2 -37.4473 52.694 21
 0 -9 2 15.2546 32.0027 22
 0 -9 -2 -15.6132 35.8799 22
 0 -9 -2 15.7886 39.1891 15
 0 9 2 -16.7526 38.4975 38
 0 -9 -3 1431.59 159.221 22
 0 9 -3 1598.69 174.26 21
 0 -9 -3 1366.49 156.473 15
 0 9 3 1641.82 172.902 38
 0 -9 3 1113.45 141.72 15
 0 -9 -4 10436.5 533.165 15
 0 -9 -4 9715.1 525.314 22
 0 9 4 10847.8 557.422 38
 0 -9 4 11056 535.51 15
 0 9 -4 10655.8 544.703 24
 0 9 4 10658.1 571.619 21
 0 9 5 11221.6 586.692 38
 0 -9 5 10355.9 544.017 15
 0 9 5 12006.3 601.928 21
 0 -9 -5 11076.5 558.174 15
 0 9 -5 11459.5 577.01 24
 0 -9 5 11367 583.41 27
 0 -9 -5 10803.1 553.629 22
 0 9 6 235.726 76.1434 21
 0 9 -6 163.965 69.5037 58
 0 -9 -6 218.654 63.3119 22
 0 -9 -6 204.529 68.0197 15
 0 -9 6 188.408 70.8742 27
 0 9 6 122.688 66.6371 46
 0 9 -6 38.1459 44.1155 24
 0 9 6 215.742 73.7643 38
 0 -9 -7 169.86 59.7754 22
 0 -9 -7 62.7347 44.3487 33
 0 9 7 103.278 67.2594 46
 0 -9 -7 155.22 64.8573 15
 0 9 -7 59.0557 69.2276 47
 0 9 7 95.3284 53.8282 21
 0 9 -7 94.5261 66.4956 53
 0 9 7 91.8266 64.6048 68
 0 -9 7 146.5 59.2965 64
 0 -9 7 208.844 69.1118 27
 0 9 -7 157.843 66.8718 24
 0 9 -7 182.396 76.1654 58
 0 9 -7 223.045 83.0216 73
 0 9 7 221.418 75.5693 63
 0 9 -8 808.191 130.491 58
 0 -9 -8 519.608 98.8818 15
 0 9 -8 403.5 96.0656 24
 0 9 8 431.571 115.246 46
 0 9 -8 640.486 120.989 47
 0 9 -8 566.448 115.061 73
 0 -9 8 588.116 116.516 27
 0 9 8 594.468 107.575 63
 0 9 -8 422.513 98.4206 53
 0 -9 -8 272.169 84.5538 22
 0 9 8 453.874 94.7389 21
 0 -9 8 559.31 101.914 64
 0 -9 -9 1630.35 176.239 22
 0 9 -9 1838.63 195.137 53
 0 9 -9 1455.61 178.86 24
 0 9 -9 1800.12 193.009 58
 0 -9 9 1758.14 187.703 27
 0 9 -9 1643.9 190.673 73
 0 -9 -9 1833.84 184.328 15
 0 -9 9 1634.6 168.312 64
 0 9 10 2701.34 224.42 45
 0 9 10 3011.53 231.048 57
 0 9 10 3158.01 263.531 46
 0 9 -10 3025.75 253.821 53
 0 -9 10 2806.92 221.784 64
 0 9 -10 2404.77 225.938 58
 0 -9 10 2915.79 234.422 42
 0 9 -10 3010.67 253.114 73
 0 9 11 1488.15 172.373 46
 0 9 11 1129.01 134.538 45
 0 9 -11 1545.36 174.879 73
 0 9 11 1671.24 171.303 69
 0 -9 11 917.91 122.701 64
 0 9 11 1339.4 149.051 57
 0 9 -11 1330.07 164.324 53
 0 -9 11 1249.31 144.318 42
 0 -9 12 -35.0094 45.1421 64
 0 9 -12 -58.6495 51.4688 40
 0 9 12 -13.7225 42.7004 57
 0 9 12 14.9524 42.0858 69
 0 9 12 15.7908 44.4449 46
 0 -9 13 163.862 48.9339 64
 0 9 -13 159.879 61.4194 73
 0 9 -13 115.43 54.3575 53
 0 9 13 80.3527 48.8968 46
 0 9 -13 113.775 49.7112 55
 0 9 -13 210.528 63.1237 40
 0 9 13 153.372 57.7034 69
 0 9 13 221.691 62.4052 57
 0 9 -14 619.11 89.1213 40
 0 9 -14 437.667 81.3768 53
 0 9 -14 500.247 74.9466 55
 0 9 14 632.866 88.2467 57
 0 9 -14 419.351 73.316 73
 0 9 14 603.112 82.8834 69
 0 9 14 273.555 64.3878 46
 0 9 15 14.3912 30.1945 69
 0 9 15 50.813 34.635 57
 0 9 -15 -7.05034 28.068 73
 0 9 -15 36.0479 34.8624 40
 0 9 -15 64.645 33.2215 55
 0 9 -15 -9.54151 34.6719 53
 0 9 -16 840.999 79.4976 53
 0 9 -16 961.698 84.2818 40
 0 9 16 555.582 68.6748 57
 0 10 0 59.2822 58.7426 63
 0 10 0 40.863 54.3441 21
 0 10 0 138.579 76.6636 47
 0 -10 0 190.188 63.1918 15
 0 -10 0 225.401 79.7703 41
 0 10 -1 3280.95 275.482 21
 0 10 1 3260.85 270.207 47
 0 -10 -1 3017.8 243.43 15
 0 10 -1 3441.96 278.392 58
 0 -10 1 3147.96 254.651 41
 0 10 1 3395.83 279.586 21
 0 10 -1 3157.23 274.263 47
 0 10 -1 3405.17 274.568 63
 0 -10 1 3004.39 247.83 64
 0 -10 -1 3769.29 274.373 41
 0 10 1 3482.9 278.787 63
 0 10 -2 1009.75 146.196 21
 0 10 2 978.881 147.463 21
 0 -10 -2 1086.02 141.282 41
 0 -10 2 729.302 117.068 64
 0 10 -2 1189.28 166.648 47
 0 10 2 1084.49 149.138 47
 0 -10 -2 965.397 127.157 15
 0 -10 2 958.999 140.927 41
 0 10 -2 1238.49 157.106 63
 0 10 2 925.001 146.339 63
 0 10 -2 1165.18 159.004 58
 0 -10 -3 9088.58 483.569 41
 0 10 -3 8328.67 488.335 21
 0 10 3 9720.89 525.517 21
 0 10 -3 9174.87 516.05 58
 0 10 3 8959.97 507.514 63
 0 10 3 8357.34 475.629 47
 0 -10 -3 8923.67 474.789 15
 0 10 -3 8912.99 488.49 73
 0 10 -3 8448.83 481.697 63
 0 -10 3 8767.48 472.055 64
 0 10 -4 881.307 139.924 47
 0 10 4 719.103 126.328 21
 0 10 -4 591.752 111.33 73
 0 -10 -4 536.352 101.751 15
 0 -10 4 388.896 89.346 64
 0 10 4 681.301 121.882 46
 0 -10 -4 444.068 101.828 41
 0 -10 4 544.124 108.719 27
 0 10 4 613.23 124.533 63
 0 -10 -5 -16.2605 37.3745 15
 0 10 5 20.083 42.1354 21
 0 10 -5 141.049 70.7288 47
 0 10 5 19.3001 47.909 46
 0 10 -5 40.5283 68.5429 58
 0 -10 5 79.4929 53.7799 64
 0 10 5 77.1968 51.2131 63
 0 -10 5 37.3426 42.9121 27
 0 10 -5 113.334 70.8807 73
 0 -10 -5 -16.8886 52.5511 41
 0 10 -6 218.392 79.0597 58
 0 -10 -6 33.1752 49.2789 41
 0 10 -6 66.4061 54.0139 53
 0 10 6 58.0632 57.4755 21
 0 10 6 77.6009 57.6113 46
 0 -10 6 92.3234 54.8394 27
 0 10 6 83.1247 49.3895 3
 0 -10 -6 113.143 58.7835 15
 0 10 6 185.376 73.8248 63
 0 10 -6 58.5597 60.789 47
 0 10 -6 76.0601 66.7941 73
 0 10 -6 88.1788 52.3837 24
 0 -10 6 30.9321 52.3784 64
 0 10 -7 1779.04 192.15 58
 0 -10 -7 1371.13 160.56 41
 0 10 -7 1538.71 180.128 47
 0 10 -7 1694.52 189.379 73
 0 10 7 1640.23 180.507 63
 0 -10 7 1781.8 170.041 64
 0 10 -7 1630.94 174.572 53
 0 10 7 2051.97 204.804 46
 0 10 -8 68.6642 51.1333 47
 0 -10 8 139.953 57.4137 64
 0 10 -8 183.434 66.5292 53
 0 10 8 148.727 72.0533 46
 0 10 -8 216.512 71.9566 58
 0 10 9 1815.07 193.414 46
 0 10 -9 1947.65 187.565 47
 0 10 9 1742.23 180.61 45
 0 -10 9 2239.93 180.651 64
 0 10 -9 2018.97 196.38 58
 0 10 -9 1971.2 193.454 53
 0 10 -9 2014.01 201.045 73
 0 10 -10 30.4806 45.2101 53
 0 10 -10 -11.8555 36.8867 40
 0 10 -10 32.0379 47.5197 73
 0 -10 10 22.9044 32.2311 64
 0 10 10 13.2004 39.1595 45
 0 10 -11 395.658 76.484 40
 0 10 11 218.076 68.4639 69
 0 10 11 332.88 85.4322 46
 0 10 11 313.333 65.7413 45
 0 10 -11 299.932 75.3303 73
 0 -10 11 358.949 64.5622 64
 0 10 -11 278.742 76.9516 53
 0 10 12 229.459 55.0022 57
 0 10 -12 272.41 61.0308 40
 0 10 -12 279.768 70.7633 73
 0 10 12 172.55 57.1676 46
 0 10 12 220.868 62.1702 69
 0 10 -12 233.038 63.4922 53
 0 10 13 107.699 48.2098 46
 0 10 13 251.384 57.012 69
 0 10 -13 307.532 58.2181 40
 0 -10 -13 120.293 43.9397 41
 0 10 13 274.889 53.5584 57
 0 10 -13 251.534 57.0842 73
 0 10 14 65.9514 29.7338 69
 0 10 14 45.6972 27.9107 57
 0 10 -14 55.7187 38.1225 53
 0 10 -14 78.8045 31.2064 40
 0 10 -14 53.6024 32.1076 73
 0 -10 -14 51.8709 30.4734 41
 0 10 -15 150.608 34.4732 53
 0 11 0 18.126 51.0087 47
 0 11 0 -36.3503 61.471 63
 0 -11 0 15.3535 40.7357 64
 0 -11 0 32.2122 54.4732 41
 0 11 1 55.289 62.345 63
 0 11 1 87.1242 54.2259 47
 0 -11 1 60.7759 51.4043 64
 0 -11 -1 64.0845 56.2459 41
 0 11 -1 18.5545 60.3056 47
 0 11 -1 -17.6793 49.7681 63
 0 11 -2 16.9236 52.6975 63
 0 -11 -2 79.2333 66.5137 41
 0 -11 2 59.7369 48.5783 64
 0 11 2 92.2414 59.9875 63
 0 11 2 65.717 48.7846 47
 0 11 -2 112.446 65.8145 47
 0 -11 -3 1994.71 187.677 41
 0 -11 3 1616.72 167.004 64
 0 11 -3 1810.6 180.121 63
 0 11 3 1948.69 197.059 63
 0 11 3 1904.28 182.634 47
 0 11 -3 1845.41 176.738 73
 0 11 -4 256.156 84.2197 47
 0 11 4 161.166 62.5187 46
 0 -11 4 267.342 70.0073 64
 0 -11 -4 136.995 70.1158 41
 0 11 -4 47.2494 46.967 73
 0 -11 -5 3829.55 262.271 41
 0 -11 5 3559.53 247.738 64
 0 11 5 3238 259.354 46
 0 11 5 3389.22 266.427 63
 0 11 -5 3860.84 283.835 47
 0 11 -5 3630.24 263.591 73
 0 11 -6 1615.13 174.391 47
 0 -11 6 1361.97 141.625 64
 0 -11 -6 1705.74 164.244 41
 0 11 -6 1686.66 173.71 73
 0 11 6 1705.72 173.744 46
 0 11 -7 -15.2659 45.3095 73
 0 11 -7 91.9463 57.5196 47
 0 -11 -7 106.291 57.1333 41
 0 -11 7 57.8792 40.6578 64
 0 11 -7 25.022 43.9379 53
 0 11 7 46.7071 46.2082 46
 0 -11 -8 61.458 47.541 41
 0 11 8 -28.0572 50.9675 69
 0 11 -8 24.2854 46.9651 53
 0 11 -8 14.4223 48.7799 73
 0 11 -8 -13.6172 52.6676 47
 0 -11 8 41.2192 33.4875 64
 0 11 8 14.7085 41.3934 46
 0 11 8 26.8763 39.8641 45
 0 11 9 1727.43 160.254 69
 0 -11 -9 1543.65 143.681 41
 0 11 9 1727.66 163.325 46
 0 -11 9 1367.06 122.18 64
 0 11 9 1511.67 143.096 45
 0 11 -9 1553.69 145.067 47
 0 11 -9 1449.57 142.017 53
 0 -11 -10 2129.78 161.524 41
 0 11 10 2051.18 157.132 45
 0 11 -10 2451.21 181.644 73
 0 11 10 1698.33 161.416 46
 0 11 10 2155.5 171.329 69
 0 11 -10 2326.9 171.492 53
 0 11 -11 733.848 85.1996 53
 0 11 11 425.775 61.3903 45
 0 11 -11 505.077 80.4982 73
 0 -11 -11 708.446 81.2137 41
 0 11 12 37.1721 31.1928 69
 0 11 -12 7.73234 29.9112 73
 0 -11 -12 12.6577 28.4771 41
 0 11 -12 14.4569 24.4543 53
 0 11 -13 125.681 30.762 73
 0 11 -13 137.322 33.2388 53
 0 11 13 63.5835 28.127 69
 0 -12 0 545.029 84.5729 64
 0 12 0 451.019 90.0046 47
 0 12 0 372.108 85.2295 63
 0 -12 -1 1585.55 149.027 64
 0 12 -1 1925.96 170.818 63
 0 -12 1 1558.38 146.319 64
 0 12 -1 1540.04 163.674 47
 0 12 1 1704.71 170.78 63
 0 12 1 1907.08 169.44 47
 0 12 -2 175.911 66.2895 47
 0 12 2 207.696 54.6751 54
 0 12 2 183.209 60.998 47
 0 12 -2 257.762 65.4509 63
 0 -12 -2 320.022 69.7588 64
 0 -12 -2 187.562 62.4297 41
 0 -12 2 135.162 50.0122 64
 0 12 3 128 49.2062 47
 0 -12 -3 157.691 54.7386 41
 0 -12 -3 104.671 48.9779 64
 0 -12 3 128.867 50.5509 64
 0 -12 4 180.774 49.2899 64
 0 12 -4 183.584 54.8552 73
 0 -12 -4 174.294 57.9629 41
 0 12 -4 139.878 61.8131 47
 0 12 -5 1516.7 151.647 47
 0 -12 5 1483.66 125.859 64
 0 -12 -5 1567.28 140.621 41
 0 12 5 1354.98 135.299 69
 0 12 -5 1508.8 138.812 73
 0 12 5 1247.53 131.679 46
 0 12 6 -65.9706 44.9742 46
 0 -12 6 40.2212 32.0385 64
 0 12 -6 -64.2402 47.1236 73
 0 12 -6 -60.3272 49.349 47
 0 -12 -6 -10.1446 38.0846 41
 0 12 6 10.9261 38.3688 69
 0 12 -7 324.457 65.7097 73
 0 -12 -7 531.793 76.0165 41
 0 12 7 295.61 65.3524 69
 0 12 7 374.769 71.5214 46
 0 12 -7 403.459 76.2266 47
 0 12 7 357.189 69.4123 45
 0 12 8 133.027 46.6399 46
 0 12 -8 131.929 43.2214 47
 0 12 8 205.458 51.9466 45
 0 12 -8 147.953 50.1316 73
 0 -12 -8 192.555 50.7848 41
 0 12 8 193.035 49.8376 69
 0 12 -9 841.136 84.0418 47
 0 12 9 964.679 92.7785 45
 0 12 9 1078.25 98.7966 69
 0 -12 -9 1015.71 90.6605 41
 0 12 -9 1134.25 101.52 73
 0 12 -10 424.917 56.0243 54
 0 12 10 560.732 66.0332 69
 0 -12 -10 553.595 59.0586 41
 0 13 0 33.105 30.0681 45
 0 13 0 7.38031 26.8132 54
 0 13 0 8.49743 30.8716 47
 0 -13 0 -13.5448 22.9059 64
 0 -13 1 -6.46752 27.8015 64
 0 13 1 -15.1808 31.0358 47
 0 13 1 18.3842 25.0566 54
 0 13 1 -34.8941 38.3817 45
 0 13 -1 54.0163 35.8286 47
 0 13 -1 -7.47756 28.9205 45
 0 13 -1 40.684 31.4702 54
 0 -13 -1 27.557 25.8496 64
 0 13 -2 2748.33 174.839 54
 0 -13 2 2382.37 145.293 64
 0 13 2 2170.72 145.02 47
 0 13 2 2817.59 178.078 45
 0 -13 -2 2546.05 155.837 64
 0 13 -2 2911.21 181.456 47
 0 -13 -3 895.666 82.7658 64
 0 -13 3 576.732 64.6781 64
 0 13 -3 896.764 93.9085 54
 0 13 3 827.016 92.392 45
 0 13 -3 888.897 96.55 47
 0 13 4 4050.6 224.452 45
 0 -13 -4 3672.76 197.231 64
 0 13 -4 3943.79 221.586 47
 0 13 -4 3962.6 221.697 54
 0 13 -5 1485.14 116.297 47
 0 13 5 1403.19 114.378 45
 0 -13 -5 1203.19 94.4159 64
 0 13 -6 80.8384 34.6735 54
 0 -13 -6 89.2608 27.2449 64
 0 13 -6 64.6644 33.8365 47
 0 13 6 29.4558 24.4563 69
 0 13 -7 100.48 30.5265 47
 0 13 7 173.432 38.6087 45
 0 13 -7 217.422 41.7272 54
 -1 0 22 6726.09 286.245 65
 -1 0 21 -34.9606 39.3364 65
 -1 0 20 277.167 53.6905 70
 -1 0 20 205.137 63.5682 65
 -1 0 19 11.9768 40.5119 70
 -1 0 19 29.8382 52.3668 65
 -1 0 18 14.2819 53.5876 70
 -1 0 18 -17.1051 48.1355 65
 -1 0 17 -15.8048 46.8838 61
 -1 0 17 -36.8515 51.8535 65
 -1 0 17 -18.5744 38.9621 35
 1 0 -17 -20.1194 42.2025 28
 -1 0 17 -17.0934 59.996 52
 -1 0 17 15.7471 36.1844 70
 1 0 -17 -19.1924 36.0085 31
 -1 0 16 1337.48 158.188 52
 1 0 -16 1320.31 166.305 28
 -1 0 16 964.199 134.045 70
 -1 0 16 1122.75 154.346 20
 -1 0 16 1098.77 143.002 61
 -1 0 16 1204.6 159.751 65
 1 0 -16 1207.17 157.696 31
 1 0 -15 -19.6144 48.6791 28
 -1 0 15 18.4908 49.0592 20
 1 0 -15 18.8905 46.8827 31
 1 0 -14 1767.18 184.85 31
 -1 0 14 1440.05 168.955 20
 1 0 -14 1846.42 189.88 28
 -1 0 13 47.5778 42.0772 20
 1 0 -13 -32.1778 58.4509 31
 1 0 -13 14.7139 36.517 14
 -1 0 12 -13.847 46.8377 16
 1 0 -12 26.5427 39.3737 14
 1 0 -12 57.385 42.5617 31
 -1 0 12 28.4337 40.014 20
 -1 0 11 12.3585 32.7896 16
 1 0 -11 -11.7789 33.1476 14
 -1 0 11 37.7182 37.2953 20
 -1 0 11 10.577 29.7653 19
 1 0 -11 -12.6021 31.2766 31
 -1 0 10 835.284 99.4966 20
 -1 0 10 693.84 88.5816 19
 1 0 -10 805.128 94.8499 14
 -1 0 10 730.334 94.9567 16
 -1 0 9 -8.23467 25.6198 19
 1 0 -9 -7.74836 22.9851 29
 -1 0 9 -9.53161 30.9732 20
 1 0 -9 -8.95346 31.4256 14
 -1 0 9 9.53146 28.2742 16
 1 0 -8 14413.7 570.975 29
 -1 0 8 13776.4 572.155 19
 1 0 -8 14315.2 723.248 13
 -1 0 8 15219.9 593.43 16
 -1 0 8 14012.9 585.257 20
 -1 0 8 15225.2 571.2 34
 -1 0 7 -12.3864 35.8118 19
 -1 0 7 6.67614 30.6796 25
 1 0 -7 -18.9507 64.0938 13
 1 0 -7 20.6789 58.1927 7
 1 0 -7 -21.6562 64.2394 8
 -1 0 7 7.09993 32.6271 16
 -1 0 7 13.9534 37.5947 20
 1 0 -7 -17.571 43.6078 11
 -1 0 7 -16.6625 68.1297 11
 1 0 -6 84.3127 47.6032 7
 1 0 -6 95.5469 31.8422 10
 1 0 -6 120.69 51.1633 11
 1 0 -6 111.314 30.1438 2
 1 0 -6 148.324 59.9926 13
 -1 0 6 144.259 54.2598 11
 1 0 -6 143.903 65.4592 8
 -1 0 5 -37.1714 73.5084 11
 1 0 -5 -6.89797 29.6519 1
 1 0 -5 -12.8507 43.4628 11
 1 0 -5 -13.3421 50.0616 7
 1 0 -5 -14.1909 61.0014 13
 1 0 -5 21.0319 43.1233 10
 1 0 -5 14.7126 49.76 8
 1 0 -4 1450.47 141.867 8
 1 0 -4 1489.49 117.695 10
 1 0 -4 1414.17 111.991 1
 1 0 -4 1533.19 139.404 11
 -1 0 4 1554.08 115.794 1
 -1 0 4 1629.5 150.044 8
 1 0 -3 -27.902 42.743 8
 1 0 -3 -21.482 36.7933 7
 -1 0 3 -9.50924 36.7811 8
 1 0 -3 -9.20302 33.4378 11
 1 0 -3 14.1217 26.4975 1
 1 0 -3 -14.5222 34.0591 10
 -1 0 3 28.4417 37.7332 1
 1 0 -3 10.066 47.2138 13
 1 0 -2 692.982 76.6252 1
 1 0 -2 879.084 86.3373 10
 -1 0 2 923.78 84.9476 1
 1 0 -2 773.185 64.5445 7
 1 0 -2 742.74 78.7955 8
 -1 0 1 19.2153 32.9121 13
 1 0 -1 7.14719 32.8481 10
 -1 0 1 6.98934 28.5824 1
 1 0 -1 25.0517 27.56 8
 1 0 0 12331.9 494.135 9
 -1 0 0 12767.4 503.929 1
 -1 0 0 12137.3 475.819 13
 1 0 0 12556.7 478.849 13
 1 0 1 6.96203 25.294 1
 1 0 1 -21.291 31.226 10
 -1 0 -1 -6.4062 19.0042 13
 1 0 1 -7.67846 26.9508 9
 -1 0 -1 -6.96631 25.3096 1
 -1 0 -1 -3.77224 16.5985 7
 -1 0 -2 44720.6 1681.79 1
 -1 0 -2 49816.1 1688.61 7
 1 0 2 48600.7 1689.5 10
 1 0 2 47158.4 1684.85 1
 1 0 3 27.6967 29.7653 10
 1 0 3 -6.93247 24.3328 1
 -1 0 -3 28.7481 33.6343 7
 -1 0 -3 6.86496 22.3086 1
 -1 0 -4 160743 5441.51 7
 1 0 4 155183 5356.24 10
 1 0 5 6.2975 14.4703 2
 -1 0 -5 -16.2385 40.3009 7
 -1 0 -6 66359.7 2258.73 7
 -1 0 -6 62891.5 2075.69 31
 1 0 6 64721 2181.62 11
 1 0 6 62472.4 2069.7 15
 -1 0 -6 61730.4 2072.23 28
 -1 0 -6 59072.9 2065.55 14
 1 0 7 -8.2996 28.0704 34
 1 0 7 16.1459 31.223 15
 -1 0 -7 7.83571 38.1926 14
 1 0 7 33.3938 51.9459 11
 -1 0 -7 8.49584 36.5203 31
 -1 0 -7 -25.199 32.4867 28
 1 0 7 6.56656 23.8563 19
 1 0 8 217.196 53.6611 15
 -1 0 -8 247.507 56.9717 31
 1 0 8 287.706 60.7981 34
 -1 0 -8 235.953 55.0079 14
 1 0 8 247.829 45.1638 19
 -1 0 -8 186.814 51.0555 28
 1 0 8 171.069 40.3887 37
 1 0 9 9.09911 22.5825 37
 1 0 9 10.9805 32.5719 34
 1 0 9 8.48713 22.5181 19
 -1 0 -9 -11.4412 32.197 31
 1 0 9 -10.9367 32.4421 15
 1 0 9 9.29437 27.5704 20
 -1 0 -9 10.4156 27.6344 14
 1 0 10 2444.15 190.231 15
 1 0 10 2500.05 171.878 19
 -1 0 -10 2357.43 182.164 14
 1 0 10 2505.8 175.395 37
 1 0 10 2816.1 201.562 34
 1 0 10 2383.45 177.506 20
 -1 0 -10 2360.67 191.563 31
 -1 0 -11 -14.8584 41.8136 31
 1 0 11 24.2544 34.1276 20
 1 0 11 28.4386 42.1794 15
 -1 0 -11 -13.2936 32.9927 14
 1 0 11 10.9752 27.2388 37
 1 0 11 13.9871 26.2413 34
 -1 0 -12 132.181 50.0063 14
 -1 0 -12 182.623 62.5597 31
 1 0 12 231.993 66.7328 34
 1 0 13 -33.5116 44.4653 34
 -1 0 -13 -18.1789 51.1657 31
 1 0 14 352.989 88.3017 34
 -1 0 -14 310.013 82.0322 31
 1 0 15 15.6062 50.7115 49
 -1 0 -15 -19.2834 40.4472 22
 1 0 15 18.9449 53.313 61
 1 0 15 17.9151 41.1639 34
 1 0 16 118.748 59.1427 49
 1 0 16 18.4473 51.9918 61
 -1 0 -16 151.986 66.7415 22
 1 0 17 -16.4638 48.8383 70
 1 0 17 34.0785 50.5452 61
 1 0 17 13.2452 39.2913 49
 1 0 18 56.6519 44.0808 70
 1 0 18 14.7977 46.0547 61
 1 0 18 43.3958 40.7264 49
 1 0 19 11.2354 36.5108 70
 1 0 20 11275.2 489.128 70
 -1 0 -20 12152.8 497.95 59
 -1 0 -21 5.10363 26.6711 75
 -1 0 -21 48.4784 25.8337 59
 -1 -1 22 129.789 32.396 65
 -1 1 21 5594.89 277.551 65
 -1 -1 21 5604.54 283.167 65
 -1 1 21 5067.96 254.985 70
 -1 1 20 80.284 47.1272 70
 -1 1 20 69.1573 45.9318 65
 -1 -1 20 60.6647 48.3434 65
 -1 1 19 3750.47 250.384 70
 -1 -1 19 3820.22 268.42 65
 -1 1 19 3595.61 256.953 65
 -1 1 18 -15.2552 47.4691 70
 -1 1 18 -33.3594 56.4202 65
 -1 -1 18 -34.3764 60.3341 65
 -1 1 17 66.8626 54.4606 70
 1 -1 -17 180.342 67.8868 22
 1 1 -17 183.274 71.5824 28
 1 -1 -17 175.388 70.9085 28
 -1 -1 17 129.829 71.8415 65
 -1 -1 17 152.549 69.3892 20
 -1 -1 17 35.1865 43.842 35
 1 1 -17 119.338 67.3856 31
 -1 1 17 158.842 64.241 52
 -1 1 17 95.3865 56.7278 35
 -1 1 17 180.81 75.9533 65
 -1 -1 16 11906 614.142 65
 1 1 -16 11520.7 621.016 31
 -1 1 16 10964.3 589.201 61
 -1 1 16 12611.2 620.211 65
 -1 -1 16 13031.6 631.564 20
 -1 -1 16 13028.1 618.205 35
 1 1 -16 12533.1 635.816 28
 1 -1 -16 12029.6 623.803 28
 -1 1 16 12094.2 621.297 35
 1 -1 -16 10581.9 588.478 31
 1 1 -16 12533.4 618.643 14
 -1 1 16 12707.1 619.595 52
 -1 1 16 12305.8 606.482 70
 1 1 -15 1315.78 162.98 31
 1 1 -15 696.538 122.498 14
 1 -1 -15 804.543 129.852 31
 -1 -1 15 1170.55 151.874 20
 1 1 -15 1117.72 153.444 28
 1 -1 -15 1167.97 156.002 28
 1 -1 -14 13942.4 688.618 28
 -1 1 14 14475.1 682.636 20
 -1 -1 14 14354.1 689.288 20
 1 1 -14 14826.2 698.855 31
 1 -1 -14 14808.6 684.804 31
 1 1 -14 14906.4 690.717 14
 -1 -1 13 4897.88 314.111 20
 -1 1 13 4805.53 305.727 20
 1 -1 -13 4278.07 298.122 28
 1 1 -13 3694.69 279.547 14
 1 1 -13 4387.63 301.533 31
 -1 1 13 4227.09 285.91 16
 -1 1 13 4618.38 290.654 19
 1 -1 -13 4961.28 304.036 31
 -1 1 12 81.2597 42.1588 16
 1 1 -12 -15.043 37.3611 31
 1 -1 -12 95.6738 49.675 31
 -1 -1 12 101.936 49.2721 20
 -1 1 12 70.6486 47.8099 20
 1 1 -12 14.5113 36.0425 14
 -1 1 12 38.8588 43.8317 19
 1 -1 -12 43.4628 35.9837 28
 -1 1 11 3948.42 253.164 20
 1 1 -11 3888.54 240.844 29
 -1 1 11 4094.76 250.138 19
 1 1 -11 3794.69 252.874 14
 -1 -1 11 4496.31 267.972 20
 1 -1 -11 4080.19 253.816 31
 -1 1 11 3737.66 246.329 16
 -1 -1 10 2470.22 184.843 20
 -1 -1 10 2707.96 178.045 15
 -1 -1 10 2345.78 184.522 16
 -1 -1 10 2261.32 154.665 34
 -1 1 10 2652.02 185.53 16
 -1 1 10 2278.77 175.898 20
 -1 1 10 2335.44 174.087 19
 1 -1 -10 2485.86 176.058 31
 1 1 -10 2462.48 183.598 14
 1 1 -10 2379.91 172.07 29
 -1 -1 9 1921.56 129.238 34
 -1 1 9 1984.41 148.352 19
 -1 -1 9 2076.6 155.848 20
 1 1 -9 1833.16 141.117 29
 1 1 -9 1869.36 150.376 14
 -1 -1 9 2106.63 158.381 16
 -1 1 9 2052.17 152.904 20
 -1 1 9 1970.31 148.188 16
 1 -1 -9 1842.06 136.374 14
 -1 -1 9 2026.99 144.212 15
 -1 -1 9 2084.15 148.094 25
 -1 -1 8 34688.9 1293.37 25
 -1 -1 8 36215 1306.31 20
 1 1 -8 35155.5 1296.55 29
 -1 1 8 35547.6 1303.33 20
 -1 -1 8 34925.1 1307.34 16
 -1 -1 8 34911 1286.36 15
 1 -1 -8 34824.7 1461.27 13
 -1 1 8 36666.6 1301.61 19
 -1 1 8 37435.5 1307.37 16
 -1 -1 7 -6.58939 30.9161 25
 1 1 -7 -6.90267 31.7311 29
 1 -1 -7 21.0376 71.1565 11
 -1 1 7 28.4905 35.989 20
 -1 -1 7 13.5153 22.8698 1
 1 -1 -7 58.3728 54.7618 13
 1 1 -7 14.5328 36.0769 11
 -1 1 7 -20.0918 65.2922 11
 -1 -1 7 33.3964 35.4518 27
 -1 1 7 49.8871 29.1512 16
 1 -1 -7 40.7593 42.7543 8
 -1 1 7 27.5978 36.0434 19
 -1 -1 6 2272.59 147.361 1
 1 -1 -6 2207.53 204.397 13
 -1 1 6 1837.4 189.517 11
 1 1 -6 2153.7 178.52 11
 1 1 -6 1957.96 141.832 12
 1 -1 -6 2120.55 144.264 12
 1 1 -6 1881.77 204.406 8
 1 -1 -6 2025.31 140.886 1
 1 1 -6 2350.89 208.856 7
 1 -1 -6 2361.03 212.093 11
 1 -1 -6 2013.61 199.071 7
 1 -1 -6 1983.35 191.588 8
 1 1 -6 2170.16 206.872 13
 -1 1 5 15724.8 694.354 11
 -1 1 5 15108.4 681.568 13
 1 -1 -5 15633.5 687.542 7
 1 1 -5 15973.8 712.055 8
 1 -1 -5 14731.4 684.818 13
 1 -1 -5 15121.4 672.264 8
 1 1 -5 16160.8 637.118 2
 -1 1 5 16473.7 692.7 7
 -1 -1 5 15508.7 618.802 1
 -1 1 5 13979.1 611.073 10
 1 -1 -5 16290.9 703.882 11
 1 1 -5 14480.9 639.498 11
 1 -1 -5 15290.2 615.428 1
 1 -1 -4 2072.42 173.896 13
 1 1 -4 2175.61 182.453 8
 -1 1 4 2081.57 173.654 13
 1 -1 -4 1799.84 166.266 11
 1 -1 -4 1759.71 150.969 8
 -1 1 4 1942.36 161.305 7
 1 1 -4 1827.22 147.115 11
 -1 -1 4 2151.62 147.648 1
 1 -1 -4 1847.64 157.195 7
 1 1 -4 2243.96 157.379 2
 1 -1 -4 2050.76 144.357 1
 -1 1 4 2174.01 150.994 10
 -1 1 3 14136.4 547.541 8
 1 -1 -3 13692.8 581.907 11
 1 -1 -3 12763.5 549.5 7
 -1 1 3 13755.4 555.75 10
 1 -1 -3 12592.2 536.935 8
 -1 1 3 13147.7 550.214 7
 1 -1 -3 12385.7 575.597 13
 1 -1 -3 13891.2 554.161 1
 1 1 -3 14035.2 566.454 2
 1 1 -3 13122.1 578.592 8
 -1 -1 3 12680.8 550.005 1
 -1 1 2 12770.5 508.489 8
 1 1 -2 12924.1 550.388 8
 -1 1 2 12930.9 539.837 10
 1 -1 -2 12633.5 515.691 7
 -1 1 2 12787.6 516.379 7
 1 -1 -2 13522.9 552.504 11
 -1 -1 2 13429.2 545.577 1
 1 1 -2 13908 556.418 2
 1 -1 -2 12633.5 504.325 8
 1 -1 -2 13563.2 544.037 10
 1 1 -1 1756.16 134.575 8
 -1 1 1 1675.2 103.729 8
 1 -1 -1 2002.22 141.043 10
 -1 -1 1 2114.82 144.096 1
 -1 1 1 1748.69 109.147 7
 -1 1 1 1803.19 136.242 13
 -1 1 0 5154.82 256.357 10
 -1 -1 0 4630.65 247.356 1
 -1 1 0 5104.06 219.923 9
 -1 -1 0 4823.39 250.516 8
 1 1 0 4426.64 243.984 9
 1 1 0 4388.14 207.276 7
 1 -1 0 4691.72 214.694 9
 1 1 1 1042.93 104.37 2
 1 -1 1 916.398 95.8339 10
 -1 -1 -1 813.419 75.965 7
 -1 1 -1 727.784 88.2522 10
 1 1 1 911.295 78.974 7
 -1 -1 -1 775.162 88.931 1
 -1 1 -1 860.581 81.6611 9
 -1 -1 -2 13430.8 551.107 1
 -1 1 -2 13674.1 556.347 10
 -1 -1 -2 14005.3 551.214 7
 1 1 2 13360.9 561.058 2
 1 -1 2 12517.7 551.816 1
 1 1 2 12752.7 541.931 7
 -1 -1 -3 4017.77 221.81 1
 -1 1 -3 3852.45 221.286 10
 1 1 3 3943.34 227.977 2
 1 -1 3 3875.07 221.838 1
 -1 -1 -3 3981.2 243.004 7
 1 1 3 4254.67 244.074 7
 -1 -1 -4 233.501 82.3021 9
 -1 -1 -4 449.825 64.9993 1
 1 1 4 480.85 69.2757 2
 1 1 4 418.077 86.7501 7
 -1 -1 -4 426.964 85.6804 7
 1 -1 4 353.659 58.6295 1
 -1 1 -4 320.754 59.0462 10
 1 -1 4 379.924 59.6323 12
 -1 -1 -5 149.8 63.6978 9
 -1 -1 -5 137.253 58.4267 7
 -1 1 -5 255.529 78.5814 7
 -1 1 -5 218.392 45.9998 14
 1 -1 5 168.107 39.1991 1
 1 1 5 265.188 47.8616 12
 -1 -1 -5 151.161 38.1319 1
 1 1 5 282.108 45.3032 34
 1 1 5 220.146 46.1044 10
 1 -1 5 211.022 43.5411 12
 1 -1 5 170.648 39.371 15
 -1 -1 -5 245.346 44.2936 28
 1 -1 6 35222.7 1271 34
 -1 1 -6 36565.6 1272.01 28
 1 1 6 36209.7 1269.07 15
 1 1 6 33718.8 1271.13 34
 1 -1 6 34804.1 1264.86 27
 1 1 6 33831.4 1252.51 12
 -1 -1 -6 38239.5 1453.83 7
 1 -1 6 35114.8 1303.67 11
 1 -1 6 34177.5 1256.17 1
 -1 -1 -6 36383 1273.78 31
 1 -1 6 33551.7 1253.84 12
 -1 -1 -6 34627.7 1276.1 28
 1 -1 6 35842.4 1274.09 15
 1 1 6 34957.6 1254.71 10
 -1 1 -6 36514.9 1279.32 14
 -1 -1 -7 29387 1124.36 31
 -1 -1 -7 30295.9 1109.94 14
 -1 1 -7 31685.8 1135.4 14
 1 1 7 30178.4 1128.59 34
 1 -1 7 29649.1 1122.37 34
 1 1 7 30140.3 1118.83 19
 1 1 7 28009.5 1117.76 37
 1 -1 7 32407.8 1132.78 15
 -1 -1 -7 32653.6 1139.5 28
 -1 1 -7 29272.3 1124.66 28
 -1 1 -7 30456.5 1110.28 29
 1 1 7 30715.3 1124.04 15
 -1 -1 -8 10062.1 425.813 14
 1 -1 8 9199.76 433.254 34
 1 -1 8 9826.3 440.841 15
 -1 -1 -8 10056.8 443.503 31
 1 1 8 9633.95 429.866 19
 1 1 8 9483.83 435.232 15
 1 1 8 10038.6 436.859 37
 -1 1 -8 9914.68 444.28 14
 -1 1 -8 9265.99 435.277 28
 -1 -1 -8 9636.68 445.149 28
 1 -1 9 7329.12 376.028 15
 1 1 9 7081.15 360.608 19
 -1 1 -9 7833.31 382.986 14
 1 1 9 7999.53 372.005 37
 -1 1 -9 7377.96 375.767 28
 -1 1 -9 7547.93 382.483 31
 -1 -1 -9 7488.1 379.034 28
 -1 -1 -9 7192.55 372.714 31
 1 -1 9 7751.77 375.221 34
 1 1 10 -22.7011 28.1702 37
 -1 -1 -10 12.8508 36.1637 31
 -1 -1 -10 13.3366 35.3844 28
 -1 1 -10 26.0529 38.6409 28
 -1 1 -10 13.0307 40.54 14
 -1 1 -10 -13.4615 43.7426 31
 1 -1 10 25.6709 36.1205 15
 1 1 10 12.9231 32.0729 34
 1 -1 10 12.221 30.3305 34
 1 1 10 -44.3445 36.0241 19
 1 -1 11 -13.6654 46.2193 34
 1 -1 11 26.1075 34.6354 20
 1 1 11 -14.5011 33.3211 34
 1 -1 11 28.993 45.1015 15
 -1 -1 -11 -14.525 45.1901 31
 -1 1 -11 -14.5964 36.227 14
 -1 1 -11 14.8117 34.0346 28
 -1 -1 -11 -15.0931 34.6811 28
 -1 1 -11 -30.5098 49.5711 31
 1 1 11 -12.435 36.8878 37
 1 1 11 -12.2098 30.3042 19
 1 -1 12 2806.8 225.568 15
 -1 1 -12 2996.02 238.365 31
 1 -1 12 2895.73 219.096 20
 1 1 12 2407.62 195.969 19
 1 -1 12 2453.2 209.003 34
 1 1 12 2563.68 215.552 34
 -1 1 -12 2353.3 211.285 14
 -1 1 -12 2584.67 221.159 28
 -1 -1 -12 2636.25 222.479 31
 -1 -1 -12 2491.2 221.341 28
 -1 1 -13 563.388 108.983 28
 -1 -1 -13 873.593 130.554 22
 1 -1 13 730.029 116.238 34
 1 -1 13 691.862 111.842 20
 -1 1 -13 679.433 119.008 14
 1 -1 13 793.089 125.89 15
 -1 1 -13 819.647 131.669 31
 1 1 13 868.305 117.609 19
 1 1 13 555.059 105.511 34
 -1 -1 -13 754.794 124.313 28
 -1 -1 -13 494.121 105.971 31
 -1 1 -14 3946.76 302.305 31
 -1 1 -14 3546.11 283.41 14
 1 1 14 3945.35 293.425 34
 1 -1 14 3821.32 279.497 34
 -1 -1 -14 3778.36 289.514 22
 -1 1 -14 3354.32 277.132 28
 -1 -1 -14 4058.82 302.285 28
 1 -1 15 1300.65 152.508 49
 1 -1 15 1182.9 163.817 61
 -1 -1 -15 1267.15 163.6 22
 1 -1 15 1402.28 159.486 34
 -1 1 -15 1536.57 183.181 28
 -1 -1 -15 1310.15 169.795 28
 -1 1 -15 1263.69 171.566 31
 1 1 15 1483.55 162.088 49
 1 1 16 4551.7 304.476 49
 -1 -1 -16 4325.73 322.973 22
 -1 1 -16 4733.94 335.642 28
 1 -1 16 4509.72 320.318 61
 -1 -1 -16 5038.24 342.81 28
 1 -1 16 4650.05 295.391 49
 1 -1 17 850.923 126.341 61
 1 1 17 827.903 111.813 49
 1 1 17 784.909 126.057 61
 1 1 17 856.828 127.175 70
 1 1 18 709.961 95.1852 49
 1 -1 18 632.432 104.327 61
 1 1 18 638.088 101.637 70
 1 -1 18 740.968 105.601 70
 -1 -1 -19 41.6152 45.7864 59
 1 -1 19 34.3182 38.7038 61
 1 1 19 23.2067 36.1146 70
 1 -1 19 30.6181 35.8366 70
 1 1 20 1275.82 113.145 70
 -1 1 -20 1552.89 123.407 59
 -1 -1 -20 1254.68 104.047 59
 -1 -1 -21 1652.11 111.496 75
 -1 1 -21 2067.58 122.99 75
 -1 -2 22 -9.13885 19.1713 65
 -1 2 21 6.92806 27.5833 65
 -1 2 21 48.6347 29.1569 70
 -1 -2 21 16.879 29.6316 65
 -1 2 20 31.4619 35.5518 65
 -1 2 20 114.158 46.7495 70
 -1 -2 20 105.558 50.475 65
 -1 2 19 2470.43 202.279 65
 -1 -2 19 2646.43 214.199 65
 -1 2 19 2849.33 213.985 70
 -1 -2 18 50.7806 55.0033 65
 -1 2 18 15.8973 39.4546 65
 -1 2 18 -15.6684 44.093 70
 1 2 -17 221.027 73.2819 31
 -1 2 17 155.308 68.9768 70
 1 -2 -17 221.088 71.5466 28
 -1 -2 17 160.474 60.5546 35
 1 2 -17 342.903 87.7795 14
 1 -2 -17 313.104 80.2718 22
 -1 2 17 192.586 68.0185 65
 -1 2 17 95.5781 59.8177 35
 -1 -2 17 202.759 77.5923 65
 -1 -2 17 153.178 67.5104 20
 -1 -2 16 1139.15 154.001 20
 -1 2 16 1545.29 174.949 35
 1 2 -16 1344.79 166.756 14
 -1 -2 16 1046.25 138.297 35
 1 -2 -16 1359.92 168.522 22
 1 2 -16 905.973 146.372 31
 1 -2 -16 1379.38 163.666 28
 -1 2 16 1474.48 166.816 70
 -1 2 16 1258.06 156.427 65
 -1 -2 16 1085.17 150.673 65
 -1 2 16 1068.85 154.694 52
 1 2 -15 40.3418 50.0803 31
 1 -2 -15 19.5484 55.0296 22
 -1 2 15 115.025 64.854 35
 1 -2 -15 55.4897 45.9268 28
 -1 -2 15 -19.2688 40.4414 20
 1 2 -15 117.731 58.2219 14
 1 -2 -14 7500.83 429.969 28
 1 2 -14 7414.63 439.501 31
 -1 2 14 7944.47 431.288 19
 -1 -2 14 7345.92 434.135 20
 1 2 -14 7531.65 439.411 14
 -1 2 14 7215.87 410.68 16
 -1 2 13 2109.25 187.284 19
 1 2 -13 2102.1 196.317 14
 -1 2 13 1678.82 167.29 16
 -1 -2 13 1712.72 177.588 20
 1 -2 -13 1758.97 175.998 28
 1 2 -13 1699.08 181.407 31
 1 2 -12 31.5443 39.1444 14
 1 -2 -12 14.3219 37.9995 28
 1 -2 -12 25.8545 34.2993 31
 -1 -2 12 25.8849 34.3397 15
 -1 -2 12 -30.3233 31.803 20
 1 2 -12 27.8757 41.3452 29
 -1 2 12 -13.5558 28.435 16
 -1 2 12 14.2033 32.6363 19
 -1 -2 11 5160.04 296.571 25
 -1 2 11 5098.24 301.906 16
 1 2 -11 5304.29 309.372 29
 -1 -2 11 5642.13 326.93 20
 1 -2 -11 5291.91 296.756 31
 -1 2 11 4921.97 303.621 19
 1 2 -11 5668.15 327.159 14
 1 -2 -11 5484.86 309.819 28
 -1 -2 11 5839.97 307.825 15
 -1 -2 10 4093.01 241.615 15
 1 2 -10 4599.67 271.709 14
 -1 2 10 4060.65 254.895 19
 -1 -2 10 4454.03 250.627 25
 1 -2 -10 4225.14 251.15 28
 1 2 -10 3858.67 247.556 29
 -1 2 10 4165.61 253.081 16
 1 -2 -10 4320.71 244.835 31
 -1 -2 10 4210.44 259.822 20
 1 2 -9 5069.94 279.659 29
 -1 -2 9 5177.33 279.226 27
 1 -2 -9 4786.82 260.038 31
 -1 -2 9 5078.29 264.711 15
 -1 -2 9 4943.23 266.386 25
 -1 2 9 5580.97 285.827 19
 -1 2 9 5159.38 275.276 16
 1 2 -9 5147.4 288.012 14
 1 2 -8 65611.7 2339.71 26
 1 -2 -8 66227.7 2331.38 31
 -1 -2 8 66324.2 2334.55 15
 -1 -2 8 66544.3 2350.66 27
 1 2 -8 68291.5 2360.6 29
 -1 -2 8 67445.4 2343.29 25
 -1 2 8 66687.1 2351.66 16
 -1 2 7 75663.1 2741.79 10
 -1 -2 7 77034 2699.36 22
 -1 -2 7 78656.3 2696.74 27
 1 2 -7 77440.5 2693.31 26
 -1 2 7 82940.1 2882.8 13
 1 -2 -7 78174.1 2851.15 8
 -1 -2 7 78590.6 2680.52 15
 -1 -2 7 79201.8 2691.11 25
 1 2 -7 74826.3 2702.61 29
 -1 2 7 72016.6 2693.61 16
 -1 2 7 79223.6 2703.74 19
 -1 -2 7 79217.3 2748.69 1
 1 2 -6 42.4687 36.1253 11
 -1 -2 6 175.463 36.112 25
 -1 -2 6 143.879 37.0197 22
 -1 2 6 119.107 41.9904 10
 1 2 -6 173.016 54.5168 12
 1 -2 -6 143.391 47.7188 12
 -1 -2 6 84.1021 37.5869 1
 -1 -2 6 86.8807 31.0553 27
 1 2 -6 92.2699 32.1735 29
 -1 2 6 74.2366 57.8745 13
 -1 2 6 198.946 72.3848 7
 -1 2 6 119.991 33.3233 16
 1 -2 -6 144.282 64.2469 7
 1 -2 -6 185.727 66.6478 8
 -1 2 6 195.853 40.7562 19
 -1 2 6 105.785 62.8825 11
 1 -2 -6 83.1001 37.144 1
 1 2 -5 34230.3 1370.72 8
 1 -2 -5 35439.4 1386.31 11
 1 -2 -5 34167.8 1297.52 8
 1 2 -5 34986.4 1305.77 12
 -1 2 5 34298.6 1355.37 7
 -1 -2 5 32152.3 1380.1 8
 -1 -2 5 33531.1 1296.82 1
 1 2 -5 31794.4 1262.69 11
 -1 2 5 35528.7 1303.81 10
 1 -2 -5 34231.3 1298.75 12
 -1 2 5 34859.3 1357.68 13
 1 -2 -5 34990.9 1363.56 7
 1 2 -4 23964.9 991.146 8
 -1 2 4 24815 982.77 7
 -1 2 4 25355.8 963.657 10
 1 -2 -4 22811.8 909.751 8
 -1 2 4 23138.1 986.43 13
 1 2 -4 25757.4 963.984 12
 1 -2 -4 24624 1006.36 11
 1 -2 -4 23702.9 951.731 12
 1 -2 -4 21823.5 969.317 7
 -1 -2 4 23526 994.32 8
 -1 2 3 861.538 107.114 10
 1 -2 -3 811.418 72.0236 8
 -1 -2 3 801.539 109.354 8
 -1 2 3 573.522 89.77 7
 1 2 -3 648.866 100.781 8
 1 2 -3 658.51 100.058 12
 1 -2 -3 645.271 91.5437 12
 -1 -2 3 801.659 109.087 2
 1 2 -2 62215.1 2085.11 8
 -1 -2 2 56553.7 2080.71 8
 1 -2 -2 55159.2 1961.45 8
 1 -2 -2 55867.7 2075.09 12
 -1 2 2 60753.5 2089.73 10
 -1 -2 2 60931.2 2106.58 2
 1 -2 -2 56574.1 2077.59 11
 -1 2 2 58213.6 2065.98 7
 -1 2 2 57982.7 2080.59 11
 -1 -2 1 21429.6 887.646 2
 -1 2 1 20585.5 750.8 8
 -1 2 1 22699.4 855.641 11
 1 -2 -1 21305.3 873.321 12
 -1 -2 1 24952.6 876.052 8
 1 2 -1 24074.5 870.013 8
 1 -2 -1 23243.6 859.554 11
 -1 2 0 4027.06 176.561 9
 -1 -2 0 3657.58 251.313 2
 1 -2 0 3809.83 216.64 11
 -1 -2 0 4136.16 238.803 8
 -1 2 -1 31334.6 1220.37 10
 -1 -2 -1 35249.1 1249.83 2
 1 -2 1 31923.2 1220.51 12
 -1 2 -1 30962.9 1147.7 9
 1 2 1 31214.6 1201.47 9
 1 2 1 30926.7 1193.4 7
 1 -2 1 32478 1151 11
 -1 -2 -2 1392.13 140.184 2
 -1 -2 -2 1457.02 134.901 9
 1 -2 2 1099.66 80.2617 11
 -1 2 -2 1222.87 129.176 10
 1 -2 2 1021.52 120.274 12
 1 2 2 1061.66 118.216 7
 1 2 2 1240.57 127.292 12
 -1 -2 -3 38077.4 1420.72 9
 1 -2 3 35912 1278.51 11
 1 -2 3 37232.7 1395.41 12
 -1 2 -3 36265.9 1393.33 10
 -1 -2 -3 37474.1 1420.54 7
 1 2 3 40232.7 1432.43 7
 1 2 3 37357.2 1396.75 12
 -1 -2 -4 147.25 75.8527 9
 1 -2 4 262.952 65.1837 12
 1 2 4 422.075 94.4048 7
 -1 -2 -4 378.848 97.0117 7
 -1 2 -4 233.552 66.9937 10
 1 2 4 400.482 50.9148 13
 -1 -2 -4 206.907 63.3327 1
 1 2 4 356.246 72.8834 12
 -1 2 -5 110.054 34.3903 31
 1 -2 5 23.4725 27.0155 12
 -1 2 -5 12.0724 37.5937 10
 1 2 5 11.509 32.4282 12
 -1 -2 -5 61.4836 31.4358 28
 1 2 5 80.5369 23.7976 13
 1 2 5 38.4246 44.1742 7
 -1 -2 -5 40.6242 29.1501 22
 1 -2 5 31.0218 25.4205 27
 -1 -2 -5 38.702 44.4927 9
 1 -2 5 70.4715 28.8666 34
 1 2 5 27.0624 23.8016 34
 1 -2 5 70.9431 36.8213 1
 -1 -2 -5 -19.6414 45.1596 7
 -1 2 -5 87.3189 32.0566 14
 -1 2 -5 67.9571 30.6148 29
 -1 -2 -5 47.2185 35.0542 1
 1 -2 5 82.5261 31.6453 15
 1 -2 6 20658.1 768.939 15
 1 2 6 20375.3 755.645 38
 -1 2 -6 19937.4 763.616 31
 1 -2 6 19803.7 757.684 27
 1 2 6 19314.7 764.392 34
 1 2 6 19647.3 767.474 37
 1 2 6 20336.2 798.566 12
 -1 -2 -6 20248.2 758.419 31
 1 -2 6 18555.2 793.617 12
 -1 -2 -6 20866.6 770.872 28
 -1 -2 -6 19351.1 765.486 22
 -1 2 -6 19647.4 762.794 29
 1 -2 6 19389.3 756.925 34
 -1 2 -6 20402.1 774.168 14
 1 -2 6 18141.9 790.178 1
 1 -2 7 33742.6 1295.53 15
 1 2 7 34396.5 1296.55 19
 -1 2 -7 34155.3 1302.26 14
 1 2 7 33593.3 1275.49 38
 1 2 7 36889.9 1304.14 37
 -1 -2 -7 36511.1 1303.74 28
 -1 -2 -7 35680.7 1299.15 22
 1 -2 7 36760.3 1295.74 27
 -1 2 -7 34615.6 1297.74 31
 1 -2 7 35445.8 1292.21 34
 -1 2 -7 34573.5 1290.39 29
 1 2 7 35309.5 1299.34 34
 -1 -2 -7 36131.7 1292.7 31
 1 2 8 38178.4 1352.52 38
 -1 2 -8 34978.1 1361.46 29
 -1 2 -8 36188.7 1377.37 31
 1 -2 8 39014.7 1382.64 15
 1 2 8 36035 1372.61 19
 -1 -2 -8 36316.8 1379.99 22
 1 2 8 39272.9 1381.41 37
 -1 -2 -8 36049.2 1364.78 31
 1 -2 8 37039 1366.47 34
 -1 2 -8 35794.2 1381.09 14
 1 2 8 37516.5 1379.45 34
 1 -2 8 37550.8 1371.48 27
 -1 -2 -8 37238.3 1381.21 28
 -1 -2 -9 1615.26 147.862 22
 1 2 9 1531.64 140.962 37
 1 -2 9 1781.82 146.684 34
 1 2 9 1709.49 149.942 34
 -1 2 -9 1582.07 141.571 28
 -1 -2 -9 1319.63 129.549 31
 1 2 9 1502.24 140.036 19
 -1 2 -9 1401.05 138.934 31
 -1 -2 -9 1644.66 148.386 28
 1 -2 9 1819.04 154.87 15
 -1 2 -9 1452.64 143.341 14
 -1 2 -9 1461.16 133.08 29
 1 -2 10 1852.52 158.943 34
 -1 2 -10 1870.64 173.037 14
 -1 -2 -10 2031.9 177.284 28
 -1 2 -10 2107.05 172.16 28
 -1 2 -10 1655.58 166.075 31
 -1 -2 -10 1643.56 162.157 22
 1 2 10 1580.59 152.631 37
 1 2 10 1944.79 171.591 34
 -1 -2 -10 1627.42 154.508 31
 1 2 10 1661.64 155.223 19
 -1 -2 -11 152.59 62.6962 22
 1 -2 11 135.04 49.4476 34
 -1 2 -11 204.086 67.7659 31
 -1 2 -11 222.644 67.0585 28
 -1 2 -11 334.36 79.2712 14
 -1 -2 -11 185.093 65 28
 1 2 11 194.894 58.7246 37
 1 2 11 152.717 52.4574 19
 -1 -2 -12 2168.99 197.871 28
 1 -2 12 1811.24 172.119 34
 -1 2 -12 1985.64 190.502 28
 -1 2 -12 2065.11 200.23 14
 1 2 12 1841.64 177.398 19
 -1 -2 -12 1873.97 188.673 22
 1 2 13 3740.58 264.647 19
 1 -2 13 3759.23 271.387 20
 1 2 13 3418.74 269.992 34
 -1 -2 -13 3112.62 265.635 22
 -1 2 -13 3604.91 275.607 28
 -1 -2 -13 3593.13 278.594 28
 1 -2 13 3515.29 257.619 34
 -1 2 -13 3403.53 274.826 14
 1 -2 14 4956.99 331.398 34
 -1 2 -14 5420.26 364.599 28
 1 2 14 5348.08 339.366 19
 -1 -2 -14 5294.58 361.018 28
 -1 2 -14 5694.01 371.149 14
 1 -2 14 5840.84 362.963 20
 -1 -2 -14 5479.42 365.363 22
 -1 2 -15 531.948 108.765 14
 -1 -2 -15 392.307 91.3385 22
 1 2 15 462.134 92.7722 49
 -1 -2 -15 397.557 98.0034 28
 1 2 15 474.068 104.762 61
 -1 2 -15 602.628 111.895 28
 1 -2 15 370.44 88.7908 20
 1 -2 15 517.365 106.455 61
 1 2 15 365.019 83.6646 57
 1 -2 15 404.718 98.7238 64
 1 -2 16 232.971 78.2467 65
 -1 -2 -16 270.715 81.309 28
 1 2 16 329.005 92.4988 61
 1 -2 16 265.013 83.0506 61
 -1 2 -16 282.096 79.0896 14
 -1 -2 -16 95.2392 56.7759 22
 -1 2 -16 132.217 64.1245 28
 1 2 16 93.8369 53.1871 49
 1 2 16 91.8639 57.7169 57
 1 2 17 5435.82 326.172 57
 -1 2 -17 6484.48 369.604 55
 1 -2 17 5971.2 357.94 61
 1 2 17 6132.09 346.726 49
 -1 -2 -18 394.291 75.8338 59
 1 -2 18 407.48 75.3341 70
 1 -2 18 358.269 75.466 65
 1 -2 18 459.088 87.9147 61
 -1 2 -18 459.871 91.5057 55
 -1 -2 -19 163.91 53.3354 59
 1 2 19 272.504 66.7303 70
 1 -2 19 274.92 57.9139 65
 1 -2 19 58.8991 44.2717 70
 1 -2 19 136.138 54.0712 61
 -1 -2 -20 114.981 37.7411 75
 1 2 20 121.061 44.3195 70
 -1 2 -21 8.75303 20.5287 59
 -1 3 21 378.962 55.9174 70
 -1 -3 21 527.119 69.5205 65
 -1 3 20 338.055 60.3112 65
 -1 -3 20 292.799 64.1994 65
 -1 3 20 210.867 55.6989 70
 -1 3 19 338.2 70.5895 65
 -1 3 19 312.382 67.6523 70
 -1 -3 19 262.236 71.6466 65
 -1 -3 18 910.608 129.834 65
 -1 3 18 868.146 125.009 70
 -1 3 18 881.048 114.398 57
 -1 3 18 1263.67 142.211 65
 -1 3 17 17.313 48.7205 70
 1 -3 -17 18.77 55.6779 22
 -1 3 17 15.0444 42.3365 57
 -1 -3 17 18.003 58.4998 65
 -1 3 17 18.6021 34.8989 35
 1 3 -17 38.9977 48.3925 28
 -1 3 17 -66.406 69.6436 65
 -1 -3 17 18.8996 39.6422 20
 -1 -3 16 19.6823 45.2272 20
 -1 3 16 19.3432 48.0091 35
 1 3 -16 82.021 50.8928 14
 1 3 -16 20.2817 42.5444 28
 -1 3 16 49.3979 46.34 57
 1 -3 -16 19.5416 54.9947 22
 -1 3 16 -18.3112 56.9707 70
 -1 -3 16 18.9044 53.2016 65
 -1 3 16 -17.6696 54.9745 65
 1 3 -15 247.017 77.4266 14
 -1 -3 15 137.095 61.1712 20
 -1 3 15 153.993 70.1415 35
 1 -3 -15 87.875 49.7536 28
 -1 3 15 201.29 66.7007 19
 1 -3 -15 252.576 77.5116 22
 -1 -3 14 7405.4 448.336 20
 1 3 -14 7854.56 462.206 14
 -1 3 14 8136.63 452.477 19
 1 -3 -14 7894.77 452.718 22
 1 3 -14 8021.84 446.932 29
 -1 3 14 8015.15 455.245 35
 1 -3 -14 7489.74 436.218 28
 -1 3 13 737.051 110.307 16
 -1 -3 13 946.479 134.565 20
 1 -3 -13 986.922 136.936 22
 -1 -3 13 1031.42 127.689 15
 -1 3 13 1093.11 136.917 19
 1 -3 -13 1061.63 133.441 28
 1 3 -13 1141.44 144.61 29
 1 3 -13 987.528 141.484 14
 -1 3 12 -15.5392 35.7067 19
 1 -3 -12 15.7567 41.8071 22
 1 3 -12 31.4585 36.1434 29
 -1 3 12 -13.8011 34.2539 16
 1 3 -12 34.1327 42.3574 14
 -1 -3 12 26.5242 35.1888 15
 1 -3 -12 14.1267 32.4616 28
 1 -3 -11 2227.39 186.589 22
 1 3 -11 2230.27 193.895 14
 1 3 -11 1970.51 182.647 29
 -1 3 11 1789.96 166.136 16
 -1 -3 11 2115.25 182.673 27
 1 -3 -11 2293.68 178.514 28
 -1 -3 11 2091.09 169.591 15
 1 -3 -10 373.83 74.6048 22
 1 -3 -10 251.823 58.9583 28
 -1 -3 10 283.956 66.2755 27
 -1 -3 10 273.513 57.5678 25
 1 3 -10 237.224 62.6216 29
 1 3 -10 274.028 65.0405 14
 -1 3 10 380.948 72.5261 16
 -1 -3 10 377.827 66.7992 15
 -1 3 9 7164.94 374.393 19
 -1 -3 9 7511.46 374.017 27
 -1 3 9 7737.97 371.222 16
 -1 -3 9 7406.3 378.797 22
 -1 -3 9 7453.97 356.561 15
 1 3 -9 7446.23 366.307 26
 1 -3 -9 7338.55 357.754 28
 1 3 -9 7260.32 388.119 14
 -1 -3 9 7438.05 358.85 25
 1 3 -9 7927.22 387.484 29
 1 -3 -9 7783.94 377.687 22
 -1 -3 8 55941.7 1998.86 22
 1 3 -8 56855.2 1997.38 26
 -1 3 8 58856.7 1998.24 16
 -1 -3 8 54956.8 1994.68 27
 -1 3 8 55168.5 2001.56 19
 1 -3 -8 55535.3 1994.81 22
 1 3 -8 54829.8 2006.82 29
 1 -3 -8 54652.3 1972.32 28
 -1 -3 8 57273.5 1982.43 25
 -1 -3 8 53376.4 1969.3 15
 -1 3 7 45891.4 1642.48 21
 -1 3 7 47284 1658.72 16
 1 -3 -7 45731.1 1653.4 22
 -1 -3 7 43803 1632.52 15
 -1 -3 7 47457.7 1658.23 27
 -1 -3 7 47946.6 1663.35 22
 -1 3 7 48015.1 1666.68 19
 -1 3 7 47092.1 1657.14 38
 -1 -3 7 46065.5 1759.08 1
 -1 -3 7 43320.2 1641.85 25
 1 3 -7 46384.4 1669.43 29
 1 3 -7 45375.3 1659.83 26
 1 -3 -6 20175.7 775.231 22
 -1 3 6 19433.6 781.344 38
 1 3 -6 20138.8 892.445 12
 -1 -3 6 20383.4 784.561 22
 -1 3 6 19844.5 783.062 19
 -1 3 6 21016.1 778.738 21
 -1 3 6 21809 901.338 10
 -1 -3 6 20917.9 776.122 25
 1 3 -6 21510 797.516 29
 -1 3 6 19722.5 780.765 16
 1 3 -6 20591.3 790.998 26
 -1 -3 6 20855.6 781.676 27
 1 -3 -5 2378.59 209.066 12
 1 3 -5 2210.63 205.939 12
 -1 3 5 2250.17 141.738 16
 -1 3 5 2502.39 145.862 21
 -1 -3 5 1990.89 135.178 22
 -1 3 5 2362.62 208.537 10
 -1 -3 5 2038.22 134.687 27
 1 3 -5 2637.04 238.984 8
 -1 3 5 2228.85 220.722 13
 -1 3 5 2478.88 148.516 38
 -1 -3 5 2033.01 221.818 8
 -1 -3 5 2231.57 137.587 25
 1 3 -5 2005.83 141.133 26
 -1 3 5 2099.78 138.583 19
 -1 3 5 2269.15 138.779 35
 -1 -3 5 2618.22 226.863 2
 1 -3 -4 3146.9 249.87 12
 1 3 -4 3683.68 188.202 26
 1 3 -4 3207.28 252.802 12
 -1 -3 4 2937.43 169.241 22
 1 -3 -4 3041.94 176.723 8
 -1 -3 4 3096.87 259.196 8
 -1 3 4 3617.83 284.604 11
 -1 3 4 3396.77 258.209 10
 -1 -3 4 3415.06 270.465 2
 -1 3 4 3668.08 281.467 13
 1 3 -4 3269.39 179.25 29
 -1 3 4 2633.67 245.101 7
 1 3 -4 3722.16 272.624 8
 1 -3 -3 -16.7416 49.6722 12
 -1 3 3 34.8545 51.7056 11
 -1 -3 3 55.9308 60.5905 2
 -1 -3 3 -16.0324 42.5494 8
 1 -3 -3 70.8053 59.8774 11
 -1 3 3 84.5959 63.4917 7
 1 3 -3 15.4578 41.0254 8
 1 -3 -3 29.6273 12.6908 9
 1 3 -3 51.2604 45.3461 12
 1 -3 -3 43.5695 14.1442 8
 -1 -3 2 1691.54 161.253 8
 -1 -3 2 1610.14 179.328 2
 1 -3 -2 1226.13 155.506 12
 1 -3 -2 1876.56 173.677 11
 1 3 -2 2165.83 181.376 8
 -1 3 2 1667.21 167.724 7
 1 3 -2 1588.12 170.423 12
 -1 3 2 1296.06 155.907 11
 -1 -3 1 2306.75 223.616 2
 -1 3 1 2079.26 176.953 11
 1 -3 -1 2280.51 185.246 11
 -1 -3 1 2123.31 177.677 8
 1 3 -1 2344.49 183.455 8
 1 -3 -1 2422.97 216.272 12
 1 -3 0 103254 3589.72 11
 -1 -3 0 108251 3615.27 8
 -1 -3 0 95995.7 3681.85 2
 -1 3 0 98214.6 3581.71 11
 1 3 0 107009 3611.85 9
 1 3 1 652.269 108.054 12
 1 3 1 525.991 85.1707 9
 -1 -3 -1 591.424 91.8414 8
 1 3 1 509.646 95.1461 7
 1 -3 1 711.286 112.395 12
 -1 -3 -1 610.672 107.25 2
 -1 3 -1 505.419 58.8628 8
 -1 3 -2 11982.1 534.846 8
 -1 -3 -2 11417.4 615.435 2
 1 -3 2 13669.7 627.629 12
 1 3 2 12778.5 613.129 12
 1 3 2 13965.9 621.655 7
 -1 3 -3 9088.73 481.654 10
 1 3 3 9106.75 472.777 12
 -1 3 -3 8261.02 363.07 29
 -1 -3 -3 8970.94 454.212 9
 -1 3 -3 7938.17 418.898 8
 1 -3 3 9001.77 469.993 12
 1 3 3 8404.05 360.052 37
 1 -3 3 7982.58 357.797 15
 -1 -3 -3 8199.7 475.025 2
 1 3 3 8891.89 477.305 7
 -1 3 -4 7127.95 416.156 10
 1 -3 4 6991.37 313.025 15
 -1 -3 -4 7321.57 424.501 2
 -1 3 -4 6444.75 312.555 29
 -1 -3 -4 6341 300.654 28
 -1 -3 -4 6809.82 405.291 9
 -1 3 -4 7056.34 313.669 14
 1 -3 4 6928.84 305.354 27
 -1 3 -4 6560.73 393.505 8
 1 3 4 6985 428.94 7
 1 3 4 6498.1 311.812 38
 1 3 4 6771.49 312.324 37
 1 3 4 7184.86 404.363 12
 1 -3 4 7191.83 405.939 12
 1 3 4 6728.41 303.262 34
 1 3 5 23797 880.964 38
 1 -3 5 23044.7 869.867 27
 -1 -3 -5 23615.6 873.05 28
 -1 3 -5 22761.6 860.55 31
 1 -3 5 24176.4 986.928 12
 -1 3 -5 23786.4 1029.63 8
 1 -3 5 22221.9 850.021 22
 -1 3 -5 21203.4 875.016 29
 1 3 5 22220.3 878.858 37
 -1 3 -5 23159.6 883.823 14
 1 3 5 23997.5 915.388 13
 1 3 5 23256.1 873.611 34
 1 3 5 26268.9 1000.36 12
 -1 3 -6 36831 1300.02 31
 1 -3 6 34574.9 1292.29 34
 1 3 6 36034.5 1305.91 34
 1 -3 6 34804.6 1299.12 27
 1 3 6 35700.4 1307.29 38
 1 3 6 36907.1 1315.84 37
 -1 3 -6 33466.3 1305.94 29
 -1 -3 -6 35898.8 1304.84 28
 -1 3 -7 3005.99 190.986 31
 -1 3 -7 2663.96 188.301 29
 1 -3 7 2325.25 168.159 34
 1 -3 7 2799.5 184.427 27
 1 3 7 2581.88 178.492 38
 1 3 7 2631.45 184.273 34
 -1 -3 -7 2763.48 189.879 28
 1 3 8 34.2312 41.454 34
 1 -3 8 -9.95618 24.7093 34
 1 -3 8 21.8327 32.3815 27
 1 3 8 -10.0865 35.4018 38
 -1 3 -8 -11.0437 34.3582 31
 -1 3 -8 -12.3097 34.6409 14
 -1 -3 -8 -11.1926 33.2008 28
 1 3 8 -11.8182 35.0567 19
 -1 3 -8 11.4216 35.5338 29
 1 3 8 46.8207 36.4161 37
 1 -3 9 1666.27 144.033 34
 -1 3 -9 1542.45 155.14 14
 -1 -3 -9 1546.13 146.575 28
 1 -3 9 1769.84 154.017 27
 1 3 9 1645.32 154.872 19
 -1 3 -9 1496.98 145.252 31
 1 3 9 1467.3 149.215 37
 -1 3 -9 1382.17 142.598 29
 1 3 9 1633.03 141.041 38
 1 3 9 1756.49 157.16 34
 1 -3 10 3391.73 230.878 34
 1 3 10 3367.05 242.937 19
 1 3 10 3395.13 242.106 37
 -1 -3 -10 2872.33 234.629 22
 -1 -3 -10 3617.3 246.177 28
 -1 3 -10 3197.62 247.303 14
 -1 3 -10 3458.86 246.291 31
 1 3 10 3175.84 217.393 38
 1 3 10 3388.53 243.84 34
 1 -3 10 3762.58 248.287 27
 -1 3 -10 3572.46 243.511 28
 -1 3 -11 44.7242 41.9605 28
 -1 3 -11 17.2528 48.5576 14
 -1 -3 -11 -16.1648 37.1506 22
 -1 -3 -11 63.3045 41.9969 28
 1 -3 11 93.9878 39.8364 34
 1 3 11 46.6596 41.2729 19
 -1 3 -11 -32.3082 47.925 31
 -1 3 -12 6089.11 373.605 14
 -1 -3 -12 5712.16 356.144 28
 1 3 12 5403.41 342.964 19
 1 -3 12 5228.89 343.724 15
 -1 -3 -12 5559.37 355.201 22
 -1 3 -12 5253.36 337.814 28
 -1 3 -12 5375.67 352.348 31
 1 -3 12 4979.57 320.316 34
 -1 3 -13 691.909 116.695 28
 -1 -3 -13 414.561 100.048 22
 1 -3 13 571.438 96.3229 34
 1 -3 13 312.479 88.0698 15
 -1 3 -13 593.125 113.518 31
 -1 -3 -13 500.091 107.205 28
 -1 3 -13 700.007 125.741 14
 1 3 13 746.988 119.99 19
 -1 -3 -14 606.126 114.069 22
 -1 3 -14 556.396 115.357 14
 -1 3 -14 535.605 106.463 28
 1 -3 14 380.309 92.2024 15
 1 -3 14 349.118 90.8307 20
 -1 3 -14 378.973 98.3908 31
 -1 -3 -14 461.55 99.9591 28
 1 3 14 395.878 94.7866 61
 1 3 14 510.231 97.4164 19
 -1 3 -15 251.315 81.1457 40
 1 3 15 302.985 80.7785 71
 1 -3 15 208.718 75.9302 15
 -1 3 -15 429.029 96.1489 14
 1 -3 15 107.726 61.2418 61
 -1 -3 -15 269.203 76.9369 28
 1 -3 15 126.729 59.3627 64
 1 -3 15 363.904 85.7077 20
 1 3 15 445.179 92.6066 19
 -1 -3 -15 253.806 80.2222 22
 -1 3 -15 279.91 84.2488 31
 1 3 15 224.836 77.0202 70
 1 3 15 249.792 76.9379 49
 1 3 15 122.266 66.0172 57
 -1 3 -15 295.6 85.2714 28
 1 3 16 3299.97 263.812 70
 1 3 16 3125.31 248.772 57
 1 3 16 3207.13 249.939 49
 1 -3 16 3266.29 255.816 64
 1 -3 16 3243.58 252.294 61
 1 3 17 41.2524 42.7946 57
 1 3 17 47.7718 49.5536 70
 1 -3 17 14.6762 51.5224 65
 1 -3 17 14.8201 46.1204 61
 -1 3 -17 63.731 61.6317 55
 1 -3 18 -12.0108 40.6227 65
 1 -3 18 -12.1534 42.6565 61
 -1 3 -18 -25.8903 45.4354 55
 1 3 18 32.1444 34.8178 57
 1 3 18 -13.44 41.8138 70
 1 -3 19 122.743 41.4037 65
 1 -3 19 161.582 50.7541 61
 1 3 19 146.904 50.4216 70
 -1 -3 -19 177.022 47.981 75
 -1 3 -19 122.126 47.7007 55
 -1 3 -20 885.631 79.0926 55
 1 4 -21 -10.0125 21.5393 55
 -1 -4 21 54.6896 29.6326 65
 -1 4 21 73.1971 27.9628 70
 -1 4 20 924.428 97.9325 70
 -1 4 20 785.011 76.2547 57
 -1 -4 20 814.099 95.1443 65
 -1 4 19 -19.6315 35.6615 57
 -1 -4 19 -12.4842 38.8404 65
 -1 4 19 -30.3107 45.4531 65
 1 4 -19 10.7485 37.7261 40
 -1 4 19 36.2367 42.3953 70
 -1 4 18 516.398 90.8543 57
 -1 4 18 467.134 86.2947 65
 -1 -4 18 785.404 114.814 65
 -1 4 18 514.856 94.3581 70
 -1 4 17 107.453 61.1212 57
 -1 4 17 30.4527 45.2077 65
 1 4 -16 258.108 76.9171 31
 1 4 -16 252.525 81.6086 28
 -1 -4 16 193.493 65.5918 20
 1 -4 -16 131.163 61.0478 22
 1 4 -16 -20.571 51.2452 14
 -1 4 16 284.519 77.0384 65
 -1 4 16 278.184 77.9253 35
 1 -4 -16 228.69 71.6436 18
 -1 4 16 221.494 80.0341 57
 1 4 -15 7508.69 452.929 31
 1 -4 -15 7516.9 447.411 18
 -1 -4 15 7441.74 447.066 20
 -1 4 15 7791.89 446.717 35
 -1 4 15 7745.02 447.559 19
 -1 4 15 7115.78 426.483 57
 1 4 -15 7296.73 437.216 29
 1 -4 -15 6856.69 430.12 22
 -1 4 15 7318.04 428.492 65
 1 4 -15 7642.32 461.596 14
 -1 -4 14 1707.35 167.608 15
 -1 4 14 1808.1 191.396 35
 1 4 -14 1180.35 163.203 14
 1 -4 -14 1271.79 161.821 22
 1 4 -14 1459.68 174.815 31
 -1 4 14 1616.4 176.307 19
 1 4 -14 1481.71 171.685 29
 -1 4 13 104.91 54.863 35
 1 4 -13 314.962 85.438 29
 -1 -4 13 308.604 73.2899 15
 1 -4 -13 212.906 68.9894 22
 1 4 -13 177.442 71.9813 14
 1 4 -13 280.009 80.5595 31
 1 4 -12 86.1807 62.6187 31
 1 -4 -12 16.4386 37.7711 22
 -1 4 12 14.2057 26.6508 16
 -1 -4 12 -13.6955 28.7265 15
 1 4 -12 18.3094 45.4403 14
 -1 4 12 -16.186 40.1705 35
 -1 -4 12 -16.559 38.0477 27
 -1 4 12 16.8864 38.7999 19
 1 4 -12 -17.5837 49.4822 29
 -1 4 11 66.8622 37.7135 16
 -1 4 11 73.5355 47.8546 35
 -1 -4 11 105.738 51.1489 27
 -1 -4 11 49.9607 38.9378 15
 1 -4 -11 119.555 61.1552 22
 1 4 -11 65.4374 48.5909 29
 -1 4 11 77.6531 52.5855 19
 -1 4 10 2158.56 185.736 19
 -1 4 10 2268.9 181.858 35
 1 4 -10 2312.08 194.992 29
 -1 4 10 2140.87 174.332 16
 -1 -4 10 1841.04 157.316 15
 -1 -4 10 2097.89 181.169 27
 1 -4 -10 1944.89 172.95 22
 -1 4 9 9765.79 473.225 16
 -1 -4 9 10481.9 464.763 15
 1 4 -9 10595.6 501.985 29
 1 4 -9 10907.4 501.598 14
 -1 -4 9 10374.1 486.363 27
 1 -4 -9 10284.8 480.773 22
 -1 4 9 10441.3 489.918 19
 -1 4 9 9663.37 474.96 35
 -1 -4 9 10347.8 486.321 22
 1 4 -9 10197.9 486.726 26
 -1 -4 9 9791.75 458.917 25
 -1 4 8 1418.32 129.445 38
 1 4 -8 1126.06 127.069 29
 -1 4 8 1166.56 116.964 35
 -1 4 8 1221.46 118.985 16
 1 4 -8 1285.58 127.531 26
 -1 -4 8 1246.07 115.307 25
 -1 -4 8 1494.46 133.733 27
 -1 -4 8 1381.21 130.536 22
 1 4 -8 1304.27 129.742 14
 -1 4 8 1295.51 126.314 19
 1 -4 -8 1338.54 126.254 22
 -1 4 8 1330.74 119.93 21
 -1 -4 8 1221.96 112.371 15
 -1 4 7 7462.6 345.14 35
 -1 -4 7 6846.69 333.721 25
 -1 4 7 6618.99 343.936 16
 -1 -4 7 6685.34 344.589 22
 -1 -4 7 7339.65 351.912 27
 -1 4 7 7260.84 346.445 21
 -1 4 7 7098.59 353.035 19
 -1 -4 7 7361.55 332.986 15
 1 4 -7 6722.18 353.805 26
 1 -4 -7 7034.32 342.53 22
 -1 4 7 6780.5 349.467 38
 1 4 -7 7903.81 367.138 14
 1 -4 -7 6859.24 348.495 18
 1 4 -7 7550.88 367.409 29
 -1 4 6 19221.7 756.199 35
 -1 4 6 19545 770.812 19
 -1 -4 6 19234.8 744.689 15
 1 4 -6 19790 785.695 26
 -1 -4 6 19549.5 767.923 27
 -1 -4 6 20210.4 774.153 22
 1 -4 -6 19451.9 760.277 22
 1 4 -6 19379.6 770.804 14
 -1 4 6 20259.9 775.209 16
 1 -4 -6 19406.7 771.411 18
 -1 4 6 19822.3 770.673 21
 -1 4 6 19972.7 779.305 38
 -1 -4 6 19317.4 759.623 25
 -1 4 5 575.445 67.2366 35
 -1 4 5 634.685 78.9296 21
 -1 -4 5 702.475 67.3112 15
 1 4 -5 506.452 68.2105 4
 1 -4 -5 643.217 72.3991 22
 1 4 -5 662.276 81.0199 29
 1 4 -5 637.035 80.8286 26
 -1 4 5 595.102 76.2278 16
 -1 4 5 625.613 73.3706 19
 1 -4 -5 663.602 79.9848 18
 -1 -4 5 603.333 75.0889 22
 -1 4 4 178 45.9408 21
 -1 -4 4 42.6978 60.3845 8
 -1 4 4 241.793 51.079 38
 -1 -4 4 187.406 43.7703 22
 -1 -4 4 139.158 39.0879 17
 1 4 -4 208.136 48.8865 4
 -1 4 4 217.068 44.0439 19
 1 4 -4 263.503 89.3878 8
 1 -4 -4 201.133 41.2976 22
 1 -4 -4 186.955 43.0998 18
 1 4 -4 159.505 44.0428 29
 1 4 -4 174.71 45.2909 26
 -1 -4 3 2604.97 156.149 22
 1 4 -3 2498.91 161.618 26
 1 4 -3 2469.39 223.714 8
 1 -4 -3 2472.31 152.6 18
 -1 -4 3 2454.38 229.955 8
 1 4 -3 2774.55 164.479 4
 -1 -4 3 2575.13 150.114 17
 -1 4 3 2418.61 155.635 38
 1 -4 -3 2332.16 153.68 15
 1 4 -3 2594.97 156.241 29
 1 -4 -2 138.694 41.4208 15
 -1 4 2 267.308 84.1441 11
 1 -4 -2 130.975 39.1474 18
 1 4 -2 105.736 42.1875 4
 -1 4 2 128.675 72.6918 7
 -1 4 2 178.543 47.5723 21
 -1 -4 2 114.016 35.9116 22
 -1 -4 2 150.807 63.0554 8
 -1 4 2 96.1151 38.401 38
 1 4 -2 191.237 49.9447 26
 -1 -4 1 48808.1 1799.32 22
 -1 -4 1 56591 1944.74 8
 -1 4 1 49373.9 1808.14 21
 1 -4 -1 51440 1805.49 15
 1 4 -1 51515.3 1816.31 4
 -1 4 1 52939.3 1940.35 11
 1 -4 -1 50682.8 1800.49 18
 1 4 -1 51602.1 1812.33 26
 -1 -4 1 53023.3 1800.33 18
 -1 4 1 52205.5 1801.82 38
 1 -4 -1 49264.6 1798.84 33
 -1 -4 0 2360.7 139.369 18
 1 4 0 2276.32 143.092 26
 1 -4 0 2486.68 146.26 18
 -1 -4 0 2282.85 195.117 8
 1 4 0 2252.15 142.801 38
 -1 4 0 2138.97 145.38 21
 -1 -4 0 2415.81 144.873 22
 -1 4 0 2039.13 138.494 24
 -1 4 0 2367.99 197.491 11
 1 4 0 2210.69 187.602 9
 1 -4 0 2004.78 132.065 33
 -1 4 -1 18700.8 715.357 21
 1 4 1 19167.7 722.929 38
 -1 4 -1 17693.5 680.888 9
 1 4 1 18311.5 869.393 7
 -1 4 -1 19969.8 723.87 24
 1 -4 1 18659.1 707.085 33
 1 4 1 20287.3 814.405 9
 -1 4 -1 17636.9 684.23 8
 -1 -4 -1 19762.5 814.45 8
 1 4 1 19508.3 726.272 4
 1 -4 1 18525.5 712.113 18
 -1 -4 -1 19112.1 710.61 18
 -1 -4 -1 19106.9 717.712 22
 -1 -4 -2 2445.48 152.144 18
 -1 4 -2 2795.77 167.295 24
 -1 -4 -2 2639.66 215.728 8
 -1 4 -2 2292.77 165.034 8
 1 4 2 2707.15 166.477 38
 1 -4 2 2648.28 153.062 33
 1 4 2 2873.68 167.148 4
 -1 4 -2 2574.9 154.305 21
 -1 -4 -2 2824.3 164.289 22
 1 4 2 2491.98 152.813 37
 1 4 3 5449.12 267.512 4
 1 -4 3 4926 251.601 33
 1 4 3 5388.07 273.994 38
 -1 4 -3 5894.49 323.141 8
 -1 -4 -3 5926.5 275.216 22
 -1 4 -3 5677.46 263.446 14
 -1 -4 -3 5378.77 261.381 18
 1 4 3 5161.35 263.848 37
 -1 -4 -3 4828.39 334.036 8
 1 4 4 1713.59 130.154 4
 -1 -4 -4 1982.63 138.989 18
 -1 -4 -4 2233.48 150.746 22
 1 -4 4 1866.98 125.05 22
 -1 4 -4 2062.23 142.636 14
 -1 4 -4 2135.94 197.659 8
 1 4 4 2152.18 148.735 37
 -1 4 -4 1900.83 146.002 29
 1 -4 5 34026.6 1283.44 27
 -1 4 -5 35171 1300.85 29
 -1 4 -5 35354.9 1293.31 14
 -1 4 -5 34849.6 1264.94 31
 -1 -4 -5 35468.8 1280.79 28
 -1 -4 -5 35259.4 1293.71 22
 1 4 5 34408.9 1267.22 4
 1 4 5 35051.7 1297.36 38
 -1 -4 -5 34990.1 1282.47 18
 1 4 5 35585 1296.2 37
 1 -4 5 33696.6 1259.72 22
 -1 -4 -6 43867 1636.44 22
 1 4 6 47923.9 1651.98 37
 1 -4 6 44824.4 1611.91 22
 -1 -4 -6 43176.3 1622.95 28
 1 -4 6 45667 1618.37 34
 1 4 6 44720 1643.27 38
 1 4 6 42853.2 1610.23 21
 1 -4 6 44506.5 1631.71 27
 -1 4 -6 44740 1614.21 31
 -1 -4 -6 46697.9 1636.07 18
 -1 4 -6 45607.1 1644.3 14
 -1 4 -6 43646.5 1648.13 29
 1 -4 6 45044.7 1640.94 15
 1 4 7 296.539 62.221 38
 1 4 7 288.253 63.4748 37
 1 -4 7 220.428 58.3751 27
 -1 -4 -7 359.397 69.4616 22
 -1 4 -7 379.194 66.2385 31
 -1 -4 -7 212.273 55.3887 28
 1 4 7 244.501 62.5128 19
 1 -4 7 299.162 64.5876 15
 -1 4 -7 417.661 76.1821 29
 1 -4 7 247.279 53.6651 34
 -1 4 -7 350.34 73.2074 14
 1 -4 8 36.9717 38.341 27
 1 -4 8 -10.465 31.0426 34
 1 4 8 -12.191 25.5709 38
 -1 4 -8 -40.392 43.7506 29
 1 -4 8 51.0277 44.7744 15
 -1 4 -8 -11.5324 39.0043 31
 1 4 8 13.2897 39.4218 37
 -1 4 -8 54.6242 49.6124 14
 -1 -4 -8 59.6208 43.3204 28
 1 4 8 -13.4748 33.442 19
 1 -4 9 662.135 102.11 15
 -1 -4 -9 586.473 91.8949 28
 1 -4 9 645.038 98.7584 27
 1 4 9 672.456 98.7041 38
 1 -4 9 572.73 85.3445 34
 -1 4 -9 816.24 108.433 31
 -1 4 -10 4936.99 309.126 31
 -1 -4 -10 4728.66 300.486 28
 1 -4 10 4478.9 298.769 27
 1 -4 10 4471.6 280.094 34
 1 4 10 5222.52 320.738 19
 1 4 10 4499.85 287.483 38
 -1 4 -10 4627.98 290.049 28
 1 -4 10 4946.89 315.285 15
 -1 4 -11 804.342 123.016 24
 -1 -4 -11 1051.51 135.117 28
 1 -4 11 946.732 134.037 27
 1 -4 11 1176 141.742 15
 -1 4 -11 1113.37 133.037 28
 1 4 11 1185.87 149.228 19
 -1 4 -11 1281.81 147.149 31
 -1 4 -11 1036.93 146.39 14
 1 4 11 927.533 121.275 38
 1 4 12 1776.27 189.023 19
 1 -4 12 1991.43 196.144 15
 -1 -4 -12 1756.55 182.832 28
 -1 4 -12 1867.01 198.629 14
 -1 4 -12 1581.36 168.984 28
 -1 4 -12 1460.88 169.611 24
 -1 4 -12 1802.89 186.428 31
 -1 4 -13 1619.14 171.012 28
 -1 4 -13 1415.43 171.345 31
 -1 -4 -13 1290.46 163.185 18
 1 4 13 1641.28 178.3 19
 1 -4 13 1180.04 158.908 15
 -1 4 -13 1622.44 188.489 14
 -1 -4 -13 1586.65 176.317 28
 1 4 14 1607.22 178.636 49
 1 4 14 1945.86 197.297 70
 -1 -4 -14 2153.5 208.986 18
 1 -4 14 1929.95 200.103 64
 1 4 14 2107.14 204.477 57
 1 4 14 1961.64 192.396 71
 1 -4 14 1856.96 198.743 61
 -1 4 -14 1774 192.984 31
 1 -4 14 1667.47 189.158 20
 -1 4 -14 2189.73 220.751 14
 1 -4 14 2197.91 210.491 15
 -1 4 -14 1647.66 181.623 28
 1 4 14 1337.46 169.614 19
 -1 -4 -14 2128.59 206.054 28
 -1 -4 -15 1262.33 163.629 18
 -1 -4 -15 1154.8 151.438 28
 1 4 15 1258.74 155.592 70
 1 4 15 1052.34 143.934 49
 1 4 15 1012.92 142.627 19
 1 -4 15 957.646 140.184 15
 1 -4 15 1247.58 154.781 20
 -1 -4 -15 1375.62 166.689 22
 -1 4 -15 1115.38 153.168 31
 1 -4 15 1067.16 148.035 64
 1 4 15 1330.83 158.104 57
 -1 4 -15 1044.81 153.639 14
 1 -4 15 972.239 138.243 61
 -1 4 -15 1163.33 153.784 40
 1 4 15 1176.86 141.702 71
 1 4 16 256.579 81.1425 57
 1 -4 16 127.941 58.2904 64
 1 4 16 110.604 58.1881 71
 -1 4 -16 148.825 69.5283 40
 1 -4 16 61.8778 52.53 61
 1 4 16 266.383 76.6527 70
 -1 4 -17 55.1018 48.3727 40
 1 4 17 56.0335 36.4468 71
 1 4 17 87.601 47.4664 70
 -1 4 -17 76.6423 67.4586 55
 1 4 17 27.145 45.9288 57
 1 -4 17 13.1568 46.2025 61
 1 -4 17 27.8695 43.3787 65
 1 -4 18 166.659 54.2564 65
 -1 4 -18 110.298 58.7118 55
 1 4 18 191.951 58.569 70
 1 4 18 42.0211 41.9397 57
 1 -4 18 82.0693 38.6346 61
 -1 4 -18 82.5702 42.3318 40
 1 4 19 34.2493 26.4931 57
 -1 4 -19 -26.2225 37.5739 55
 1 -4 19 -20.5244 27.2278 61
 1 4 19 36.0927 35.9103 70
 1 -4 19 31.2276 31.0699 65
 -1 4 -20 438.601 49.8742 59
 1 4 20 306.602 46.8862 70
 1 5 -20 1399.94 103.789 40
 1 5 -20 1095.65 108.264 55
 -1 5 20 1391.6 98.8558 57
 -1 5 19 52.5055 41.7972 70
 -1 5 19 36.3273 30.7235 57
 1 5 -19 -9.87739 39.3154 40
 -1 5 18 24.4362 34.3832 57
 -1 5 18 -39.7301 43.0337 70
 -1 5 17 53.0009 44.8144 65
 -1 5 17 -15.5675 46.1788 70
 1 5 -17 -28.7194 44.6751 53
 -1 5 17 -14.8444 46.1831 57
 -1 5 16 -17.3029 48.7015 70
 -1 5 16 84.2882 59.1746 57
 -1 5 16 45.7105 45.2074 65
 -1 5 15 852.658 127.35 57
 1 -5 -15 439.278 97.971 18
 -1 5 15 366.989 89.4049 70
 -1 -5 15 638.16 117.395 20
 -1 5 15 479.038 94.5181 65
 1 5 -15 788.063 126.072 31
 -1 5 15 478.982 97.1005 35
 -1 5 15 565.776 104.592 69
 1 -5 -15 366.318 89.2473 22
 1 5 -15 465.488 102.72 29
 -1 -5 14 19.4486 36.4964 20
 1 -5 -14 -18.4618 38.7327 22
 -1 5 14 68.4209 53.2227 65
 -1 5 14 33.6008 49.8424 69
 1 -5 -14 57.8468 54.2686 18
 1 5 -14 -19.3 44.3534 31
 -1 5 14 56.0518 52.5851 70
 -1 5 14 19.3309 36.2756 19
 -1 5 14 93.503 52.632 57
 -1 5 14 35.6419 40.9558 35
 1 5 -14 40.1579 53.2792 29
 -1 5 13 691.605 112.684 35
 -1 -5 13 624.637 110.969 20
 1 -5 -13 431.621 95.6904 22
 1 -5 -13 621.972 114.673 18
 1 5 -13 339.872 89.8429 29
 -1 5 13 549.427 109.637 19
 1 5 -13 673.522 122.457 14
 1 5 -13 617.453 113.861 31
 -1 -5 12 -70.683 52.4184 27
 -1 5 12 18.0773 44.8659 19
 1 5 -12 -17.6369 43.7729 31
 1 -5 -12 -17.0488 39.1748 22
 -1 5 12 32.6363 37.496 35
 1 5 -12 77.293 51.269 29
 1 -5 -12 17.96 37.673 18
 1 5 -12 38.6498 54.3835 14
 1 -5 -11 142.503 57.5371 22
 1 -5 -11 50.3901 52.2713 18
 -1 5 11 60.2547 44.7012 35
 1 5 -11 18.2735 48.4986 29
 -1 -5 11 13.1461 34.9012 15
 -1 5 11 16.8909 41.9386 19
 -1 -5 11 32.9494 40.9061 27
 1 5 -11 35.8416 47.5633 14
 1 -5 -10 115.913 49.1244 22
 -1 5 10 81.0447 42.1634 16
 -1 5 10 62.1975 48.4976 19
 1 -5 -10 77.5583 56.4583 18
 -1 5 10 82.112 46.413 35
 -1 -5 10 182.041 65.3007 27
 -1 -5 10 138.202 55.8933 22
 -1 -5 10 108.955 41.0883 15
 1 5 -10 179.785 63.306 14
 1 5 -10 68.0373 53.0293 29
 -1 -5 9 776.851 110.207 27
 -1 -5 9 793.483 98.6557 15
 1 5 -9 854.77 121.365 14
 1 5 -9 1017.87 127.631 29
 1 -5 -9 866.492 114.467 22
 -1 5 9 751.333 102.625 21
 1 -5 -9 1151.65 129.616 18
 -1 5 9 1302.64 141.497 19
 -1 -5 9 952.394 119.417 22
 -1 5 9 1154.67 123.729 35
 -1 5 9 943.187 112.019 16
 -1 5 8 -12.794 37.9661 19
 -1 -5 8 101.081 45.9156 27
 1 5 -8 100.186 52.0071 29
 -1 5 8 118.245 44.3798 21
 -1 -5 8 39.9908 29.6753 15
 1 -5 -8 35.4725 35.0903 22
 -1 5 8 39.5239 37.0899 38
 1 5 -8 92.1944 46.2384 14
 -1 5 8 21.8487 25.1233 35
 1 -5 -8 12.9933 32.2643 18
 -1 -5 8 12.7415 37.8104 22
 -1 5 8 11.9821 33.7356 16
 1 -5 -7 339.219 65.0416 22
 -1 -5 7 172.586 56.768 27
 -1 -5 7 306.878 54.9228 15
 -1 -5 7 291.009 63.3403 22
 -1 5 7 308.954 62.286 21
 -1 -5 7 187.877 48.1089 25
 1 -5 -7 403.682 70.1076 18
 -1 5 7 208.308 47.3586 3
 1 5 -7 256.998 61.6431 14
 -1 5 7 236.989 58.6464 16
 -1 5 7 298.249 62.4375 19
 -1 5 7 283.324 63.8996 38
 1 -5 -6 446.566 76.0622 18
 1 -5 -6 351.929 64.2567 22
 -1 -5 6 355.174 64.3882 25
 1 5 -6 259.93 63.8686 29
 1 5 -6 301.952 58.7094 4
 -1 5 6 308.739 67.3412 21
 -1 5 6 449.532 72.7456 19
 -1 5 6 319.885 63.6418 16
 -1 -5 6 425.328 61.6315 15
 -1 -5 6 351.873 71.0681 22
 -1 -5 6 378.957 68.7837 27
 1 5 -6 504.133 78.1638 14
 -1 -5 5 6158.86 304.394 22
 1 5 -5 5564.76 286.915 14
 1 5 -5 5488.54 294.972 4
 1 -5 -5 5691.54 299.401 18
 -1 5 5 5892.74 306.19 16
 1 -5 -5 5367.7 281.506 22
 1 5 -5 5542.43 301.757 29
 -1 5 5 5643.77 289.993 19
 -1 5 5 5848.53 306.373 21
 1 -5 -5 5620.36 299.348 15
 1 5 -5 5589.2 312.967 26
 -1 -5 5 5787.66 275.956 15
 -1 5 5 5602.66 302.995 38
 -1 5 4 3650.64 224.066 38
 1 5 -4 3434.01 218.591 4
 1 -5 -4 3754.51 207.667 22
 -1 5 4 4049.01 232.757 21
 -1 -5 4 3717.87 217.485 22
 1 5 -4 3675.61 220.671 29
 1 5 -4 4029.4 237.857 26
 -1 5 4 3776.77 208.829 19
 1 5 -4 3623.81 204.902 14
 -1 -5 4 3628.18 197.714 15
 1 -5 -4 3694.47 218.634 18
 1 -5 -3 5634 269.682 22
 1 5 -3 5628.22 282.655 29
 -1 -5 3 5678.63 286.749 22
 1 5 -3 6167.04 395.233 8
 -1 -5 3 5903.3 276.968 17
 -1 5 3 5989.5 295.325 38
 1 5 -3 5838.07 296.691 4
 -1 5 3 5903.53 299.208 21
 -1 -5 3 5163.49 258.149 15
 1 -5 -3 5159.79 279.255 18
 1 5 -3 5302.25 260.287 14
 1 5 -2 2398.76 163.696 4
 -1 5 2 1781.59 126.946 24
 1 -5 -2 1848.68 139.676 18
 1 -5 -2 1886.74 127.784 22
 -1 -5 2 2010.01 126.568 15
 1 5 -2 1964.19 135.342 38
 -1 5 2 2032.51 152.324 21
 -1 -5 2 1981.03 135.705 17
 -1 5 2 2013.07 147.357 38
 -1 -5 2 1998.33 144.187 22
 1 5 -2 2002.99 138.548 29
 1 5 -1 1598.72 114.369 29
 -1 -5 1 1377.64 109.379 17
 -1 -5 1 1695.71 128.458 22
 -1 -5 1 1441.11 106.545 15
 1 5 -1 1493.36 163.164 9
 1 -5 -1 1456.36 116.656 33
 1 -5 -1 1636.19 113.036 22
 -1 5 1 1668.14 134.321 21
 -1 5 1 1490.98 119.625 38
 -1 -5 1 1513 123.224 18
 1 5 -1 1426.5 116.866 38
 -1 5 1 1480.18 115.195 24
 1 -5 -1 1395.68 120.047 18
 1 5 -1 1494.18 130.559 4
 -1 -5 0 12998.4 514.179 18
 -1 -5 0 12191.8 511.742 22
 1 -5 0 11898.3 509.675 18
 1 5 0 11887.3 511.786 38
 -1 5 0 11985.6 507.563 24
 -1 -5 0 12404.5 489.034 15
 1 5 0 12283.6 593.395 9
 1 -5 0 11802.4 499.819 33
 -1 5 0 12361.5 519.773 21
 -1 -5 -1 6853.43 318.607 22
 -1 -5 -1 6389.96 296.455 15
 1 -5 1 6572.69 317.56 15
 -1 5 -1 6718.55 318.006 24
 1 5 1 6431.2 319.179 38
 1 5 1 6789.04 388.634 9
 1 5 1 6110.11 319.989 4
 -1 5 -1 6476.95 316.071 21
 -1 -5 -1 6463.11 311.507 18
 1 -5 1 6140.68 301.316 33
 -1 5 -2 6.83013 29.3617 14
 -1 5 -2 8.55106 28.9224 21
 1 -5 2 15.3067 25.8865 33
 -1 -5 -2 7.12598 23.1575 15
 1 5 2 9.73869 30.2996 4
 -1 -5 -2 9.00608 34.8334 22
 -1 -5 -2 -8.57694 27.872 18
 -1 5 -2 -9.54323 36.9108 24
 1 5 2 58.5914 38.8643 38
 1 5 3 867.927 102.654 38
 -1 5 -3 841.693 99.6987 24
 -1 -5 -3 792.465 93.9424 22
 -1 -5 -3 817.856 86.9305 15
 -1 -5 -3 879.626 93.9569 18
 -1 5 -3 787.765 85.9021 21
 -1 5 -3 807.405 85.1267 14
 1 -5 3 798.451 86.2127 33
 1 5 3 822.146 94.3391 4
 1 -5 3 654.679 85.1382 15
 -1 5 -4 230.426 53.6292 14
 1 5 4 196.464 49.9783 4
 1 -5 4 92.6204 46.6786 15
 -1 -5 -4 194.854 53.8924 22
 1 5 4 156.698 51.7795 38
 -1 -5 -4 223.758 55.8292 18
 1 5 5 410.358 68.9892 21
 -1 5 -5 357.609 68.9634 14
 1 -5 5 355.654 68.8908 15
 1 5 5 343.093 62.4597 4
 -1 -5 -5 495.593 76.5201 18
 1 -5 5 460.579 77.0395 27
 -1 -5 -5 433.39 73.4613 22
 -1 -5 -6 23.0007 34.114 18
 1 -5 6 12.0709 35.8064 15
 1 5 6 12.7339 31.6034 19
 1 -5 6 23.38 36.3691 27
 1 5 6 -12.7967 33.952 38
 1 5 6 9.67305 22.2262 4
 1 5 6 -32.0529 31.6933 21
 -1 5 -6 71.5294 35.3635 14
 -1 -5 -6 -12.1166 32.1476 22
 1 -5 7 3379.63 233.112 15
 1 -5 7 3126.61 204.5 34
 -1 -5 -7 3765.34 236.259 18
 -1 -5 -7 3086.49 225.05 22
 -1 5 -7 3244.81 230.282 14
 1 5 7 3601.69 243.775 19
 1 5 7 3422.92 236.147 38
 1 5 7 3152.59 211.348 21
 1 -5 7 2995.21 221.184 27
 -1 5 -7 2751.42 197.149 31
 -1 -5 -8 13.7907 38.8087 18
 1 5 8 30.4497 42.8445 19
 -1 -5 -8 -14.4916 38.4488 22
 -1 5 -8 11.8491 31.4379 31
 1 -5 8 14.0255 47.4361 27
 1 5 8 -14.4663 33.2396 38
 -1 5 -8 44.9084 37.1516 14
 1 -5 8 -14.2954 37.9284 15
 -1 -5 -9 3725.43 265.305 22
 1 -5 9 3612.55 258.142 27
 -1 5 -9 3434.3 239.89 31
 1 5 9 3574.89 265.245 19
 1 5 9 3780.06 260.398 38
 -1 -5 -9 3624.41 255.776 18
 1 -5 9 3599.86 260.095 15
 -1 5 -9 3382.29 259.704 14
 1 5 10 282.966 71.9047 38
 -1 5 -10 492.001 101.956 24
 1 -5 10 434.578 88.2581 15
 1 -5 10 646.91 106.327 27
 -1 5 -10 289.982 85.9919 14
 -1 5 -10 552.63 96.926 31
 -1 -5 -10 390.624 84.6271 18
 -1 -5 -10 477.713 96.8994 22
 1 5 10 211.739 73.3079 19
 1 -5 11 35.4407 37.1728 15
 1 5 11 15.945 36.6411 38
 -1 5 -11 57.2446 50.6294 24
 -1 -5 -11 18.2021 51.2255 22
 -1 -5 -11 17.3829 39.9447 18
 -1 5 -11 19.4881 44.7814 14
 -1 5 -11 16.3085 37.4763 31
 1 -5 11 -17.7458 47.0858 27
 -1 -5 -12 266.72 82.494 22
 -1 5 -12 371.126 93.9528 24
 1 -5 12 203.224 72.1396 15
 -1 5 -12 533.948 116.009 14
 -1 5 -12 295.266 80.4306 31
 -1 -5 -12 273.115 77.0237 18
 -1 5 -13 18.538 52.1678 53
 1 5 13 -19.4247 44.6323 19
 1 5 13 -17.8634 47.3945 70
 1 -5 13 18.1478 45.0392 64
 -1 -5 -13 38.8545 36.4469 22
 1 -5 13 -37.5397 46.5831 15
 -1 5 -13 53.7851 44.4947 31
 1 -5 13 35.1479 52.13 61
 -1 5 -13 38.7609 36.3591 24
 -1 -5 -13 111.497 55.1228 18
 1 5 13 -35.4075 46.971 71
 1 5 14 2419.71 223.102 19
 1 -5 14 2221.01 209.829 64
 1 5 14 2157.68 205.114 71
 1 5 14 2055.98 205.992 70
 -1 5 -14 1911.77 217.18 14
 -1 5 -14 2441.55 218.339 31
 1 -5 14 2133.79 204.544 61
 1 5 14 2604.37 229.445 57
 1 -5 14 2578.2 224.753 15
 1 -5 14 2283.89 220.141 20
 -1 -5 -14 2199.25 212.968 18
 1 -5 15 202.634 60.3812 61
 -1 5 -15 163.286 66.0006 40
 1 -5 15 98.3154 59.6267 64
 1 5 15 115.979 62.2597 70
 1 5 15 186.64 68.5153 71
 1 5 15 17.2884 43.0408 57
 1 5 16 1159.58 138.873 70
 1 -5 16 838.156 122.399 64
 -1 5 -16 1206.92 147.022 40
 1 5 16 1067.85 133.365 57
 1 -5 16 1137.34 132.258 61
 1 5 16 992.615 126.816 71
 -1 5 -16 910.13 133.512 55
 -1 5 -17 360.781 87.0146 55
 1 5 17 340.005 77.3126 70
 1 -5 17 261.358 62.2364 61
 1 -5 17 227.089 62.4354 65
 1 5 17 453.806 85.9507 57
 -1 5 -17 414.261 78.5037 40
 1 -5 18 254.204 51.2598 61
 -1 5 -18 354.758 75.9193 55
 -1 5 -18 312.985 64.077 40
 1 5 18 326.989 65.5927 70
 -1 -5 -18 89.9599 47.7141 56
 1 -5 18 376.683 68.3073 65
 1 5 18 209.033 56.9792 57
 1 -5 19 1256.04 92.2197 65
 -1 5 -19 1053.17 81.2998 40
 1 5 19 1487.36 103.076 70
 -1 5 -19 1015.79 94.2572 55
 1 5 19 1099.5 87.5315 57
 -1 5 -19 1449 92.1739 59
 1 6 -20 93.2955 33.1233 55
 -1 -6 19 41.3364 33.8205 65
 -1 6 19 -41.38 40.3531 70
 -1 6 19 -45.3465 33.2699 57
 1 6 -19 -32.6455 37.5204 40
 -1 -6 18 77.7962 46.7974 65
 -1 6 18 132.941 50.0019 70
 -1 6 18 160.777 49.4214 57
 1 6 -18 116.659 44.8572 53
 1 6 -17 -13.2077 37.17 53
 -1 -6 17 27.2502 42.3911 65
 -1 6 17 13.5706 40.2568 70
 -1 6 17 26.9503 45.5765 57
 -1 6 16 516.162 95.7514 70
 1 6 -16 353.512 86.0075 53
 -1 6 16 173.549 65.4869 57
 -1 6 16 447.705 83.6216 69
 -1 6 15 1098.51 141.121 70
 -1 6 15 819.461 123.673 69
 -1 -6 14 1546 181.162 42
 -1 6 14 1261.08 160.272 69
 1 -6 -14 1571.76 178.282 15
 1 -6 -14 1409.28 165.118 22
 -1 6 14 1643.34 179.569 70
 -1 -6 14 1650.55 186.215 20
 1 6 -14 1381.59 175.092 14
 1 6 -14 1791.81 185.281 31
 -1 6 14 1642.55 182.159 19
 1 -6 -14 1632.56 182.883 18
 1 6 -14 1629.02 188.481 29
 1 6 -13 4433.63 335.949 14
 1 6 -13 4855.65 350.655 29
 -1 -6 13 4491.86 330.088 27
 -1 6 13 4463.02 323.955 69
 -1 -6 13 4968.5 339.755 20
 1 -6 -13 4825.87 327.872 22
 -1 6 13 5232.93 346.353 19
 -1 6 13 5886.07 353.6 46
 -1 -6 13 4350.56 327.26 42
 -1 6 13 5038.89 335.212 70
 -1 6 13 4135.19 319.084 57
 1 -6 -13 4869.69 335.432 18
 1 6 -13 4678.32 322.655 31
 1 6 -12 20.6461 54.7801 29
 -1 -6 12 18.5635 46.0744 27
 1 -6 -12 17.3382 48.7946 22
 -1 6 12 18.8081 43.2189 19
 1 6 -12 34.7246 43.0934 31
 1 -6 -12 18.8268 52.9834 18
 1 6 -12 -19.748 49.0139 14
 1 6 -11 93.5644 63.4879 14
 1 -6 -11 82.7345 49.3391 22
 1 -6 -11 180.921 70.153 18
 -1 6 11 161.524 69.5935 19
 1 6 -11 262.27 73.9118 31
 -1 -6 11 160.069 64.8089 27
 1 6 -11 199.516 72.6574 29
 1 6 -10 4785.9 327.757 29
 1 -6 -10 3972.92 283.345 22
 -1 -6 10 4234.11 299.712 22
 1 6 -10 4327.38 306.819 14
 -1 -6 10 4620.53 306.269 27
 1 -6 -10 4280.6 302.003 18
 -1 6 10 3884.97 289.804 19
 1 -6 -9 6025.32 342.975 22
 -1 6 9 5763.77 350.55 19
 -1 -6 9 5650.25 349.374 27
 1 -6 -9 6129.91 359.312 18
 -1 -6 9 5514.69 343.001 22
 -1 6 9 5455.52 334.33 21
 1 6 -9 6091.14 355.145 14
 -1 6 9 5231.92 324.972 16
 1 6 -8 475.481 94.3614 29
 1 -6 -8 224.765 61.9967 22
 1 6 -8 359.269 73.6332 14
 -1 6 8 468.537 85.13 19
 -1 6 8 366.985 78.5281 16
 -1 -6 8 320.245 75.7989 22
 -1 6 8 497.208 86.2123 21
 -1 -6 8 335.731 79.6181 27
 1 -6 -8 449.04 91.8246 18
 -1 6 7 65.4405 40.7349 16
 1 6 -7 60.3702 49.0561 29
 -1 -6 7 13.5341 38.104 22
 -1 -6 7 54.2655 44.0983 27
 1 6 -7 12.8634 36.2173 14
 -1 6 7 27.768 34.4767 21
 1 -6 -7 48.4793 39.3997 22
 1 -6 -7 41.8358 47.1789 18
 -1 6 7 11.3217 35.242 3
 -1 6 7 38.5747 34.1345 19
 1 6 -6 1919.72 169.836 4
 -1 -6 6 2236.66 169.444 25
 1 -6 -6 2243.77 170.644 22
 -1 6 6 2094.77 183.745 38
 -1 6 6 2037.91 176.016 21
 1 6 -6 2109.32 167.019 14
 -1 -6 6 2232.78 179.781 22
 -1 -6 6 2122.8 175.691 27
 1 6 -6 2004.76 178.218 29
 1 -6 -6 2305.91 185.575 18
 -1 6 6 2172.52 171.635 19
 -1 6 6 1903.99 166.378 16
 1 6 -5 189.262 60.6222 29
 -1 6 5 196.389 62.885 21
 1 -6 -5 122.47 52.9571 18
 -1 6 5 226.243 54.0153 19
 -1 -6 5 162.738 44.4396 15
 1 6 -5 75.1168 41.0842 4
 -1 -6 5 201.829 57.0752 22
 1 -6 -5 142.941 47.2691 22
 1 6 -5 249.971 55.7845 14
 -1 6 5 207.783 59.8504 16
 -1 6 5 232.92 62.1583 38
 -1 -6 4 1833.59 137.949 15
 1 6 -4 2080.39 168.723 4
 1 -6 -4 1775.99 153.346 18
 -1 6 4 1747.68 154.78 38
 1 6 -4 1732.26 149.513 29
 1 -6 -4 1588.74 135.175 22
 -1 -6 4 1659.68 148.275 22
 -1 -6 3 32.5211 38.0477 22
 1 6 -3 -41.4956 36.4105 29
 1 6 -3 37.1002 38.4744 4
 1 -6 -3 -11.1212 32.9892 18
 1 -6 -3 33.9277 42.4339 15
 1 -6 -3 17.685 33.1785 22
 -1 6 3 91.0021 52.2741 38
 -1 6 3 -12.3184 38.3241 21
 -1 -6 3 -8.16303 24.2144 15
 1 -6 -2 2732.93 179.066 33
 -1 6 2 2230.38 179.795 21
 -1 -6 2 2267.72 154.586 15
 1 6 -2 2447.82 193.053 4
 1 -6 -2 2325.15 177.468 15
 1 6 -2 2335.79 163.661 29
 1 -6 -2 2409.45 179.433 18
 -1 6 2 2598.05 179.592 38
 -1 -6 2 2403.81 174.903 22
 1 6 -1 159.252 50.6136 4
 -1 -6 1 220.215 55.2488 22
 1 -6 -1 258.658 61.9228 15
 -1 6 1 233.641 60.4592 21
 -1 -6 1 316.947 53.5758 15
 1 6 -1 172.929 43.6184 29
 -1 6 1 228.664 56.4258 38
 1 -6 -1 229.008 52.6955 33
 -1 -6 1 260.127 59.8135 18
 1 6 -1 225.086 51.6264 38
 -1 6 1 145.527 42.4252 24
 1 -6 -1 255.808 57.8937 18
 -1 6 0 125.459 50.5922 21
 1 -6 0 194.847 48.1034 33
 -1 -6 0 221.344 54.5349 22
 1 -6 0 213.675 54.3511 18
 -1 -6 0 234.12 49.4979 15
 1 6 0 136.219 43.3248 38
 -1 -6 0 310.831 62.5639 18
 1 -6 0 172.307 47.8172 15
 -1 6 0 187.37 48.4961 24
 1 -6 1 411.899 68.1678 33
 -1 6 -1 468.355 76.8981 21
 1 6 1 526.389 85.6973 4
 1 6 1 301.896 64.6828 38
 -1 -6 -1 444.983 64.2744 15
 1 -6 1 523.676 79.3601 15
 -1 -6 -1 471.895 79.9836 22
 -1 6 -1 405.478 75.0572 24
 -1 -6 -1 566.953 80.1946 18
 -1 -6 -2 8450 412.648 22
 1 6 2 8439.29 420.732 4
 -1 -6 -2 7766.66 382.716 15
 1 -6 2 8875.49 417.518 15
 -1 6 -2 8481.18 408.122 21
 -1 6 -2 9339.95 425.371 24
 1 6 2 8965.14 425.219 38
 1 -6 2 7848.39 384.923 33
 -1 -6 -2 8857.93 411.611 18
 -1 -6 -3 1188.86 112.789 15
 -1 6 -3 1010.96 119.929 24
 1 -6 3 1042.41 122.055 15
 -1 -6 -3 1172.06 124.897 22
 1 6 3 1164.94 126.61 38
 1 6 3 1267.64 130.737 4
 -1 -6 -3 1215.87 122.446 18
 -1 6 -3 1105.07 114.118 21
 1 -6 3 1225.59 112.131 33
 -1 6 -4 5436.84 286.139 14
 -1 -6 -4 4751.11 290.482 22
 -1 6 -4 5561.1 316.37 24
 1 6 4 5268.1 306.323 21
 -1 -6 -4 5376.39 288.848 15
 1 6 4 5054.61 296.58 19
 1 6 4 4902.78 303.792 38
 -1 -6 -4 5308.75 298.66 18
 1 6 4 4898.99 294.844 4
 1 -6 4 4995.56 295.475 15
 -1 6 -5 2521.64 188.04 14
 1 6 5 2424.55 188.484 4
 -1 -6 -5 2539.3 194.651 18
 -1 -6 -5 2551.3 187.055 15
 -1 6 -5 3036.61 220.938 24
 1 6 5 2714.61 203.226 21
 1 6 5 2433.02 197.022 19
 1 6 5 2618.63 210.927 38
 -1 -6 -5 2697.55 203.355 22
 1 -6 5 2541.97 199.331 15
 -1 -6 -6 3539.63 245.112 22
 1 -6 6 3653.4 248.124 27
 1 6 6 3705.95 257.79 19
 1 -6 6 3286.35 238.944 15
 1 6 6 3986.67 252.201 21
 -1 -6 -6 3448.58 240.157 18
 1 6 6 3503.32 232.583 4
 -1 6 -6 3137.16 231.502 14
 -1 6 -7 1501.99 149.888 14
 1 6 7 1192.42 133.392 21
 -1 -6 -7 1175.34 138.253 18
 -1 6 -7 1271.24 149.535 24
 1 6 7 1313.21 151.234 38
 1 6 7 1521.35 159.615 19
 -1 -6 -7 1447.91 151.331 22
 1 -6 7 1196.28 139.972 15
 1 -6 7 1155.48 138.094 27
 1 -6 8 11565 575.307 27
 -1 -6 -8 11386 571.75 18
 1 -6 8 12232.4 583.824 15
 -1 6 -8 11883.3 582.895 14
 -1 6 -8 12328.9 605.404 24
 1 6 8 11824.4 586.733 19
 -1 -6 -8 12553.5 590.023 22
 1 6 8 11748.9 586.208 38
 1 -6 9 25048.9 1060.23 15
 1 -6 9 24908.5 1057.72 27
 -1 -6 -9 25340.5 1065.6 22
 -1 -6 -9 25797.3 1060.47 18
 -1 6 -9 26726.7 1095.79 24
 1 6 9 25291.7 1073.8 19
 1 6 9 26813.6 1076.97 38
 -1 6 -9 24035.3 1062.16 14
 -1 6 -10 75.5207 46.8581 14
 -1 6 -10 -20.0976 42.1561 24
 1 6 10 -18.9137 46.9412 19
 1 -6 10 -17.7754 52.7287 15
 1 -6 10 -17.9247 53.1714 27
 1 6 10 -17.7127 40.6998 38
 -1 -6 -10 17.4951 46.4185 18
 -1 -6 -10 -18.206 48.3047 22
 -1 -6 -11 5635.84 369.146 22
 1 6 11 5540.15 357.799 38
 1 -6 11 5524.14 361.029 15
 -1 -6 -11 5468.8 356.344 18
 1 6 11 5339.85 367.334 19
 -1 6 -11 5545.05 371.271 14
 1 -6 11 5629.81 365.215 27
 -1 6 -11 5706.54 382.945 24
 -1 6 -12 216.615 76.2357 53
 1 6 12 118.545 52.5266 19
 1 -6 12 151.714 68.9785 27
 1 -6 12 185.237 67.3797 15
 1 6 12 218.104 73.892 70
 1 -6 12 86.0133 51.1384 61
 1 6 12 123.545 55.0108 46
 -1 -6 -12 76.8653 62.5321 22
 -1 -6 -12 18.4509 52.0306 18
 1 6 12 118.16 69.1002 68
 1 6 12 38.28 59.6407 57
 -1 6 -12 20.4228 57.5692 14
 1 6 12 67.9742 45.2108 38
 -1 6 -12 123.634 64.1938 24
 1 -6 12 144.266 71.8457 64
 -1 6 -13 1232.16 164.485 24
 1 -6 13 1327.63 164.679 15
 1 -6 13 1682.9 179.235 64
 -1 -6 -13 1547.61 177.623 18
 -1 6 -13 1239.26 163.441 14
 1 6 13 1799.63 187.505 57
 1 6 13 1373.21 164.921 71
 -1 6 -13 1412.54 173.664 53
 1 -6 13 1622.2 172.818 61
 1 6 13 1415.38 156.774 68
 1 6 13 1756.74 174.401 70
 -1 -6 -13 1233.29 166.501 22
 1 6 14 17.6819 52.4544 57
 1 -6 14 -16.3976 55.4629 64
 1 6 14 32.8481 51.1013 71
 -1 6 -14 17.208 51.049 53
 -1 6 -14 -74.9794 70.3364 40
 1 -6 14 30.5616 43.0069 61
 1 6 14 -15.7561 44.3442 70
 1 6 15 787.173 112.465 70
 1 -6 15 535.138 92.6358 61
 1 -6 15 585.079 104.567 64
 1 6 15 671.614 108.783 71
 -1 6 -15 651.321 113.614 55
 -1 6 -15 562.479 98.2134 53
 -1 -6 -15 382.019 87.171 56
 -1 6 -15 740.893 116.682 40
 1 6 16 -12.3272 38.3557 70
 -1 6 -16 57.1542 50.1534 40
 1 -6 16 49.2204 41.6215 64
 -1 -6 -16 11.4307 35.5669 56
 1 -6 16 76.2732 40.8881 61
 1 6 16 -24.4387 54.9737 71
 1 6 17 198.021 56.8404 70
 -1 6 -17 146.218 56.1791 40
 1 -6 17 267.676 52.0735 61
 1 6 17 228.247 58.9026 57
 -1 6 -17 254.931 65.5189 55
 1 -6 17 171.254 52.5452 65
 -1 -6 -17 113.888 41.5641 56
 -1 6 -18 507.226 54.6584 59
 -1 6 -18 532.766 74.9278 55
 -1 6 -18 530.05 69.2163 40
 1 -6 18 611.537 74.7648 65
 1 6 18 566.579 70.8241 57
 1 6 18 476.47 62.6268 70
 -1 6 -19 38.7007 26.4917 55
 1 7 -19 506.658 58.0235 40
 -1 -7 19 418.437 52.8938 65
 1 7 -19 220.605 46.1318 55
 -1 7 19 259.823 44.9632 57
 1 7 -18 114.369 37.9999 53
 1 7 -18 154.146 47.4803 40
 -1 7 18 135.535 45.0796 57
 -1 -7 18 41.1732 35.5625 65
 1 7 -17 -11.1663 41.8979 53
 -1 -7 17 -10.8786 33.845 65
 -1 7 17 8.39317 27.2736 69
 -1 7 17 -10.8163 37.9635 70
 -1 7 16 577.447 98.0986 57
 -1 7 16 396.002 76.9359 69
 -1 7 16 628.948 97.5931 70
 1 7 -16 581.85 99.3903 53
 -1 7 15 569.176 104.932 57
 -1 7 15 600.153 100.772 69
 1 7 -15 601.45 108.401 53
 -1 7 15 794.66 114.512 70
 -1 7 14 1214.47 156.579 57
 1 7 -14 897.776 134.611 73
 -1 7 14 1161.16 148.152 69
 -1 7 14 1022.52 139.437 46
 -1 7 13 851.571 130.718 19
 -1 -7 13 1022.95 139.18 42
 -1 -7 13 778.788 125.011 27
 1 -7 -13 1085.9 146.52 18
 -1 7 13 750.568 128.188 57
 -1 7 13 801.135 129.228 69
 1 7 -13 701.65 125.669 29
 -1 -7 13 894.175 134.504 20
 1 7 -13 784.379 128.778 14
 -1 7 13 845.498 130.561 70
 -1 7 13 822.158 126.419 46
 1 7 -13 907.445 134.881 73
 -1 -7 12 414.121 93.9386 27
 -1 7 12 279.72 84.453 19
 1 7 -12 154.065 68.2887 73
 1 -7 -12 406.906 87.6502 22
 1 7 -12 316.198 93.2553 29
 -1 7 12 261.184 80.7829 69
 -1 7 12 242.878 82.7742 57
 -1 -7 12 246.284 82.0157 42
 1 7 -12 305.798 91.9318 14
 -1 7 12 324.139 88.159 46
 -1 7 12 334.155 86.2727 70
 1 -7 -12 323.881 89.8842 18
 -1 -7 11 22639.9 972.386 27
 1 -7 -11 22795.5 978.536 18
 1 7 -11 21631.3 992.416 29
 -1 7 11 22229 967.51 19
 1 -7 -11 21508.8 942.761 22
 1 7 -11 22344.8 971.575 14
 1 -7 -10 40450.2 1584.09 22
 -1 7 10 40780.4 1600.57 19
 -1 -7 10 41044.5 1610.71 22
 -1 -7 10 40865.3 1608.78 27
 1 -7 -10 42578.9 1623.68 18
 1 7 -10 41223.4 1603.81 14
 -1 -7 9 26514.8 1097.38 27
 -1 7 9 25955.7 1084.23 19
 1 -7 -9 24642.4 1064.39 22
 -1 7 9 27065.8 1086.08 21
 1 7 -9 25187.7 1078.09 14
 -1 -7 9 27471.4 1097.07 22
 1 -7 -9 26280.2 1099 18
 1 7 -9 26796.8 1119.15 29
 -1 7 8 1499.24 157.817 19
 1 -7 -8 1205.5 141.821 22
 -1 7 8 1539.9 167.319 21
 1 7 -8 1735.55 167.681 14
 1 -7 -8 1622.13 174.275 15
 1 -7 -8 1305.34 158.654 18
 -1 7 8 1915.57 174.041 16
 1 7 -8 1665.59 181.733 29
 -1 -7 8 1760.82 173.968 22
 -1 -7 8 1408.18 161.526 27
 1 -7 -7 5853.94 351.321 18
 -1 7 7 6237.77 337.485 3
 -1 -7 7 5519.07 342.802 27
 1 7 -7 5453.07 322.352 14
 -1 7 7 5300.05 331.196 16
 -1 7 7 5760.79 329.501 19
 -1 7 7 5676.51 347.983 21
 1 -7 -7 5677.1 327.333 22
 -1 -7 7 5126.45 331.937 22
 1 -7 -7 4970.58 334.597 15
 1 7 -7 5280.97 348.62 29
 -1 7 6 2811.12 220.376 16
 1 7 -6 2395.54 210.151 4
 -1 -7 6 2909.49 222.069 27
 -1 7 6 2628.93 223.531 21
 1 -7 -6 2993.32 228.707 18
 1 -7 -6 2532.05 216.172 15
 1 7 -6 2978.28 232.931 29
 -1 -7 6 3233.49 231.981 22
 1 7 -5 14.5964 30.6164 29
 -1 7 5 28.8664 35.8207 16
 -1 -7 5 -14.0464 39.5282 22
 -1 7 5 15.3183 38.0173 38
 -1 7 5 -15.7923 41.8998 21
 1 -7 -5 -43.9699 45.5986 18
 1 7 -5 15.2239 37.7831 4
 1 -7 -5 14.7303 30.8973 15
 -1 7 4 1910.23 178.125 38
 1 -7 -4 2117.79 183.754 15
 -1 -7 4 2133.38 180.937 22
 1 7 -4 2069.05 186.993 4
 1 -7 -4 2071.78 180.596 18
 1 7 -4 2126.16 179.01 29
 1 -7 -3 600.508 94.7122 15
 -1 7 3 708.052 108.768 21
 1 -7 -3 604.581 89.1581 33
 1 7 -3 531.43 94.6987 4
 1 -7 -3 696.852 99.8793 18
 -1 -7 3 694.305 102.049 22
 1 7 -3 620.07 92.2612 29
 1 -7 -2 1943.81 162.124 33
 1 7 -2 1618.9 171.681 4
 -1 -7 2 1710.93 158.422 22
 1 -7 -2 1953.21 169.04 18
 -1 7 2 1883.39 177.498 21
 1 -7 -2 1799.39 163.315 15
 1 7 -2 1782.41 150.086 29
 -1 -7 1 157.265 43.6222 15
 -1 -7 1 140.579 49.7576 22
 -1 7 1 201.718 57.6263 21
 1 -7 -1 198.876 63.6732 18
 1 -7 -1 236.824 61.9725 15
 1 -7 -1 158.769 50.223 33
 1 7 -1 135.795 60.3197 4
 -1 -7 0 9.97296 24.752 15
 -1 7 0 11.6675 30.9566 24
 1 -7 0 -21.9571 32.5667 33
 1 7 0 12.5692 26.365 38
 1 -7 0 26.2737 36.9692 15
 -1 -7 0 25.693 34.0847 22
 -1 7 0 -28.2038 45.8239 21
 -1 -7 0 12.9104 34.2542 18
 1 -7 1 79.6015 44.8857 15
 -1 7 -1 27.6092 36.6446 21
 1 7 1 -15.0646 34.6339 4
 -1 -7 -1 104.474 45.8504 22
 -1 -7 -1 72.0255 36.1326 15
 1 7 1 26.755 33.221 38
 -1 -7 -1 39.0429 42.3055 18
 1 -7 1 10.7502 26.7056 33
 -1 7 -1 37.9037 35.5743 24
 -1 -7 -2 3446.74 224.577 15
 -1 7 -2 3759.03 251.713 24
 1 7 2 4007.78 268.077 4
 1 -7 2 4378.41 266.75 15
 1 7 2 3719.16 254.613 38
 -1 7 -2 3723.29 255.298 21
 -1 -7 -2 3920.45 253.716 22
 1 -7 2 3283.08 221.832 33
 -1 -7 -2 3652.69 249.214 18
 -1 -7 -3 79.4477 38.4715 15
 -1 7 -3 132.039 56.7995 24
 -1 7 -3 78.6326 44.3983 21
 -1 -7 -3 136.932 49.8131 18
 1 7 3 45.0705 37.3734 38
 -1 -7 -3 69.232 43.1538 22
 1 7 3 77.6303 46.1266 21
 1 7 3 60.1653 39.9893 4
 1 -7 3 55.9261 47.3567 15
 1 7 4 29.9746 42.2011 4
 1 -7 4 29.0791 33.4396 15
 1 7 4 41.1138 38.5938 19
 1 7 4 62.8087 55.1309 21
 -1 7 -4 62.9165 46.6806 24
 -1 -7 -4 84.3991 39.2059 15
 -1 -7 -4 28.943 40.7505 22
 1 7 4 31.7438 33.3235 38
 -1 -7 -4 42.6957 44.3012 18
 1 7 5 163.253 57.9868 19
 1 7 5 316.367 81.6874 21
 1 -7 5 395.299 84.7735 15
 1 7 5 341.363 75.4234 4
 -1 -7 -5 227.843 70.2855 22
 -1 -7 -5 167.396 57.2486 15
 1 7 5 334.347 80.3823 38
 -1 7 -5 185.299 65.6688 24
 1 -7 5 258.283 70.3018 27
 -1 -7 -5 253.24 68.9482 18
 1 7 6 601.631 100.495 21
 1 -7 6 573.523 103.297 15
 1 7 6 351.211 81.7139 19
 1 7 6 290.06 75.6722 4
 -1 -7 -6 371.471 79.6023 15
 -1 -7 -6 415.903 88.4823 22
 1 7 6 473.425 95.4012 38
 -1 7 -6 427.873 83.9445 14
 -1 7 -6 287.574 78.3784 24
 -1 -7 -6 391.149 85.3352 18
 1 -7 6 335.591 83.1577 27
 1 -7 7 7867.27 438.134 27
 -1 -7 -7 7851.9 430.476 18
 1 -7 7 8174.31 444.561 15
 -1 7 -7 7571.62 418.253 14
 -1 -7 -7 7205.57 423.226 22
 -1 -7 -7 7649.97 412.062 15
 1 7 7 7061.63 413.683 21
 1 7 7 7907.8 438.392 19
 -1 -7 -8 16243.6 753.524 22
 -1 7 -8 16262.8 744.782 14
 -1 -7 -8 15964.1 733.842 15
 1 -7 8 16713.5 756.518 15
 1 7 8 17371.9 776.644 38
 -1 -7 -8 16448.6 753.229 18
 1 7 8 16228.5 759.072 19
 1 -7 8 15825 750.643 27
 1 -7 9 47723.7 1798.16 15
 1 -7 9 45965.2 1797.48 27
 -1 -7 -9 43760.7 1763.79 15
 -1 -7 -9 48584.2 1808.41 22
 -1 7 -9 44506.7 1783.73 14
 1 7 9 48307.9 1814.96 38
 1 7 9 48449.9 1814.08 19
 -1 -7 -9 46245.2 1795.46 18
 -1 7 -9 47134.5 1828.12 24
 1 7 10 5175.83 353.186 68
 -1 7 -10 5163.81 367.088 53
 -1 7 -10 5638.28 385.701 24
 -1 -7 -10 5180.75 353.677 18
 -1 7 -10 4786.29 347.148 14
 -1 -7 -10 5849.77 370.746 22
 1 7 10 5910.59 376.309 38
 -1 -7 -10 5063.35 339.653 15
 1 7 10 5315.7 355.354 71
 1 7 10 6256.13 385.28 19
 1 -7 10 5301.6 355.482 15
 1 -7 10 5630 364.619 27
 1 -7 11 5885.61 375.195 64
 -1 7 -11 5856.56 395.942 24
 -1 7 -11 5929.44 382.891 73
 1 7 11 5978.72 377.67 68
 1 7 11 6143.83 392.111 46
 -1 7 -11 6452.38 403.346 53
 -1 -7 -11 6450.74 393.582 22
 1 -7 11 6210.86 389.775 27
 1 7 11 5832.06 376.743 38
 1 7 11 5773.51 373.739 71
 -1 7 -11 5805.81 383.273 14
 1 7 11 5716.02 383.194 19
 1 -7 11 5865.43 375.91 15
 -1 -7 -11 6466.04 391.617 18
 1 -7 11 5208.81 352.022 61
 1 7 11 6538.44 395.618 57
 -1 -7 -11 6038.87 371.382 15
 -1 7 -12 2491.29 235.104 24
 -1 -7 -12 2386.58 213.552 15
 -1 7 -12 2432.88 232.625 40
 1 -7 12 2730.31 232.547 15
 -1 7 -12 2613.29 236.152 14
 -1 7 -12 2801.15 243.701 53
 1 7 12 2111.11 213.716 19
 -1 -7 -12 2579.39 229.867 22
 1 7 12 2054.71 207.064 71
 1 7 12 2222.21 212.693 38
 1 7 12 2224.49 217.871 46
 1 -7 12 2772.03 231.245 64
 -1 -7 -12 2080.35 210.767 18
 1 7 12 2671.52 231.457 57
 1 7 12 2449.01 218.396 68
 1 -7 12 2648.6 230.145 27
 1 -7 12 2657.22 220.599 61
 -1 7 -12 2860.14 235.686 73
 1 7 12 2308.4 212.307 69
 1 7 13 3398.38 251.635 46
 1 7 13 2902.11 230.587 69
 1 -7 13 3195.63 246.948 64
 1 7 13 2837.92 230.688 68
 1 -7 13 2902.17 229.604 61
 -1 7 -13 3026.24 255.791 53
 1 7 13 3396.46 262.059 57
 -1 7 -14 95.3827 57.9882 53
 1 7 14 235.579 72.3596 57
 1 -7 14 88.9164 53.5402 61
 1 -7 14 143.518 57.3532 64
 -1 7 -14 234.624 78.7742 40
 -1 7 -14 221.569 71.3874 55
 1 7 14 168.147 57.146 70
 1 7 15 177.519 61.9308 57
 -1 7 -15 203.074 64.3014 40
 1 -7 15 303.67 67.8645 64
 -1 7 -15 210.821 62.2964 53
 1 7 15 281.356 70.3902 71
 -1 7 -15 372.256 82.1713 55
 1 7 15 211.891 58.7722 70
 1 -7 15 205.924 53.4799 61
 -1 7 -16 1392.71 136.539 40
 -1 7 -16 1258.7 124.671 53
 1 -7 16 1391.21 122.783 64
 1 7 16 1306.43 117.812 70
 1 7 16 1209.02 126.836 57
 -1 7 -16 1413.19 138.086 55
 -1 7 -17 1111.18 107.854 40
 1 7 17 1023.46 91.3805 70
 -1 -7 -17 1134.45 97.1471 43
 -1 7 -17 1068.57 105.526 55
 1 -7 17 1108.3 107.639 65
 -1 7 -18 161.361 36.238 40
 1 -7 18 152.536 36.4055 65
 -1 7 -18 141.092 35.373 55
 -1 -8 18 276.175 43.7645 65
 -1 8 18 291.147 48.314 57
 1 8 -17 -7.51744 31.5366 55
 -1 8 17 17.2835 25.3488 69
 -1 -8 17 7.4479 32.0164 65
 1 8 -17 8.32181 32.1864 53
 -1 8 17 8.31305 33.0846 57
 -1 -8 16 268.201 61.2297 65
 -1 8 16 241.543 56.0375 69
 1 8 -16 307.865 70.0529 53
 -1 8 16 476.699 79.3689 57
 1 8 -15 35.2025 33.0491 73
 1 8 -15 28.1751 51.198 53
 -1 8 15 65.265 45.8336 57
 -1 8 15 36.4459 44.1568 69
 1 8 -14 -16.3499 48.5032 53
 -1 8 14 13.5702 40.2586 70
 -1 8 14 59.6521 50.4418 57
 -1 8 14 14.5612 40.9816 69
 -1 8 14 28.8454 46.8701 46
 1 8 -14 29.2431 49.4561 73
 1 8 -13 1358.02 162.85 53
 -1 8 13 1352.98 156.421 69
 1 8 -13 1336.7 160.916 73
 -1 8 13 1403.21 151.93 70
 -1 8 13 973.411 136.248 46
 -1 8 13 1224.39 154.123 57
 -1 -8 13 1102.01 144.377 42
 -1 -8 12 72.0864 53.5718 27
 -1 8 12 158.387 63.1305 70
 1 -8 -12 109.908 57.096 15
 -1 8 12 120.394 56.5748 45
 -1 -8 12 70.8901 52.6865 42
 1 8 -12 55.8432 55.3265 73
 1 -8 -12 91.166 56.8327 18
 -1 8 12 107.585 63.0305 69
 -1 8 12 111.234 57.7822 46
 -1 8 12 189.823 66.8331 57
 -1 -8 11 2354.64 222.356 27
 1 8 -11 2463.43 235.206 73
 -1 8 11 2444.57 215.542 45
 -1 -8 11 2868.27 242.439 42
 -1 8 11 2499.32 221.823 19
 1 -8 -11 2281.81 218.601 15
 1 -8 -11 2424.58 224.303 18
 -1 8 11 2495.63 219.083 70
 -1 8 11 2404.35 230.068 46
 1 8 -11 2554.94 227.995 58
 -1 8 11 2318.09 221.245 57
 1 -8 -10 6497.99 401.455 15
 -1 8 10 6170.79 387.396 57
 1 8 -10 6581.36 415.397 73
 -1 8 10 6734.05 417.694 46
 1 8 -10 6534.92 407.406 58
 -1 -8 10 6755.32 405.947 42
 -1 -8 10 6254.25 393.35 27
 1 -8 -10 6864.84 411.037 18
 1 8 -10 5534.74 399.067 29
 -1 -8 10 6004.16 386.692 22
 -1 8 10 6239.41 389.781 45
 1 -8 -9 9191.63 500.243 15
 -1 -8 9 9115.29 494.542 22
 -1 8 9 9000.08 491.659 21
 1 -8 -9 9185.79 502.218 18
 -1 -8 9 8147.51 481.845 27
 1 8 -9 9262.89 516.153 29
 -1 -8 8 4430.18 312.694 27
 -1 -8 8 4250.04 303.001 22
 -1 8 8 4526.42 315.59 21
 1 -8 -8 4987.38 327.283 18
 1 -8 -8 3781.61 294.654 15
 1 8 -8 4265.44 319.937 29
 1 -8 -7 107.697 65.7419 15
 -1 8 7 358.093 80.4259 3
 1 8 -7 296.134 79.9964 29
 -1 8 7 185.764 68.0016 21
 -1 -8 7 273.085 75.5563 22
 -1 -8 7 316.377 84.4823 27
 1 -8 -7 251.966 75.9596 18
 -1 8 7 291.877 78.0065 16
 -1 8 6 6657.77 383.129 3
 -1 8 6 6063.18 375.357 16
 1 8 -6 6366.83 390.456 29
 1 8 -6 6515.75 390.957 4
 1 -8 -6 6969.13 399.622 15
 -1 -8 6 5923.04 374.854 27
 -1 -8 6 6287.7 381.055 22
 -1 8 6 6323.14 395.064 21
 1 -8 -6 6620.31 382.706 33
 1 -8 -6 6280.94 389.267 18
 1 8 -5 18495.6 844.174 21
 1 -8 -5 19712.2 857.333 18
 1 8 -5 20311 869.11 4
 1 -8 -5 19477.4 841.107 33
 -1 -8 5 19891.8 847.936 22
 -1 8 5 20236.3 874.509 21
 1 -8 -5 19741.9 860.252 15
 1 8 -5 18070.7 835.613 29
 -1 8 5 18996.7 848.944 16
 1 -8 -4 13112.4 607.602 15
 -1 -8 4 12967.1 598.51 22
 1 8 -4 12392.3 605.981 21
 1 -8 -4 11836.6 578.258 33
 1 -8 -4 13269.8 614.082 18
 1 8 -4 11641.3 604.17 4
 1 8 -4 11496.6 576.701 29
 1 -8 -3 84.241 43.6918 33
 1 -8 -3 95.8931 49.7323 15
 -1 8 3 -17.8133 44.2203 21
 -1 -8 3 30.711 45.5603 22
 1 -8 -3 32.4636 45.6888 18
 1 8 -3 -18.0244 37.8195 4
 1 -8 -2 6025.92 358.12 18
 1 -8 -2 5637.15 330.877 33
 1 -8 -2 5464.25 343.327 15
 -1 -8 2 5953.46 352.423 22
 -1 8 2 5613.45 359.067 21
 1 8 -2 5856.94 373.466 4
 1 8 -1 1728.82 186.071 4
 1 -8 -1 1585.39 164.663 15
 1 -8 -1 1832.28 161.037 33
 -1 -8 1 1673.28 168.856 22
 -1 8 1 1991.72 194.318 21
 1 8 -1 1875.46 189.065 21
 -1 8 0 941.721 131.925 21
 1 -8 0 883.886 122.252 15
 1 8 0 899.756 120.453 38
 1 8 0 910.699 134.522 21
 -1 -8 0 1060.46 129.356 22
 1 -8 0 921.713 111.571 33
 -1 8 -1 158.031 61.8129 24
 -1 -8 -1 153.493 61.1439 22
 1 -8 1 31.2208 44.0094 15
 1 8 1 35.935 47.7445 4
 -1 -8 -1 78.0432 52.8571 18
 1 8 1 54.0648 53.5237 21
 1 8 1 92.6553 50.2499 38
 -1 8 -1 98.612 55.6497 21
 -1 -8 -2 31.5896 46.8704 18
 1 8 2 17.8941 44.4285 4
 1 -8 2 -15.8356 36.4086 15
 -1 -8 -2 62.5838 48.6934 22
 1 8 2 65.3253 43.349 38
 -1 8 -2 139.368 54.3659 24
 -1 8 -2 80.0291 45.0607 21
 1 8 3 6699.81 419.284 4
 1 -8 3 6853.09 409.894 15
 1 8 3 7576.66 442.02 21
 -1 -8 -3 7317.8 416.655 18
 -1 -8 -3 7566.48 391.383 15
 1 8 3 8165.01 439.182 38
 -1 8 -3 7193.64 419.151 24
 -1 -8 -3 7960.77 427.079 22
 1 -8 4 5230.23 337.951 15
 1 8 4 5239.95 347.544 38
 1 8 4 5281.43 348.483 4
 -1 -8 -4 5942.26 350.19 22
 -1 -8 -4 5335.72 341.369 18
 1 8 4 5466.11 355.263 21
 -1 8 -4 4733.83 334.158 24
 -1 -8 -4 5359.83 318.746 15
 -1 -8 -5 4976.38 319.541 15
 -1 -8 -5 5041.46 340.207 18
 1 -8 5 5562.36 352.109 15
 -1 8 -5 5800.39 348.862 3
 -1 8 -5 5696.39 364.893 24
 -1 -8 -5 5414.09 350.161 22
 1 8 5 5456.39 360.87 38
 1 8 5 5882.88 366.627 21
 1 -8 5 5230.94 344.796 27
 1 -8 6 4052.17 296.282 27
 -1 -8 -6 3899.08 267.911 15
 1 -8 6 3964.42 286.035 15
 -1 -8 -6 3635.84 278.205 22
 1 8 6 3428.77 286.571 38
 1 8 6 4215.87 298.008 21
 1 8 6 3962.68 284.811 19
 -1 -8 -6 3962.78 287.811 18
 -1 8 -6 4439.81 315.571 24
 -1 -8 -7 18.0783 44.869 22
 1 8 7 17.5134 36.7371 21
 1 -8 7 -18.3254 51.5716 27
 -1 -8 -7 15.4811 35.5738 15
 1 -8 7 17.8133 44.2115 15
 -1 -8 -7 17.8714 41.0657 18
 1 8 7 19.8339 41.6041 38
 1 8 7 17.5858 43.6468 19
 -1 8 -7 20.4642 54.2968 24
 -1 8 -8 646.385 123.106 53
 -1 8 -8 652.532 125.06 24
 1 -8 8 840.48 129.242 27
 -1 -8 -8 701.853 111.915 15
 1 8 8 402.085 99.1999 19
 -1 -8 -8 700.767 120.413 22
 1 -8 8 631.336 111.624 15
 -1 -8 -8 545.384 108.52 18
 1 -8 9 5123.69 333.051 15
 1 8 9 4455.78 311.075 57
 -1 -8 -9 3726.89 296.024 18
 -1 -8 -9 4274.02 312.241 22
 -1 8 -9 4385.65 329.662 73
 -1 8 -9 4323.98 315.208 40
 1 8 9 4509.2 325.828 38
 1 -8 9 4931.08 331.717 27
 1 8 9 4117.67 303.308 71
 1 8 9 4665.09 327.125 19
 1 -8 9 4081.06 301.937 64
 -1 -8 -9 4993.19 314.143 15
 1 8 10 -17.1562 53.3751 57
 1 -8 10 111.778 60.5365 27
 -1 8 -10 60.1234 59.4488 53
 -1 8 -10 -48.5667 75.929 55
 -1 -8 -10 -18.0503 50.7957 18
 -1 8 -10 -21.1489 48.5943 24
 1 8 10 39.6447 45.5463 46
 -1 8 -10 18.552 46.0428 40
 1 8 10 19.2669 51.1186 38
 -1 -8 -10 97.0191 54.6889 15
 1 8 10 17.3093 53.8513 71
 1 8 10 91.0809 66.1795 68
 -1 8 -10 38.8845 51.5838 73
 1 -8 10 -17.6767 46.8996 15
 1 8 10 -18.6624 35.0125 19
 1 -8 10 17.416 43.2235 64
 -1 -8 -10 18.4093 57.2737 22
 1 8 11 2514.19 220.563 68
 -1 8 -11 2519.57 230.896 53
 -1 8 -11 2327.86 230.387 24
 1 8 11 2536.53 216.989 71
 -1 8 -11 2311.04 207.895 55
 1 8 11 2147.46 206.211 57
 -1 8 -11 2320.63 218.55 40
 1 -8 11 2174.65 206.126 64
 1 8 11 2500.88 227.404 46
 -1 8 -11 2185.72 214.05 73
 1 -8 11 2233.54 196.218 61
 -1 8 -12 -35.7096 50.2453 53
 1 -8 12 13.4248 41.7662 61
 1 8 12 -16.6308 46.8008 46
 -1 -8 -12 56.5878 53.0813 43
 -1 8 -12 34.3245 48.2963 40
 -1 8 -12 -32.7522 57.4769 73
 1 -8 12 15.3243 45.4569 64
 1 8 12 -15.6965 48.8336 68
 1 8 12 30.2054 46.9861 69
 -1 8 -12 -15.1604 55.0776 55
 1 8 12 15.7984 51.3361 71
 1 8 13 420.855 83.5223 57
 1 -8 13 258.321 69.5428 64
 -1 8 -13 292.299 75.7955 73
 1 -8 13 332.852 68.9639 61
 1 8 13 286.438 81.3437 71
 -1 8 -13 387.913 79.8005 55
 -1 8 -13 397.982 90.2606 53
 1 8 13 280.405 67.4584 69
 -1 8 -13 312.914 82.441 40
 -1 -8 -13 416.48 83.587 43
 1 8 13 282.782 69.7771 46
 -1 8 -14 26.9581 47.3495 53
 1 8 14 77.326 45.2098 46
 -1 8 -14 36.1867 43.8659 55
 -1 8 -14 40.9202 52.791 40
 -1 -8 -14 64.3029 47.1938 43
 1 8 14 49.1734 35.7832 69
 1 -8 14 57.2718 38.7898 64
 1 8 14 126.822 49.0891 57
 -1 8 -15 295.819 64.4865 55
 -1 -8 -15 212.019 52.0565 43
 1 -8 15 152.002 48.7164 64
 1 8 15 199.529 57.0449 57
 -1 8 -15 265.192 62.5559 53
 -1 8 -16 828.462 85.2708 53
 -1 8 -16 808.927 94.6896 40
 -1 8 -16 795.009 85.8255 55
 1 8 16 824.868 86.932 57
 -1 -8 -16 669.115 71.6127 43
 -1 8 -17 42.9413 26.6839 40
 1 -8 17 14.9581 23.4321 65
 1 8 17 91.8758 29.5518 57
 1 9 -16 -7.82678 32.8342 53
 -1 9 16 36.5554 26.8068 69
 1 9 -16 7.34163 30.0192 40
 1 -9 -16 -19.9501 23.8566 41
 -1 -9 16 -5.79233 23.6846 65
 -1 9 16 -21.277 30.488 57
 1 9 -15 84.4483 45.6035 53
 1 9 -15 146.522 48.6978 40
 -1 9 15 140.578 44.1901 57
 1 9 -15 200.781 47.9638 73
 -1 9 15 155.653 47.2615 69
 1 9 -15 106.755 38.0376 55
 1 9 -14 646.863 99.564 53
 -1 9 14 492.655 82.1998 69
 1 9 -14 612.518 93.6176 73
 -1 9 14 488.099 86.5036 57
 -1 9 13 1785.44 155.573 45
 -1 9 13 1846.88 177.156 46
 -1 9 13 2212.9 185.134 57
 -1 -9 13 2569.23 197.574 42
 1 9 -13 2222.87 194.441 73
 -1 9 13 2399.35 194.31 69
 1 9 -12 1397.12 154.931 58
 -1 9 12 1588.12 158.725 57
 -1 9 12 1269.31 154.979 46
 -1 9 12 1505.16 150.818 45
 1 9 -12 1443.54 164.947 53
 -1 -9 12 1604.58 164.612 42
 1 9 -12 1677.53 174.197 73
 1 9 -11 -17.7603 55.2544 53
 -1 9 11 109.035 59.0509 46
 1 9 -11 50.5835 63.2657 58
 -1 -9 11 -16.2955 52.9516 42
 1 9 -11 72.2881 65.6557 73
 -1 9 11 -15.1966 42.7651 57
 -1 9 11 -30.5854 47.5775 45
 -1 9 10 219.469 67.5851 57
 -1 9 10 84.487 52.8238 45
 -1 -9 10 153.627 73.5584 42
 1 -9 -10 143.7 63.2571 15
 1 9 -10 255.147 73.3015 47
 -1 -9 10 160.337 67.0451 27
 1 -9 -10 145.056 66.0764 18
 1 9 -10 92.4015 65.0684 58
 1 9 -10 230.55 76.6359 73
 -1 9 10 146.065 66.533 69
 1 9 -10 147.639 79.4991 53
 1 9 -9 1062.69 153.731 24
 -1 9 9 1268.31 166.951 46
 -1 9 9 1245.53 159.056 69
 1 9 -9 960.628 148.701 58
 1 9 -9 1122.27 150.745 53
 -1 -9 9 1096.68 149.514 27
 1 -9 -9 1086.94 149.625 15
 -1 -9 9 1033.3 146.474 22
 -1 -9 9 1278.29 155.391 42
 1 -9 -9 1378.98 166.614 18
 1 9 -9 1013.9 149.495 73
 -1 9 9 1101.54 148.801 45
 1 9 -9 1445.99 165.798 47
 1 -9 -9 1132.05 146.628 33
 -1 -9 8 1605.96 180.165 27
 1 9 -8 1785.62 197.34 58
 -1 9 8 1540.74 179.906 21
 -1 -9 8 1873.79 187.741 42
 1 9 -8 2055.69 207.874 47
 1 9 -8 1399.32 174.154 24
 1 -9 -8 1598.14 178.726 15
 -1 9 8 1861.94 202.531 46
 -1 -9 8 1290.13 161.746 22
 1 9 -8 1744.64 188.438 53
 1 -9 -8 1718.26 181.737 33
 1 -9 -8 1699.58 188.14 18
 -1 -9 7 608.199 110.447 27
 -1 9 7 570.317 107.114 21
 1 9 -7 453.502 105.291 58
 1 9 -7 343.524 99.7209 47
 1 9 -7 488.372 107.101 53
 -1 -9 7 546.56 101.801 42
 1 -9 -7 445.716 101.282 15
 1 9 -7 380.936 102.472 73
 1 -9 -7 393.043 90.603 33
 1 9 -7 414.736 93.2003 24
 -1 -9 7 582.544 107.17 22
 1 -9 -7 491.71 103.095 18
 -1 9 7 445.533 94.1726 3
 -1 9 7 429.15 102.627 46
 -1 9 6 861.024 134.481 21
 1 -9 -6 864.9 128.803 15
 1 9 -6 845.983 130.565 24
 1 -9 -6 828.022 131.58 18
 -1 -9 6 657.806 117.151 27
 -1 -9 6 928.724 131.45 22
 1 -9 -6 899.147 127.15 33
 -1 9 6 891.011 127.965 3
 1 -9 -5 4007.53 300.183 18
 1 9 -5 4435.72 300.843 24
 1 -9 -5 3946.6 298.364 15
 1 9 -5 3575.18 284.932 21
 1 -9 -5 4113.14 287.265 33
 -1 -9 5 4421.08 311.149 27
 -1 9 5 4027.45 294.276 16
 -1 9 5 4010.05 309.928 21
 -1 9 5 4426.1 311.997 3
 -1 -9 5 4122.38 294.935 22
 -1 -9 4 3700.72 277.007 22
 1 -9 -4 3961.46 292.592 15
 -1 9 4 4044.73 305.699 21
 1 9 -4 3428.56 281.919 21
 1 -9 -4 3787.52 289.237 18
 1 -9 -4 3684.89 265.012 33
 -1 9 4 3442.14 281.294 16
 -1 9 4 4036.81 297.068 3
 -1 -9 3 34.008 42.2214 22
 -1 9 3 19.9658 52.9891 21
 1 9 -3 19.3314 40.5695 21
 1 -9 -3 18.3096 51.5422 18
 1 -9 -3 119.424 50.5058 33
 1 -9 -3 35.3701 46.94 15
 1 9 -2 61.1589 46.8827 4
 -1 9 2 39.4549 41.4248 21
 1 -9 -2 35.0041 46.4772 15
 -1 -9 2 135.308 61.478 22
 1 9 -2 59.0911 48.9235 21
 1 9 -1 81.7386 63.6792 4
 -1 9 1 96.9613 63.1199 21
 -1 -9 1 168.816 65.3935 22
 1 9 -1 59.9248 59.3646 21
 1 -9 -1 139.19 56.6542 15
 1 -9 0 642.306 115.022 15
 -1 -9 0 897.565 128.115 22
 -1 9 0 797.455 132.588 21
 1 9 0 1090.11 151.657 21
 1 -9 1 782.914 121.065 15
 -1 -9 -1 632.268 111.175 22
 1 9 1 754.63 116.855 38
 -1 9 -1 702.869 119.951 21
 1 9 1 588.728 116.599 4
 1 9 1 710.514 121.172 21
 -1 9 -2 465.025 97.6718 21
 -1 9 -2 360.448 82.8529 24
 1 -9 2 577.299 106.262 15
 1 9 2 530.926 102.215 38
 -1 -9 -2 501.981 103.908 22
 1 -9 3 6540.07 390.146 15
 -1 9 -3 5954.43 377.761 24
 -1 -9 -3 5906.53 375.456 22
 -1 -9 -3 6050.37 384.751 18
 1 9 3 6126.57 388.557 38
 1 9 3 7027.04 422.696 21
 -1 9 -4 12931.4 637.84 3
 -1 -9 -4 12164.4 622.838 22
 -1 9 -4 12680.5 633.674 24
 1 -9 4 13078.7 634.075 15
 1 9 4 12437.6 639.602 38
 1 9 4 12931.8 655.504 21
 -1 -9 -4 13547.4 642.015 18
 -1 -9 -5 2752.73 242.659 18
 1 -9 5 3251.81 260.917 27
 -1 9 -5 3209.69 251.346 3
 -1 9 -5 3067.87 264.534 58
 1 9 5 2902.93 256.199 21
 1 -9 5 2976.99 249.112 64
 -1 -9 -5 3261.1 259.182 22
 1 9 5 2760.9 249.811 38
 1 -9 5 2787 240.982 15
 -1 9 -5 2895.48 259.307 73
 -1 9 -5 3094.21 260.071 24
 1 9 6 821.13 131.533 21
 1 -9 6 665.136 107.934 62
 -1 9 -6 959.354 144.406 47
 1 9 6 849.146 133.066 63
 1 -9 6 641.091 112.315 64
 1 -9 6 714.772 118.752 15
 -1 9 -6 1021.02 145.157 58
 -1 9 -6 705.219 122.476 53
 -1 -9 -6 671.745 118.141 22
 1 9 6 622.839 114.094 68
 1 9 6 941.412 139.018 38
 -1 -9 -6 795.435 122.845 43
 -1 9 -6 647.501 124.042 73
 1 -9 6 785.417 125.274 27
 -1 -9 -6 530.267 109.951 18
 -1 9 -6 819.503 133.571 24
 -1 9 -7 77.6747 63.218 58
 -1 9 -7 154.761 70.3865 53
 1 9 7 181.248 68.1164 21
 1 -9 7 194.996 66.6257 15
 -1 9 -7 112.571 68.2707 47
 1 -9 7 216.8 68.2429 62
 1 -9 7 130.791 60.8367 27
 1 9 7 17.4448 54.4097 63
 1 9 7 100.248 59.5987 38
 -1 -9 -7 126.959 66.0044 22
 1 9 7 92.0874 67.0219 68
 -1 -9 -7 141.658 64.4723 43
 1 -9 7 35.2654 54.993 64
 -1 -9 -7 200.387 70.5622 18
 -1 9 -7 325.977 89.7221 24
 -1 -9 -8 353.7 89.9171 43
 1 9 8 612.317 115.892 38
 1 -9 8 682.647 115.174 27
 -1 9 -8 510.667 108.476 24
 1 9 8 588.965 111.186 46
 1 -9 8 571.528 103.339 15
 -1 9 -8 450.587 99.7802 40
 -1 -9 -8 430.29 101.415 22
 1 -9 8 861.777 127.791 64
 1 9 8 496.131 101.5 63
 -1 9 -8 695.123 125.128 73
 1 9 8 775.82 116.707 71
 1 9 8 946.12 138.995 68
 1 -9 8 536.49 95.809 62
 -1 -9 -8 717.769 120.632 18
 -1 9 -8 675.78 123.073 53
 -1 9 -9 -19.0856 53.7191 73
 -1 9 -9 -18.8771 61.3493 53
 -1 -9 -9 73.8147 53.6439 43
 1 9 9 140.759 68.0581 68
 1 -9 9 66.1202 51.4376 64
 1 9 9 47.0182 46.5023 71
 -1 9 -9 16.0961 45.3084 40
 -1 9 -10 1628.55 173.732 40
 1 9 10 1853.76 194.032 46
 1 9 10 1739.5 174.413 71
 -1 -9 -10 1897.1 172.127 43
 1 -9 10 1935.61 185.602 64
 -1 9 -10 1764.9 188.477 73
 -1 9 -11 932.73 129.069 73
 1 9 11 824.862 119.237 69
 -1 -9 -11 743.7 108.269 43
 -1 9 -11 989.034 125.384 40
 -1 9 -11 1033.22 136.204 53
 1 -9 11 830.478 119.192 64
 1 9 11 1179.35 143.359 46
 1 9 11 1011.82 122.679 57
 1 9 12 12.2732 38.1848 57
 -1 9 -12 -29.7394 48.3195 53
 1 9 12 42.3216 54.5623 46
 -1 9 -12 13.4114 41.7259 40
 1 -9 12 49.2067 48.9587 64
 1 9 12 12.7931 39.8022 69
 -1 -9 -12 -11.0381 34.3425 43
 -1 9 -12 27.6985 38.9747 73
 1 9 13 53.3846 40.0626 57
 -1 9 -13 17.9148 32.5437 55
 -1 9 -13 -12.6748 46.0485 53
 1 9 13 -22.7682 36.9935 46
 -1 -9 -13 9.16216 38.4368 43
 -1 9 -13 34.9527 42.3289 40
 1 9 13 10.1723 35.7042 69
 1 -9 13 -10.1967 39.4383 64
 -1 9 -13 22.2867 36.2112 73
 -1 9 -14 76.3432 40.1323 40
 -1 9 -14 97.5656 36.5068 55
 -1 9 -14 63.1209 35.6072 73
 -1 -9 -14 55.7278 30.7787 43
 1 -9 14 131.657 39.8901 64
 1 9 14 63.1991 33.7059 69
 1 9 14 56.84 35.8377 46
 -1 9 -14 182.311 54.6508 53
 1 9 14 122.517 43.5295 57
 1 -9 15 28.5337 21.8689 64
 1 9 15 25.9648 26.5534 57
 -1 9 -15 7.10088 29.0452 40
 -1 9 -15 28.8165 25.2979 53
 -1 10 15 15.8768 22.7557 69
 1 10 -14 595.768 77.2515 53
 -1 10 14 573.868 72.0284 69
 -1 10 14 410.152 58.5772 57
 1 10 -14 528.579 72.1729 73
 1 10 -14 445.751 60.2889 40
 1 -10 -14 590.274 60.9336 41
 1 10 -13 32.0059 37.4666 73
 -1 10 13 28.3611 28.2464 45
 1 -10 -13 63.0106 38.4118 41
 -1 10 13 31.1986 40.2417 69
 1 10 -13 76.5498 39.1073 40
 1 10 -13 42.8935 43.8644 53
 -1 10 13 16.9919 29.8466 57
 -1 10 12 258.402 59.6626 57
 1 10 -12 212.401 61.5776 53
 1 -10 -12 348.946 63.6499 41
 -1 -10 12 293.739 68.4675 42
 -1 10 12 363.49 66.923 45
 1 10 -12 258.641 69.2249 73
 1 10 -12 159.572 56.0924 40
 1 10 -12 339.145 69.3262 58
 1 -10 -11 33.7427 43.535 41
 -1 10 11 25.0119 38.9451 45
 1 10 -11 69.6446 47.1407 53
 1 10 -11 59.3298 50.1946 73
 -1 -10 11 77.1063 51.1726 42
 1 10 -11 11.0626 42.8205 40
 -1 10 11 169.505 63.5684 69
 1 10 -11 82.6718 48.3907 58
 1 10 -10 944.4 126.175 53
 1 10 -10 935.645 122.194 47
 -1 10 10 862.811 127.1 46
 1 10 -10 703.271 118.631 73
 1 10 -10 917.034 128.492 58
 -1 -10 10 1099.58 130.978 42
 1 -10 -10 878.577 115.018 41
 -1 10 10 900.068 125.402 69
 -1 10 10 826.248 116.039 45
 -1 -10 9 30.1217 44.6844 42
 1 10 -9 78.2816 54.9579 53
 -1 10 9 16.1017 42.7298 45
 -1 10 9 16.5747 51.5734 69
 -1 10 9 17.7758 52.7365 46
 1 10 -9 17.4236 46.2364 58
 1 -10 -9 27.2085 46.0201 41
 1 10 -9 32.7801 48.6265 47
 -1 -10 8 15.7522 39.0984 42
 1 10 -8 111.514 53.8824 53
 -1 10 8 -17.344 51.4514 45
 1 10 -8 -18.2232 48.3527 73
 -1 10 8 51.8635 45.8711 69
 1 10 -8 -18.6302 55.2664 58
 1 10 -8 -17.9408 53.2214 47
 -1 10 8 37.1481 46.1009 46
 1 -10 -8 57.6848 52.3954 41
 1 10 -7 247.97 84.861 47
 1 10 -7 411.514 89.9636 53
 -1 -10 7 356.656 84.2367 42
 1 -10 -7 465.818 91.1259 41
 1 10 -7 409.019 96.3457 73
 -1 10 7 532.11 112.034 46
 1 -10 -7 326.641 87.7031 18
 1 10 -7 330.834 92.1369 58
 -1 -10 6 757.756 119.024 42
 -1 -10 6 944.563 128.757 22
 1 10 -6 689.012 116.951 73
 1 -10 -6 772.903 115.683 41
 1 -10 -6 425.844 97.0649 15
 -1 10 6 634.484 111.621 3
 -1 -10 6 680.502 117.556 27
 -1 10 6 808.887 131.677 21
 -1 10 6 935.755 139.606 46
 1 -10 -6 500.054 106.875 18
 1 10 -6 853.606 137.603 47
 1 10 -6 838.01 133.122 58
 -1 10 5 1840.39 190.18 3
 -1 -10 5 1554.47 181.038 27
 1 10 -5 2274.22 226.42 47
 -1 -10 5 1553.29 172.14 22
 -1 -10 5 1857.88 186.363 42
 1 -10 -5 1967.62 186.86 41
 1 10 -5 1762.01 191.422 73
 -1 10 5 2113.93 207.931 46
 1 -10 -5 1773.23 188.032 15
 -1 10 4 1971.53 202.702 54
 1 -10 -4 2568.17 230.055 15
 -1 10 4 2679.29 240.903 3
 1 10 -4 2628.08 233.118 63
 -1 -10 4 2695.49 229.449 22
 -1 10 4 2539.62 233.031 46
 -1 10 4 2625.42 247.373 21
 -1 10 4 3004.35 256.149 63
 1 -10 -4 2660.78 222.008 41
 -1 10 4 2341.15 217.589 47
 1 10 -4 2742.72 240.601 21
 -1 10 4 2404.61 227 16
 1 10 -4 2958.76 245.093 73
 1 10 -4 2855.33 248.899 58
 -1 10 3 -18.3746 38.5503 16
 -1 10 3 79.3901 61.7537 63
 -1 10 3 18.1798 51.167 47
 1 10 -3 81.8228 63.6456 47
 1 -10 -3 16.053 42.5998 41
 1 -10 -3 53.8722 47.6515 15
 -1 -10 3 17.6268 59.6222 41
 -1 -10 3 51.7162 42.7917 22
 -1 10 3 -20.5587 43.1305 21
 1 10 -3 17.0512 47.9914 73
 -1 10 3 39.066 48.4846 3
 1 10 -3 79.4032 58.8901 58
 1 10 -3 19.7122 48.9292 21
 1 10 -3 18.9311 46.9909 63
 1 10 -2 4312.94 322.233 63
 1 -10 -2 4141.67 306.704 15
 1 -10 -2 4569.09 306.876 41
 1 10 -2 4647.42 335.535 21
 -1 10 2 4331.19 329.054 21
 -1 10 2 5078.35 339.211 47
 -1 -10 2 4686.44 319.38 41
 1 10 -2 4658.38 328.534 58
 1 10 -2 4549.94 334.045 47
 -1 10 2 4660.73 337.15 63
 -1 -10 2 4288.22 307.189 22
 -1 10 2 4572.25 331.667 3
 1 -10 -1 2181 207.958 15
 -1 10 1 2179.94 218.682 47
 1 10 -1 2297.67 222.71 47
 1 10 -1 2421.75 231.795 21
 -1 10 1 2318.03 220.89 63
 -1 -10 1 1941.93 195.068 22
 1 -10 -1 1719.96 182.253 41
 -1 -10 1 1812.45 191.307 41
 -1 10 1 1893.74 203.728 21
 1 10 -1 2066.72 207.186 58
 1 10 -1 2051.23 210.959 63
 1 10 0 305.594 84.591 58
 -1 10 0 241.165 80.2763 47
 1 -10 0 276.912 76.7068 41
 1 -10 0 142.596 69.2803 15
 -1 10 0 177.252 69.4657 21
 -1 -10 0 139.104 63.5438 22
 -1 -10 0 368.652 85.8411 41
 -1 10 0 160.646 68.2628 3
 1 10 0 211.281 78.8355 47
 -1 10 0 304.74 82.1607 63
 1 10 0 125.654 71.1627 21
 1 10 0 161.179 65.8279 63
 -1 -10 -1 157.622 75.2914 41
 -1 10 -1 -39.8821 45.8308 3
 1 10 1 110.418 66.866 47
 1 -10 1 35.5455 52.7303 64
 -1 10 -1 95.3013 56.5488 21
 1 -10 1 88.7986 57.7189 15
 -1 10 -1 81.4654 60.4224 47
 1 -10 1 49.0397 48.5007 41
 -1 -10 -1 34.8734 43.2874 22
 -1 10 -1 18.4237 45.7362 63
 1 10 1 42.0736 59.2091 21
 1 10 1 40.4409 59.9897 63
 -1 10 -2 3474.24 285.083 3
 1 -10 2 3654.51 264.098 62
 1 10 2 3211.21 263.094 47
 -1 -10 -2 3373.48 266.086 22
 -1 -10 -2 3387.43 265.863 41
 -1 10 -2 3817.27 278.013 73
 1 -10 2 3735.05 278.389 64
 -1 10 -2 3417.54 283.738 47
 1 -10 2 3498.9 270.989 15
 -1 10 -3 12350.8 618.848 73
 -1 10 -3 12949.8 633.47 3
 1 -10 3 12338.3 609.254 64
 1 10 3 13675.3 655.142 21
 -1 10 -3 11786.1 627.055 47
 -1 -10 -3 11925.8 603.815 22
 -1 -10 -3 11654.9 601.164 41
 1 10 3 11703 607.616 38
 1 -10 3 11891.5 606.552 15
 1 10 3 12255.3 627.834 63
 1 10 3 11948.6 621.595 46
 1 -10 3 12470.7 592.316 62
 1 -10 4 470.67 95.0032 62
 -1 10 -4 490.665 97.3824 53
 1 -10 4 346.415 83.085 15
 -1 10 -4 412.522 99.4698 73
 1 10 4 584.238 111.561 21
 1 10 4 651.528 113.158 38
 -1 10 -4 540.557 114.02 47
 1 -10 4 442.068 99.2808 27
 -1 10 -4 422.503 97.51 3
 1 10 4 770.57 116.399 68
 -1 -10 -4 653.502 109.609 41
 -1 -10 -4 453.345 96.9492 22
 1 10 4 536.689 107.787 46
 1 10 4 714.841 125.46 63
 1 -10 4 660.129 117.669 64
 1 10 5 792.66 131.041 46
 -1 10 -5 994.088 133.092 53
 -1 10 -5 945.703 143.383 73
 -1 -10 -5 1015.31 138.277 41
 1 -10 5 778.031 113.415 62
 1 -10 5 883.368 126.346 15
 1 10 5 717.057 124.896 21
 -1 -10 -5 757.223 118.793 43
 1 -10 5 800.627 131.657 27
 -1 -10 -5 726.898 119.035 22
 1 10 5 827.615 131.251 38
 1 10 5 951.782 131.015 68
 1 -10 5 835.24 124.723 64
 -1 10 -5 788.772 124.224 24
 -1 -10 -5 679.977 119.379 18
 -1 10 -5 601.73 118.273 47
 1 10 5 741.442 128.251 63
 -1 10 -6 1202.14 158.241 73
 -1 10 -6 1311.09 167.812 47
 1 10 6 1343.54 168.336 46
 -1 -10 -6 1435.91 161.881 41
 1 -10 6 1241.76 152.396 64
 -1 -10 -6 1164.66 139.294 43
 1 10 6 1070.17 146.421 68
 -1 10 -6 1329.9 158.222 53
 1 10 6 1098.68 146.833 63
 1 -10 6 1386.25 146.96 62
 1 -10 7 -15.863 39.3705 64
 -1 10 -7 34.3111 48.2788 47
 -1 -10 -7 -27.4679 42.7293 43
 1 10 7 65.7245 61.6528 68
 -1 10 -7 16.9263 44.9097 53
 1 10 7 18.7071 52.6448 46
 1 10 7 79.8407 51.8888 63
 1 10 8 70.3209 49.4369 63
 1 10 8 124.82 62.6435 46
 -1 10 -8 215.629 69.3417 47
 1 -10 8 74.5678 48.5366 64
 -1 -10 -8 25.755 41.9325 43
 -1 10 -8 17.4822 59.1891 73
 -1 10 -8 164.423 63.6503 53
 -1 10 -9 46.7374 58.6849 53
 1 -10 9 136.915 57.6699 64
 -1 -10 -9 153.198 52.1081 43
 -1 10 -9 211.186 70.024 73
 -1 10 -10 190.108 68.8707 73
 -1 10 -10 243.695 71.4262 53
 -1 -10 -10 240.13 59.897 43
 1 -10 10 194.97 62.9175 64
 1 10 10 136.345 51.4997 45
 -1 10 -10 153.215 56.5729 40
 -1 10 -11 318.381 75.4228 53
 1 10 11 471.789 81.3058 69
 -1 -10 -11 326.766 62.9775 43
 -1 10 -11 314.626 62.8542 40
 -1 10 -11 365.502 79.2018 73
 1 10 11 218.878 67.0733 46
 1 -10 11 353.321 66.3241 64
 1 10 12 65.9929 41.4935 69
 1 10 12 31.4371 39.3339 46
 -1 10 -12 41.7256 33.2294 40
 1 -10 12 8.30637 32.1444 64
 -1 10 -12 51.1181 43.961 73
 -1 10 -13 414.856 61.9449 73
 1 -10 13 309.072 48.6115 64
 -1 10 -13 410.982 64.674 53
 -1 10 -13 394.957 55.4062 40
 -1 -10 -13 391.282 62.4918 41
 1 10 13 311.771 53.1894 69
 -1 -10 -14 638.976 64.8245 41
 -1 10 -14 658.43 69.7773 53
 1 11 -13 872.868 79.8922 73
 1 11 -13 673.27 69.6956 53
 -1 11 12 1051.27 100.942 69
 -1 11 12 881.072 82.4322 45
 1 11 -12 983.87 91.7095 53
 1 -11 -12 943.215 80.3697 41
 1 11 -12 1117.88 104.79 73
 1 -11 -11 1788.23 133.193 41
 -1 11 11 2006.21 147.287 45
 -1 11 11 2104.82 160.974 69
 1 11 -11 2345.14 169.613 73
 1 11 -11 1932.72 147.207 53
 -1 11 10 308.676 70.8071 69
 1 11 -10 299.595 66.9491 47
 -1 11 10 128.98 49.0556 45
 -1 -11 10 291.611 61.0453 42
 1 -11 -10 280.078 59.2124 41
 1 11 -10 258.511 59.5641 53
 1 11 -9 94.8453 50.8446 58
 1 11 -9 32.2614 34.9522 53
 1 11 -9 37.7125 45.6761 47
 -1 11 9 109.536 52.9606 46
 -1 11 9 50.654 47.5212 69
 -1 11 9 -12.5654 47.1533 45
 -1 -11 9 -22.0031 39.9758 42
 1 -11 -9 40.3519 41.2547 41
 1 11 -9 13.3732 45.2362 73
 1 -11 -8 650.161 92.9597 41
 -1 11 8 839.67 117.111 46
 1 11 -8 631.66 102.466 58
 -1 11 8 576.77 97.867 45
 1 11 -8 459.183 82.1604 53
 -1 -11 8 565.774 90.149 42
 1 11 -8 345.374 83.1199 47
 -1 11 8 558.164 96.5312 69
 1 11 -8 602.868 101.588 73
 1 11 -7 870.027 122.595 73
 1 11 -7 824.134 121.237 47
 -1 11 7 879.158 126.708 46
 -1 -11 7 797.073 108.751 42
 1 -11 -7 716.525 101.232 41
 -1 11 7 813.445 118.47 69
 1 11 -7 1003.98 131.86 58
 1 11 -6 474.442 93.9986 73
 -1 -11 6 539.02 91.26 42
 1 -11 -6 348.368 79.5726 41
 -1 11 6 426.046 89.815 46
 -1 11 6 336.468 79.9605 69
 1 11 -6 322.009 85.1826 47
 1 11 -5 17.7186 55.1252 47
 -1 11 5 63.1941 46.8645 46
 1 11 -5 15.2677 45.2899 73
 -1 -11 5 83.463 56.878 42
 1 -11 -5 -26.9956 55.1905 41
 -1 11 5 -14.6988 43.6024 69
 1 11 -5 -17.5327 49.3396 58
 -1 -11 4 2554.83 206.745 42
 -1 11 4 2650.71 211.235 47
 1 -11 -4 2679.97 210.525 41
 1 11 -4 2636.34 214.341 73
 1 11 -4 2225.35 203.556 63
 1 11 -4 2555.72 226.016 58
 -1 11 3 637.64 106.262 47
 -1 11 3 521.399 96.0897 54
 1 11 -3 770.552 127.783 47
 1 -11 -3 429.051 87.831 41
 -1 -11 3 487.802 94.0636 42
 1 11 -3 636.627 108.147 63
 1 11 -3 495.099 103.872 58
 1 -11 -2 -14.5355 56.2184 41
 -1 11 2 67.9249 61.6931 47
 1 11 -2 -18.2404 48.3953 47
 1 11 -2 -17.5374 56.9874 63
 1 11 -2 86.731 53.9665 58
 1 11 -1 53.5963 58.0637 47
 -1 -11 1 64.8089 58.8732 41
 1 -11 -1 14.6826 47.7235 41
 -1 11 1 35.4582 52.6023 47
 1 11 -1 36.1126 53.5726 63
 1 -11 -1 16.2802 45.8279 64
 1 -11 0 -16.2464 40.3242 64
 1 11 0 17.2117 48.4388 47
 -1 -11 0 48.4865 52.5211 41
 1 11 0 18.3259 51.5741 63
 -1 11 0 18.2068 56.6461 47
 1 -11 0 28.3011 39.825 62
 -1 -11 -1 609.417 109.675 41
 1 11 1 585.823 109.106 47
 -1 11 -1 663.33 122.984 47
 1 -11 1 740.909 115.196 64
 1 11 1 697.363 118.821 63
 1 -11 1 665.236 103.089 62
 -1 -11 -2 585.183 106.706 41
 1 -11 2 666.206 108.037 64
 1 11 2 584.38 103.22 47
 1 11 2 670.757 118.206 63
 -1 11 -2 536.942 97.8835 73
 1 -11 2 511.07 89.5592 62
 -1 11 -3 325.28 90.2212 47
 1 11 3 282.801 77.1911 46
 1 -11 3 185.977 64.1072 64
 -1 -11 -3 340.937 88.9548 41
 -1 11 -3 402.498 86.456 73
 1 11 3 300.035 88.139 63
 1 -11 3 283.747 70.1739 62
 1 11 4 1565.69 164.952 46
 -1 11 -4 1320.72 152.212 73
 -1 11 -4 1658.46 175.867 47
 -1 -11 -4 1610.67 163.184 41
 1 11 4 1400.94 166.048 63
 1 -11 4 1648.96 163.783 64
 1 -11 4 1353.57 139.691 62
 1 11 5 493.117 101.9 46
 1 11 5 237.187 72.1262 63
 -1 -11 -5 318.493 76.5429 41
 -1 11 -5 314.247 84.3933 47
 1 -11 5 415.261 82.5683 64
 -1 11 -5 398.208 81.7039 53
 -1 11 -5 406.705 91.2332 73
 -1 11 -6 154.197 56.86 53
 -1 11 -6 182.756 65.7463 73
 1 11 6 115.342 60.7857 63
 -1 11 -6 229.29 70.5064 47
 1 11 6 170.461 61.9688 46
 -1 -11 -6 247.177 71.9748 41
 1 -11 6 201.943 60.8673 64
 -1 11 -7 177.618 58.9656 47
 1 11 7 103.212 53.8232 46
 -1 -11 -7 230.619 66.0355 41
 1 -11 7 61.9574 48.2119 64
 -1 11 -7 175.036 60.0303 53
 -1 11 -8 82.6889 51.0949 53
 1 11 8 204.782 62.9938 46
 -1 -11 -8 199.044 62.3881 41
 -1 11 -8 221.2 60.0842 47
 1 -11 8 177.57 57.3026 64
 1 11 9 -9.26168 43.4705 45
 1 11 9 24.4677 42.9703 46
 -1 -11 -9 83.3894 45.8917 41
 -1 11 -9 95.9077 55.1168 73
 1 -11 9 66.9891 42.1379 64
 -1 11 -9 140.268 52.6177 53
 -1 11 -10 414.967 65.1392 54
 1 -11 10 466.56 63.887 64
 -1 11 -10 379.254 73.3121 73
 -1 11 -10 378.043 68.965 53
 1 11 10 304.272 67.502 46
 -1 -11 -10 438.388 73.5492 41
 1 11 10 615.633 85.1796 69
 -1 11 -11 600.975 75.8047 53
 -1 11 -11 622.466 80.0772 73
 -1 -11 -11 589.766 72.3234 41
 1 -11 11 421.618 57.0301 64
 1 11 11 597.577 76.2048 69
 -1 11 -12 641.285 67.5918 73
 -1 -11 -12 652.934 66.219 41
 1 11 12 466.858 58.256 69
 -1 11 -12 689.105 69.9127 53
 1 -12 -11 5416.3 229.792 64
 -1 12 11 4777.65 227.652 69
 -1 12 10 41.9045 29.714 45
 1 12 -10 -24.9383 22.9204 47
 1 12 -10 33.7944 30.4059 73
 -1 12 10 -6.39318 22.4389 69
 -1 12 9 1331.04 113.648 45
 -1 12 9 1335.32 113.061 69
 1 12 -9 1417.05 116.696 73
 1 12 -9 1093.67 104.321 47
 1 12 -8 1429.89 121.454 73
 1 -12 -8 1251.1 103.372 41
 -1 12 8 1231.96 118.451 45
 1 12 -8 1346.32 123.733 47
 -1 12 8 1160.49 112.498 69
 1 12 -7 177.682 58.3743 47
 1 12 -7 264.354 59.8858 73
 -1 12 7 177.948 53.8461 69
 1 -12 -7 181.876 47.9535 41
 1 12 -6 212.747 53.2463 73
 1 12 -6 246.324 66.6347 47
 1 -12 -6 123.929 42.7584 41
 -1 12 6 195.666 54.6191 69
 -1 12 6 165.519 57.9344 45
 1 12 -5 384.569 70.0446 73
 -1 12 5 288.526 68.5519 45
 1 -12 -5 288.698 62.9267 41
 1 12 -5 449.098 85.7047 47
 -1 12 4 688.802 103.441 45
 1 -12 -4 517.917 91.4306 64
 1 -12 -4 757.478 94.4846 41
 -1 12 4 486.433 79.0894 47
 1 12 -4 797.175 99.3673 63
 -1 12 3 313.77 64.743 54
 1 -12 -3 318.923 68.8313 62
 -1 12 3 381.289 75.4678 47
 1 -12 -3 534.346 88.2241 64
 -1 12 3 342.301 77.2651 45
 1 12 -3 474.551 81.388 63
 1 12 -3 548.24 96.0008 47
 -1 12 2 12.1059 39.3404 54
 -1 12 2 -38.2497 41.4331 47
 1 12 -2 13.4003 43.5463 63
 1 12 -2 -28.0332 47.4086 47
 1 -12 -2 -12.6531 39.3681 64
 1 -12 -2 -20.7001 30.7055 62
 1 -12 -1 1671.32 142.437 62
 -1 12 1 1628.74 155.572 54
 1 12 -1 1638.92 160.634 47
 1 -12 -1 1400.65 146.749 64
 -1 12 1 1724.57 161.335 47
 1 12 -1 1763.47 166.76 63
 -1 12 0 122.696 57.3549 54
 1 12 0 90.6902 51.743 47
 1 -12 0 99.9997 46.1586 62
 -1 12 0 154.868 54.6244 47
 1 12 0 157.231 63.0389 63
 1 -12 0 177.373 55.9116 64
 1 -12 1 161.985 58.8325 64
 -1 -12 -1 177.216 62.0692 41
 -1 12 -1 313.953 77.1961 47
 1 -12 1 182.014 57.2352 62
 1 12 1 166.607 55.1053 47
 1 12 1 228.828 75.0011 63
 -1 -12 -1 235.764 52.7711 64
 1 -12 2 -36.2884 34.0417 64
 -1 -12 -2 -9.40065 31.7963 64
 1 12 2 -31.2215 42.5543 47
 -1 -12 -2 12.3528 36.6442 41
 1 12 2 56.0882 49.2159 63
 -1 12 -3 357.267 83.838 47
 -1 -12 -3 464.545 84.1629 41
 -1 12 -3 449.52 76.1208 73
 1 -12 3 358.884 74.3226 64
 -1 -12 -3 561.406 77.6556 64
 -1 12 -4 52.0716 47.2939 47
 1 12 4 -32.4449 36.5777 46
 -1 -12 -4 -8.8409 29.9011 64
 -1 -12 -4 11.3279 41.154 41
 -1 12 -4 -10.6915 36.1601 73
 1 -12 4 43.5821 39.5834 64
 1 12 4 12.5935 42.593 63
 1 -12 5 430.989 71.8937 64
 -1 12 -5 407.25 83.8782 47
 1 12 5 460.546 76.6221 46
 -1 -12 -5 497.798 82.056 41
 -1 12 -5 412.004 74.3056 73
 -1 12 -6 514.982 76.0361 73
 -1 12 -6 297.051 65.4877 47
 1 12 6 287.23 61.1586 46
 -1 -12 -6 417.194 70.8242 41
 1 -12 6 268.537 56.8448 64
 -1 12 -7 57.3856 36.9949 54
 -1 12 -7 -6.26416 25.6186 53
 1 12 7 56.8519 37.7132 46
 1 12 7 -8.83277 32.094 45
 -1 -12 -7 -8.65408 37.2045 41
 -1 12 -7 -9.3052 33.81 73
 1 12 7 9.5901 33.6637 69
 1 -12 7 61.2772 32.9304 64
 -1 12 -7 44.3756 36.2926 47
 -1 12 -8 555.126 72.2719 54
 -1 12 -8 392.416 58.3698 47
 1 12 8 631.078 77.5745 69
 1 12 8 410.306 71.1789 46
 -1 12 -8 406.101 54.8126 53
 1 12 8 362.218 60.5417 45
 -1 -12 -8 520.536 67.3491 41
 1 -12 8 517.754 63.3131 64
 -1 12 -8 680.187 78.883 73
 -1 -12 -9 1516.78 103.518 41
 1 12 9 935.027 94.6204 46
 1 12 9 1298.88 103.371 69
 -1 12 -9 942.841 84.5124 54
 -1 -12 -10 4.29063 20.9138 41
 -1 12 -10 4.88388 21.4885 73
 1 13 -7 426.483 55.5031 47
 -1 13 7 431.057 57.4008 45
 1 -13 -7 496.33 55.4058 64
 1 13 -6 6.68021 25.0658 47
 1 -13 -6 17.4417 23.7726 64
 -1 13 6 -26.1193 29.3761 45
 1 13 -5 38.0746 34.2599 47
 1 -13 -5 -6.58157 28.2952 64
 -1 13 5 21.8049 28.9295 45
 1 13 -4 8.20259 34.41 47
 1 -13 -4 -14.321 29.2778 64
 -1 13 4 7.71046 26.0778 45
 1 -13 -3 1096.67 96.7842 64
 1 13 -3 964.629 97.9425 47
 -1 13 3 1013.76 98.2654 45
 -1 13 3 768.762 74.2465 47
 -1 13 2 117.653 38.0042 47
 1 13 -2 41.9213 35.3338 47
 1 -13 -2 109.191 40.2139 64
 -1 13 2 169.41 45.2357 45
 -1 13 2 96.3568 34.0625 54
 -1 13 1 31.7464 34.1366 47
 -1 13 1 57.6555 32.4428 45
 1 13 -1 25.015 26.2609 54
 -1 13 1 50.6287 33.2578 54
 1 13 -1 95.3267 40.1455 47
 1 -13 -1 -7.867 34.6329 64
 -1 13 0 31.9071 30.8969 54
 1 -13 0 85.4578 35.7408 64
 1 13 0 56.698 32.6123 47
 -1 13 0 34.1215 33.0351 47
 -1 13 -1 184.074 49.6304 47
 1 13 1 96.3077 32.3419 47
 -1 13 -1 200.38 49.2089 54
 1 -13 1 262.477 50.0367 64
 -1 13 -2 407.279 65.3819 47
 1 -13 2 408.869 60.993 64
 -1 13 -2 377.687 62.9225 54
 -1 13 -3 268.181 54.7941 54
 1 -13 3 166.362 39.3919 64
 1 13 3 154.693 39.855 69
 -1 13 -3 197.95 50.5245 47
 1 13 4 42.2061 28.8763 69
 -1 13 -4 37.5189 29.0587 47
 1 -13 4 49.6399 25.9103 64
 1 13 5 83.3583 30.9726 69
 -1 13 -5 115.094 36.5962 47
 1 13 5 121.948 37.7078 45
 1 -13 5 56.1648 25.4706 64
 -1 13 -5 86.4645 34.2923 54
 -1 13 -6 81.5779 27.0329 47
 -1 13 -6 21.4677 21.9749 54
 1 13 6 29.8248 22.8722 45
 1 13 6 23.7766 19.4781 69
 -2 0 22 3527.94 188.911 65
 -2 0 21 -19.5721 43.0614 65
 -2 0 20 51.5727 43.6407 65
 -2 0 19 -31.1294 48.4311 65
 -2 0 19 -14.6751 45.6638 52
 -2 0 18 1951.28 195.206 65
 -2 0 18 1874.33 193.864 52
 -2 0 17 -18.7678 52.8168 65
 2 0 -17 18.7045 42.9803 31
 -2 0 17 18.2124 34.1715 35
 2 0 -17 19.5925 36.7603 28
 -2 0 17 18.5209 57.6226 52
 2 0 -16 2882.95 252.345 28
 -2 0 16 2970.48 247.565 35
 2 0 -16 2755.46 244.284 31
 -2 0 16 2690.83 243.189 65
 -2 0 16 3259.31 261.932 52
 -2 0 15 35.904 50.5224 35
 2 0 -15 -36.9885 45.9031 31
 -2 0 14 108.118 58.5859 20
 2 0 -14 48.8972 40.4977 14
 -2 0 14 33.8195 42.0117 35
 -2 0 14 108.834 83.3788 16
 2 0 -14 52.1786 46.1869 31
 -2 0 13 16.8111 47.3105 16
 2 0 -13 -30.2883 40.1827 14
 -2 0 13 -15.5503 32.6203 35
 -2 0 13 16.5418 43.8908 20
 -2 0 12 11369.9 564.458 20
 -2 0 12 12373.7 570.209 35
 2 0 -12 11378.5 555.668 14
 -2 0 12 13193.9 590.95 16
 -2 0 11 -13.2967 33.0012 20
 -2 0 11 12.5587 26.3438 35
 2 0 -11 22.7153 31.9631 29
 -2 0 11 13.7331 38.6477 16
 -2 0 10 5941 319.75 35
 -2 0 9 -10.2754 25.5037 25
 -2 0 9 -9.80279 30.4994 35
 -2 0 8 163.528 44.5877 35
 -2 0 8 161.39 47.1753 20
 -2 0 8 153.095 42.6226 25
 -2 0 8 218.325 52.9871 16
 -2 0 7 8.30527 26.9944 16
 -2 0 7 23.5603 28.5379 25
 2 0 -7 39.24 36.8135 7
 -2 0 7 31.0654 27.2651 20
 -2 0 7 7.55418 28.3508 35
 2 0 -6 7898.56 472.534 11
 2 0 -6 7491.6 424.431 1
 -2 0 6 7891.85 484.876 8
 2 0 -6 8164.57 434.876 7
 -2 0 6 8349.3 348.012 35
 -2 0 6 7400.47 346.147 16
 -2 0 6 7483.08 341.362 20
 2 0 -6 8876.08 487.86 8
 2 0 -6 8593.68 442.483 10
 2 0 -5 -20.2154 46.4492 13
 -2 0 5 18.3972 38.5884 8
 2 0 -5 -15.1577 34.8279 1
 2 0 -5 -18.6465 34.9822 11
 2 0 -5 -15.5802 38.6671 10
 2 0 -5 -12.2498 30.4016 7
 2 0 -5 17.7248 37.178 8
 -2 0 5 30.6152 35.1725 1
 -2 0 4 12624 597.512 1
 2 0 -4 12553.3 619.973 11
 2 0 -4 12350.6 603.341 8
 -2 0 4 13233.1 613.421 8
 2 0 -4 12384.6 594.225 1
 2 0 -4 12464.5 531.069 7
 2 0 -4 13225.8 606.75 10
 2 0 -3 15.7658 55.3352 13
 2 0 -3 11.2425 22.3714 7
 2 0 -3 -14.8382 44.015 1
 -2 0 3 14.3155 37.9814 8
 2 0 -3 56.4872 39.7404 8
 -2 0 3 -15.0036 39.807 1
 2 0 -3 -30.5765 49.6785 10
 2 0 -2 806628 27595.9 10
 -2 0 2 803117 27570 8
 2 0 -2 821343 27574.8 8
 2 0 -2 835315 27584.2 13
 2 0 -1 -15.1024 44.8024 10
 2 0 -1 -38.445 43.346 9
 -2 0 1 -29.6435 41.7142 1
 -2 0 1 12.9333 38.3688 8
 2 0 -1 -11.9924 35.5782 13
 2 0 0 974278 32434.2 13
 2 0 0 988265 32477 9
 -2 0 0 885108 32477.7 1
 -2 0 0 999999 32483.9 8
 2 0 1 -15.128 49.1628 10
 2 0 1 14.8281 31.1105 1
 -2 0 -1 49.9135 21.3827 7
 2 0 1 14.7512 33.9015 9
 -2 0 -1 14.8789 39.4826 1
 -2 0 -2 28749.5 1138.87 9
 2 0 2 27140 1110.17 1
 2 0 2 28713.8 1126.11 10
 -2 0 -2 27538.4 1026.79 7
 -2 0 -2 26922.3 1112.44 1
 2 0 3 15.0887 34.6695 1
 -2 0 -3 56.1707 49.6767 9
 -2 0 -3 -10.8546 28.7991 7
 -2 0 -3 14.9932 34.4501 1
 2 0 3 -6.24381 29.2847 34
 2 0 3 -15.1468 40.187 10
 -2 0 -4 2108.44 182.091 7
 2 0 4 2386.61 195.045 10
 -2 0 -4 2070.04 132.104 28
 -2 0 -4 2071.5 136.375 14
 2 0 4 1894.7 134.093 34
 2 0 4 1959.38 183.088 1
 2 0 5 -14.5601 30.5401 10
 2 0 5 7.0376 25.5678 15
 -2 0 -5 -15.685 25.484 14
 -2 0 -5 7.57879 28.4369 28
 -2 0 -5 18.0969 37.9586 7
 2 0 5 -8.2724 26.881 34
 -2 0 -6 4010.37 221.136 14
 2 0 6 3553.45 208.771 15
 -2 0 -6 3609.43 213.033 28
 2 0 6 3724.63 219.804 34
 2 0 7 -10.7483 33.4417 34
 -2 0 -7 10.119 30.019 28
 -2 0 -7 -29.9546 36.2773 14
 2 0 7 -9.61126 27.0502 15
 -2 0 -8 301.319 62.6982 28
 2 0 8 299.024 61.796 15
 2 0 8 413.557 65.3779 19
 2 0 8 449.874 77.4788 34
 -2 0 -8 403.963 73.9419 14
 2 0 9 -12.0186 27.6166 37
 -2 0 -9 50.1282 40.7231 14
 2 0 9 -25.2773 26.511 15
 -2 0 -9 -13.1718 30.2662 28
 2 0 10 85.5207 48.2653 15
 -2 0 -10 55.4374 36.8475 14
 -2 0 -10 59.2911 41.7802 28
 2 0 10 90.8665 42.2474 37
 -2 0 -11 -16.4507 55.6389 28
 -2 0 -11 14.6394 33.6376 22
 2 0 11 -15.8672 36.4587 15
 2 0 11 -13.7751 36.5481 37
 2 0 11 -16.6624 44.2086 34
 -2 0 -11 30.2265 37.5087 14
 -2 0 -12 3423.42 260.324 22
 2 0 12 3500.09 273.981 34
 -2 0 -12 3851.4 282.679 28
 -2 0 -13 16.9796 35.62 22
 -2 0 -13 19.0127 43.6899 28
 2 0 13 18.8369 39.5153 34
 2 0 14 407.209 92.4505 49
 2 0 14 573.126 105.388 34
 -2 0 -14 277.967 75.9273 22
 -2 0 -14 370.783 96.1017 28
 2 0 14 557.592 107.579 61
 2 0 15 16.2831 48.3008 49
 -2 0 -15 16.9886 39.0349 22
 2 0 15 18.5575 46.0561 34
 -2 0 -15 -38.4012 40.2735 28
 2 0 15 -18.7514 58.3376 61
 2 0 16 4395.65 294.364 49
 2 0 16 4555.94 316.059 61
 2 0 17 -62.8441 55.3209 49
 2 0 17 -15.2293 55.3489 61
 2 0 18 623.742 87.1661 49
 2 0 18 756.792 105.036 70
 2 0 18 672.721 98.8932 61
 -2 0 -18 624.883 93.4976 59
 2 0 19 8.76271 37.6675 70
 -2 0 -19 -26.2333 41.8251 75
 -2 0 -19 33.9681 38.2027 59
 -2 0 -20 3242.01 165.437 59
 -2 0 -20 3361.79 169.053 75
 -2 1 22 75.9919 32.6469 65
 -2 -1 22 154.651 37.7847 65
 -2 -1 21 675.937 86.8721 65
 -2 1 21 754.212 90.327 65
 -2 -1 20 25.4946 43.1318 65
 -2 1 20 35.6537 33.4686 70
 -2 1 20 62.921 50.098 65
 -2 1 19 2020.76 188.877 65
 -2 -1 19 2129.32 182.685 52
 -2 1 19 1955.48 166.15 70
 -2 -1 19 2141.87 194.838 65
 -2 1 18 605.827 113.53 52
 -2 1 18 309.93 73.9843 70
 -2 -1 18 435.939 97.9751 65
 -2 -1 18 524.043 99.5484 52
 -2 1 18 591.523 106.868 65
 -2 1 17 -18.7901 52.8846 52
 -2 -1 17 17.9638 53.2937 52
 2 -1 -17 -18.6485 58.0242 28
 -2 -1 17 34.1617 32.057 35
 -2 1 17 18.6613 49.5192 65
 -2 1 17 18.8626 35.3985 35
 2 1 -17 58.7187 55.0872 31
 2 1 -17 100.343 62.4417 28
 -2 1 17 62.1681 38.5823 70
 -2 1 16 8986.53 492.095 70
 2 -1 -16 9533.68 521.109 28
 -2 1 16 9288.06 526.657 52
 -2 -1 16 10093.6 528.403 52
 2 1 -16 9226.1 518.026 14
 -2 1 16 10487.5 538.23 35
 -2 -1 16 9871.87 534.103 20
 -2 1 16 9380.71 521.225 65
 -2 -1 16 10151.8 519.575 35
 2 1 -16 9248.07 527.363 31
 2 -1 -15 48195.7 1838.84 28
 -2 -1 15 49057.9 1853.82 20
 -2 1 15 45643.6 1836.61 35
 -2 1 15 48144.7 1848.1 16
 2 1 -15 49206.1 1846.29 14
 2 1 -15 50222.1 1859.89 31
 -2 -1 15 45909.1 1817.13 35
 2 -1 -15 46505.6 1818.84 31
 -2 -1 14 25986.2 1112.53 20
 2 1 -14 27391 1116.44 14
 -2 -1 14 26249.8 1087.7 35
 -2 1 14 26241.7 1106.74 35
 -2 1 14 27053.4 1112.69 16
 2 -1 -14 27061.6 1104.78 28
 2 -1 -14 25292.2 1086.17 31
 2 1 -14 27656.8 1124.22 31
 -2 1 13 333.194 79.2905 16
 2 1 -13 410.04 92.0127 14
 -2 1 13 552.58 100.874 35
 -2 -1 13 370.008 78.4645 35
 2 -1 -13 405.392 84.4057 31
 2 1 -12 573.96 92.6847 29
 -2 1 12 563.195 95.6065 16
 -2 -1 12 615.553 95.9047 35
 -2 -1 12 580.941 105.925 16
 2 1 -12 552.627 94.9261 14
 -2 1 12 574.744 99.6451 35
 -2 1 11 3704 257.053 16
 -2 -1 11 3734.55 249.438 25
 -2 1 11 3942.63 257.733 20
 -2 -1 11 3484.97 232.836 35
 2 1 -11 3899.01 250.238 29
 2 1 -10 488.834 78.5766 29
 -2 1 10 623.471 88.6033 20
 -2 -1 10 440.666 73.1379 25
 -2 -1 10 400.21 77.4017 20
 -2 1 10 453.887 83.7502 16
 -2 -1 10 516.625 75.7532 35
 2 1 -9 4927.4 263.349 26
 -2 1 9 5091.8 275.907 20
 -2 1 9 4711.56 273.296 16
 -2 -1 9 5073.34 273.628 20
 -2 -1 9 4319.94 253.485 35
 -2 -1 9 4948.82 271.349 25
 -2 -1 9 4860.19 277.372 16
 2 1 -8 1348.08 113.9 26
 -2 -1 8 1331.51 117.32 25
 -2 -1 8 1404.99 113.5 35
 -2 -1 8 1375.31 119.775 20
 -2 -1 8 1101.65 110.125 16
 -2 -1 7 414.873 63.3655 20
 -2 -1 7 578.526 73.7989 16
 -2 1 7 487.348 69.678 16
 2 1 -7 358.444 93.9673 11
 -2 -1 7 502.295 68.5454 25
 2 1 -7 420.058 87.2757 7
 -2 -1 7 520.511 63.6774 35
 -2 -1 7 423.318 60.175 22
 -2 -1 7 338.908 77.1562 1
 2 -1 -7 479.36 94.9455 7
 2 1 -7 383.909 55.0985 32
 -2 1 6 330.373 52.8661 25
 -2 1 6 354.773 54.7766 16
 2 -1 -6 477.767 91.3275 7
 2 1 -6 450.914 88.0373 10
 2 -1 -6 312.765 76.5845 10
 2 1 -6 449.202 94.6005 2
 -2 -1 6 329.497 51.9065 25
 -2 -1 6 178.687 62.1108 1
 -2 -1 6 411.976 54.7944 20
 2 -1 -6 304.343 71.4816 1
 2 1 -6 375.825 53.2893 32
 -2 -1 6 353.158 49.2581 22
 2 -1 -6 514.817 98.2927 8
 -2 -1 6 420.547 58.3081 16
 2 1 -6 308.155 73.9342 7
 -2 -1 6 361.416 50.5279 35
 2 1 -6 309.122 85.8398 11
 -2 1 5 1571.33 111.1 16
 -2 1 5 1669.16 113.056 35
 2 1 -5 1405.72 166.947 2
 2 1 -5 1566.62 171.957 11
 -2 1 5 1363.55 103.376 25
 2 -1 -5 1603.53 167.217 10
 -2 1 5 1319.13 156.383 8
 2 -1 -5 1430.49 174.487 11
 2 -1 -5 1637.95 162.13 8
 2 -1 -5 1449.38 145.852 7
 2 -1 -5 1612.72 163.548 1
 2 1 -5 1483.69 185.502 13
 2 1 -5 1300.44 172.157 8
 -2 -1 5 1390.49 153.887 1
 2 1 -5 1573.05 150.077 7
 2 -1 -5 1473.52 183.899 13
 -2 1 4 4395.49 307.268 13
 2 -1 -4 4337.61 286.542 1
 2 -1 -4 3642.39 291.737 13
 2 -1 -4 4242.84 288.443 10
 2 -1 -4 3552.5 233.538 7
 -2 1 4 4163.77 270.019 8
 2 -1 -4 4083.91 299.481 11
 2 1 -4 4443.63 307.453 8
 2 -1 -4 3832.64 262.507 8
 2 1 -4 4328 238.915 7
 -2 1 4 4166.69 239.775 7
 -2 -1 4 4231 285.346 1
 2 1 -3 2329.7 207.457 13
 2 -1 -3 2224.91 204.92 10
 2 1 -3 2526.28 214.28 8
 -2 1 3 2313.86 181.642 8
 -2 1 3 2409.23 153.578 7
 2 -1 -3 2588.25 211.924 1
 -2 1 3 2483.37 214.864 13
 2 -1 -3 2246.21 182.598 8
 -2 -1 3 2366.12 205.715 1
 -2 1 2 214779 7706.52 13
 2 1 -2 219717 7721.85 8
 -2 1 2 227463 7660.22 8
 -2 1 2 222489 7578.61 7
 2 -1 -2 231830 7729.6 10
 2 1 -2 228119 7701.43 13
 -2 -1 1 392887 12562.6 1
 2 1 -1 388945 12515.5 13
 2 1 -1 371713 12545.7 9
 2 -1 -1 383446 12495.7 9
 -2 1 1 391438 12498 8
 -2 1 1 365172 12395.4 7
 2 1 -1 348266 12372.7 7
 2 -1 -1 384973 12562.4 10
 -2 1 1 381700 12526.2 13
 -2 1 0 25436.2 1000.62 10
 2 1 0 25058.5 926.803 13
 2 1 0 24957.2 989.197 9
 2 -1 0 23090.7 938.958 9
 2 1 0 22966.9 835.753 7
 -2 1 0 22572 938.263 13
 -2 1 0 24075.5 944.385 8
 -2 -1 0 23262.8 979.657 1
 -2 1 -1 65057.5 2352.7 9
 2 -1 1 66301.1 2392.8 10
 2 1 1 65606.8 2403.04 9
 2 1 1 65053.3 2260.67 7
 -2 -1 -1 62301 2380.58 1
 2 -1 1 67313 2392.36 1
 2 1 1 66947.5 2292.06 13
 -2 1 -1 62094 2320.73 13
 -2 1 -2 134.056 45.0804 13
 -2 -1 -2 111.123 51.7323 1
 2 1 2 201.26 38.0091 13
 -2 -1 -2 35.3071 43.9869 9
 -2 1 -2 61.1562 51.8573 9
 -2 -1 -2 139.757 44.2967 7
 2 -1 2 79.7929 54.1155 10
 2 -1 2 110.756 53.6558 1
 2 1 3 7523.47 440.397 2
 -2 -1 -3 7864.56 339.08 28
 2 -1 3 7441.25 421.836 1
 -2 1 -3 7660.77 342.353 14
 2 -1 3 7787.43 336.901 30
 -2 -1 -3 7640.48 458.263 9
 -2 1 -3 8472.44 458.037 9
 -2 -1 -3 7325.58 419.302 1
 2 -1 3 8252.33 437.209 10
 2 1 3 8403.94 443.585 10
 -2 -1 -3 7926.22 394.044 7
 -2 1 -3 8709.29 407.973 7
 -2 1 -3 7382.69 357.744 13
 -2 -1 -4 653.51 103.635 7
 -2 -1 -4 549.846 67.7689 28
 -2 1 -4 657.531 104.25 7
 -2 1 -4 601.903 73.3531 14
 -2 -1 -4 541.364 64.762 14
 2 1 4 597.88 107.38 2
 2 1 4 564.712 101.117 10
 -2 1 -4 575.738 66.6534 24
 -2 -1 -4 572.42 100.814 1
 2 -1 4 510.325 96.5733 1
 2 -1 4 475.881 61.2995 15
 2 1 4 671.022 73.464 34
 2 -1 4 654.803 73.8863 34
 -2 -1 -5 11171.5 463.045 14
 -2 -1 -5 11625.3 462.409 22
 2 -1 5 10430.6 475.382 34
 -2 1 -5 11189.9 478.922 14
 2 -1 5 11630.1 472.242 15
 -2 -1 -5 11369.1 475.247 28
 -2 1 -5 10971.8 461.943 24
 2 1 5 11769 572.086 2
 2 1 5 11163.6 461.175 38
 2 1 5 11185.3 550.374 10
 -2 -1 -5 11708.3 587.436 7
 2 -1 5 11377.1 552.587 1
 -2 1 -5 11999.5 594.054 7
 2 1 5 10813.3 456.846 15
 2 1 5 11367.5 477.64 34
 -2 1 -5 10397.9 459.122 28
 -2 -1 -6 737.818 90.1962 28
 -2 -1 -6 944.24 94.5737 14
 2 1 6 1045.04 104.913 34
 2 1 6 987.026 94.6924 15
 2 -1 6 973.92 99.7831 15
 -2 1 -6 723.709 89.8436 31
 -2 1 -6 839.866 87.0189 24
 -2 -1 -6 1127.85 98.5062 22
 2 1 6 1015.24 91.0263 38
 -2 1 -6 833.641 96.7167 14
 -2 1 -6 819.747 91.1525 28
 2 1 7 4960.32 267.527 15
 -2 -1 -7 5209.19 282.219 28
 -2 1 -7 5207.65 277.21 28
 -2 1 -7 5005.34 280.514 31
 2 -1 7 5005.12 277.235 15
 -2 1 -7 5164.53 285.128 14
 -2 -1 -7 5266.37 273.32 22
 2 1 7 4832.91 252.989 38
 -2 -1 -7 4682.4 260.842 14
 2 1 7 5000.44 282.813 34
 -2 -1 -8 3159.37 201.87 14
 -2 1 -8 2990.71 212.997 14
 2 -1 8 3125.78 220.932 34
 -2 1 -8 3052.38 206.026 28
 2 1 8 3005.31 204.029 15
 2 1 8 3073.63 216.586 34
 2 1 8 3373.41 212.43 19
 -2 -1 -8 3121.95 209.42 22
 -2 -1 -8 3255.46 219.633 28
 2 -1 8 2961.05 210.532 15
 -2 1 -8 3077.43 215.208 31
 -2 -1 -9 2473.24 197.939 28
 2 -1 9 2258.21 190.579 34
 2 -1 9 2053.26 179.41 15
 2 1 9 2421 193.196 34
 2 1 9 2238.49 173.686 19
 -2 -1 -9 2181.04 179.398 22
 2 1 9 2418.75 189.002 37
 -2 1 -9 2311.62 193.061 14
 -2 1 -9 1972.21 173.359 28
 -2 1 -10 823.567 112.701 28
 2 1 10 902.112 115.499 37
 2 -1 10 753.072 110.82 15
 2 1 10 726.641 97.0412 19
 -2 -1 -10 741.603 104.246 22
 2 -1 10 761.98 99.035 37
 -2 -1 -10 642.175 106.182 28
 -2 1 -10 665.634 109.801 14
 2 1 10 647.342 104.021 34
 2 -1 10 560.51 98.3102 34
 -2 -1 -11 1097.63 144.538 28
 -2 1 -11 1268.48 147.598 28
 -2 1 -11 1121.8 144.843 14
 -2 -1 -11 1219.4 142.917 22
 2 1 11 1473.86 155.281 37
 2 -1 11 1405.4 157.079 34
 2 1 11 1223.69 134.207 19
 2 -1 11 1470.42 161.288 15
 2 -1 12 6163.92 370.701 34
 -2 -1 -12 5802.83 371.702 28
 2 -1 12 5087.54 349.03 15
 -2 -1 -12 5779.71 359.764 22
 -2 1 -12 6087.32 373.7 14
 -2 1 -12 5071.37 348.416 28
 2 1 12 5559.75 344.187 37
 -2 -1 -13 3212.42 267.337 28
 -2 -1 -13 2941.56 247.006 22
 -2 1 -13 3064.55 244.547 22
 -2 1 -13 3039.85 256.628 28
 2 -1 13 3252.9 263.532 34
 2 1 13 3542.6 279.771 34
 2 1 13 2779.19 230.703 37
 -2 1 -13 3228.68 261.877 14
 -2 1 -14 1916.57 201.157 28
 2 1 14 2058.04 208.456 34
 2 -1 14 2233.96 214.105 34
 2 1 14 2049.56 201.834 49
 -2 -1 -14 1997.34 211.07 28
 -2 -1 -14 2462.25 218.073 22
 -2 1 -14 2252.23 203.76 22
 -2 1 -14 1949.74 202.483 14
 2 -1 14 1990.72 193.46 49
 2 1 14 2094.15 209.487 61
 2 -1 14 2218.55 218.059 61
 2 1 15 992.302 138.928 49
 2 -1 15 1278.84 147.134 49
 -2 1 -15 1042.27 147.216 28
 -2 -1 -15 939.625 134.294 22
 2 1 15 962.149 140.455 34
 2 -1 15 1094.12 146.114 34
 -2 -1 -15 930.964 140.664 28
 2 1 15 1093.34 148.661 61
 2 -1 15 1235.25 157.084 61
 2 -1 16 255.408 75.7208 49
 2 1 16 255.927 71.064 49
 2 1 16 205.995 74.2274 61
 -2 -1 -17 973.244 125.53 59
 2 1 17 899.16 115.917 49
 2 -1 17 770.627 104.631 49
 2 1 17 780.386 116.143 61
 2 -1 18 101.809 42.5544 70
 2 -1 18 89.1382 40.2166 49
 -2 1 -18 104.879 56.8822 59
 2 1 18 130.936 50.0868 49
 -2 -1 -18 32.4084 48.6942 59
 -2 1 -19 42.1191 38.0139 75
 -2 -1 -19 138.132 43.2946 59
 2 1 19 106.841 42.6904 70
 2 -1 19 79.6089 35.9381 70
 -2 -1 -19 109.23 43.2731 75
 -2 1 -19 77.3475 42.763 59
 -2 1 -20 -20.0572 24.8892 75
 -2 -1 -20 -4.98641 25.1889 75
 -2 1 -20 41.3947 25.2208 59
 2 1 20 5.27859 20.4158 70
 -2 -1 -20 -14.2324 20.8733 56
 -2 -2 22 177.223 38.2843 65
 -2 2 22 177.01 33.8072 65
 -2 -2 21 36.176 36.9793 65
 -2 2 21 6.12157 25.0301 70
 -2 2 21 -25.7085 34.1046 65
 -2 2 20 96.4371 40.6683 70
 -2 2 20 141.648 52.1007 65
 -2 -2 20 157.758 57.0679 65
 -2 2 19 25.0788 35.2873 70
 -2 2 19 -43.866 47.5135 65
 -2 -2 18 30.5863 47.6871 52
 -2 2 18 148.308 57.4499 70
 -2 2 18 151.669 65.2566 65
 -2 -2 17 368.606 91.9438 20
 2 -2 -17 278.052 82.6195 22
 2 2 -17 398.491 96.2105 31
 -2 -2 17 410.616 93.1343 52
 -2 2 17 375.15 97.2731 52
 -2 2 17 311.486 81.6899 65
 2 2 -17 503.291 105.968 28
 -2 2 17 589.992 103.968 70
 2 2 -17 421.108 97.589 14
 -2 -2 17 403.173 95.0773 65
 -2 2 16 214.337 82.5553 52
 -2 -2 16 376.218 93.5876 20
 -2 -2 16 339.222 87.3729 65
 -2 -2 16 198.262 72.657 52
 -2 2 16 284.347 82.3036 65
 -2 2 16 411.501 90.2928 70
 2 2 -16 591.708 113.82 31
 2 -2 -16 511.153 101.121 22
 2 2 -16 437.167 93.9147 14
 2 -2 -15 10805.8 566.774 28
 -2 2 15 11394.2 590.849 35
 -2 -2 15 10906.9 557.887 35
 2 2 -15 11438.6 599.488 31
 2 2 -15 12326 607.945 14
 -2 2 15 11890.5 591.667 16
 2 2 -14 7938.79 438.938 29
 -2 2 14 8106.38 450.579 16
 -2 -2 14 7724.6 419.866 35
 2 -2 -14 7353.66 425.487 28
 -2 2 14 7891.82 451.365 35
 2 2 -14 7858.52 455.179 14
 2 2 -13 48.4344 40.0718 29
 -2 -2 13 16.9746 35.6083 20
 2 -2 -13 45.2982 34.6981 28
 -2 2 13 -16.7582 41.5939 16
 -2 2 13 -16.9352 44.9351 35
 -2 -2 13 27.8011 31.9438 35
 2 2 -13 -17.6139 43.7175 14
 -2 -2 12 907.532 114.574 35
 2 2 -12 1111.28 138.011 14
 -2 2 12 1283.28 144.244 16
 -2 -2 12 1192.61 135.529 25
 2 2 -12 1026.83 126.854 29
 2 -2 -12 908.018 115.609 28
 -2 -2 12 1152.06 139.695 20
 -2 2 12 1004.5 131.207 35
 2 2 -11 249.875 64.0391 29
 -2 -2 11 118.811 48.2865 25
 -2 -2 11 274.487 65.8833 20
 -2 -2 11 112.505 42.5842 35
 -2 2 11 168.928 59.3202 16
 -2 2 11 167.214 55.7385 35
 -2 2 11 189.251 58.3783 19
 -2 -2 10 533.373 87.6223 20
 -2 2 10 444.909 81.0162 16
 2 2 -10 602.886 85.8295 26
 -2 -2 10 545.838 78.1928 35
 2 2 -10 466.919 85.5213 29
 -2 2 10 548.665 86.9428 35
 -2 -2 10 522.012 81.3876 25
 2 2 -9 318.792 66.8717 29
 -2 -2 9 412.363 81.3079 16
 -2 2 9 434.876 72.9608 16
 2 2 -9 327.886 62.2746 26
 -2 2 9 399.841 67.7335 35
 -2 -2 9 403.34 70.6751 25
 -2 2 9 315.436 65.5869 19
 -2 -2 9 303.6 58.1521 35
 -2 -2 9 297.244 64.8318 20
 -2 2 8 1133.12 109.406 19
 -2 -2 8 782.724 83.2108 35
 2 2 -8 859.009 98.9771 26
 -2 2 8 955.506 102.762 16
 -2 -2 8 881.137 97.1833 25
 -2 -2 8 893.648 96.7344 20
 -2 2 8 888.7 98.2764 35
 -2 -2 8 1039.97 110.124 16
 -2 -2 8 1027.94 95.5036 27
 -2 -2 8 1085.19 103.642 22
 -2 -2 7 2435.66 149.164 27
 -2 -2 7 2499.74 162.74 25
 -2 -2 7 2486.51 147.357 35
 2 2 -7 2389.53 164.631 26
 -2 2 7 2629.99 168.588 19
 -2 -2 7 2262.66 217.373 1
 -2 -2 7 2235.45 156.517 20
 -2 -2 7 2333.69 156.593 22
 2 2 -7 2368.23 152.948 32
 -2 2 7 2634.59 169.627 35
 -2 -2 7 2300.62 164.003 16
 2 2 -6 7108.2 446.697 2
 -2 2 6 7293.74 330.18 35
 2 2 -6 7180.25 425.624 11
 2 2 -6 7193 323.49 32
 -2 -2 6 7615.47 331.272 25
 2 -2 -6 7797.54 435.978 1
 -2 -2 6 7179.24 320.422 22
 -2 -2 6 6873.19 314.572 20
 2 -2 -6 7114.44 435.051 7
 -2 2 6 7986.01 443.249 7
 -2 2 6 6773.15 420.665 10
 -2 -2 6 7441.72 432.964 1
 -2 2 6 6593.18 320.91 19
 2 2 -6 7073.31 331.56 26
 2 -2 -6 7495.91 431.309 12
 -2 -2 6 6330.63 322.76 16
 -2 2 6 6944.65 331.368 16
 -2 -2 5 11588.1 461.334 25
 -2 2 5 10988.6 464.1 16
 -2 -2 5 12050.1 590.445 1
 2 2 -5 11092.5 466.388 26
 2 2 -5 11640.6 604.283 2
 2 2 -5 11076.5 458.009 32
 -2 -2 5 11084.5 458.995 16
 2 -2 -5 10102.6 561.087 1
 -2 -2 5 11303.7 452.052 22
 2 -2 -5 10833.1 523.404 8
 -2 2 5 11818.7 560.971 7
 -2 2 5 10730.7 457.571 35
 -2 2 5 11584.3 588.639 10
 -2 2 4 19025.3 905.189 13
 -2 2 4 21119.3 902.496 10
 -2 2 4 18865.7 806.99 8
 -2 -2 4 19087.4 749.096 25
 -2 -2 4 20967 928.318 8
 -2 -2 4 19639.4 750.961 36
 2 -2 -4 21765.2 902.836 1
 -2 2 4 18871.3 750.504 35
 -2 2 4 21237.4 847.682 7
 2 2 -4 20063.7 755.636 32
 2 -2 -4 21065.4 814.456 8
 2 2 -4 20956.6 920.084 2
 2 2 -4 20745.3 762.404 26
 -2 2 4 20378.1 758.405 16
 -2 -2 4 19671.6 891.631 1
 2 -2 -3 6623.21 393.326 11
 -2 2 3 6015.42 383.496 10
 -2 -2 3 6207.86 391.33 8
 -2 2 3 5889.2 310.672 8
 -2 -2 3 6191.35 384.572 1
 -2 2 3 5918.08 324.965 7
 2 -2 -3 6101.96 381.411 1
 -2 2 3 6192.82 393.893 13
 2 2 -3 6007.96 396.91 2
 -2 2 2 9357.08 428.819 8
 -2 2 2 9375.23 514.162 13
 -2 -2 2 9019.43 505.138 8
 -2 2 2 9409.64 441.519 7
 2 2 -2 11293.9 562.113 2
 2 -2 -2 10109.3 512.466 11
 2 -2 -2 9888.49 427.426 9
 2 -2 -2 10089.4 523.426 1
 -2 2 1 43168.4 1651.68 13
 2 2 -1 38392.9 1663.99 2
 2 -2 -1 44905.3 1675.02 1
 -2 2 1 43498.3 1671.54 10
 -2 2 1 42906 1555.15 8
 2 -2 -1 41242.2 1545.07 9
 -2 -2 1 44245.9 1659.43 8
 2 -2 -1 45781.7 1637.09 11
 -2 -2 1 41647 1659.35 1
 -2 2 1 42687.7 1558.42 7
 -2 2 0 14556.1 660.512 13
 -2 2 0 13856.8 679.231 10
 -2 -2 0 14347.6 672.25 8
 -2 -2 0 12669.6 660.369 1
 -2 2 0 14168.1 594.031 8
 2 2 0 13881.8 575.84 7
 2 -2 0 14100.7 630.714 11
 2 2 1 8586.39 494.002 2
 -2 2 -1 8168.76 439.681 13
 2 -2 1 8267.47 415.503 11
 2 2 1 8167.73 467.206 9
 -2 -2 -1 8229.44 463.553 8
 -2 -2 -1 7203.14 445.115 1
 2 -2 1 9146.65 478.94 1
 2 2 1 7919.95 386.486 7
 -2 2 -1 7992.42 404.418 9
 -2 2 -1 8758.38 476.401 10
 2 -2 2 3270.83 181.04 33
 2 -2 2 3910.28 234.466 11
 -2 -2 -2 3119.07 175.556 36
 2 2 2 3042.19 268.067 2
 -2 2 -2 3387.93 269.991 10
 -2 2 -2 3242.31 182.793 24
 -2 2 -2 3020.07 231.701 9
 2 -2 2 3602.19 275.83 1
 2 2 2 3657.57 230.685 7
 -2 -2 -2 3432.84 267.368 1
 2 2 2 3282.8 276.024 9
 -2 2 -2 3288.82 182.013 14
 2 2 3 9399.2 447.57 7
 -2 2 -3 7722.28 464.2 10
 -2 2 -3 8330.29 361.747 24
 2 -2 3 7572.23 461.597 1
 -2 2 -3 8809.62 464.102 9
 2 2 3 7658.7 323.759 13
 -2 -2 -3 8377.74 349.438 22
 2 2 3 7226.02 462.102 2
 -2 -2 -3 9048.62 478.61 1
 2 -2 3 7747.97 348.149 30
 2 2 3 8416.94 350.099 34
 2 -2 3 8186.41 354.342 15
 -2 -2 -4 1796.15 132.811 28
 2 2 4 1875.27 130.957 34
 2 -2 4 1836.08 194.018 1
 -2 -2 -4 2094.56 199.956 1
 -2 2 -4 1703.91 131.986 24
 -2 -2 -4 1682.67 183.82 7
 -2 -2 -4 1921.63 129.45 22
 2 2 4 1959.18 137.325 38
 2 2 4 2360.17 209.109 7
 -2 2 -4 2016.09 204.771 10
 2 2 4 1492.64 194.965 2
 2 -2 4 2090.42 200.918 12
 2 -2 4 1747.82 123.898 30
 2 -2 4 2102.58 140.009 15
 2 -2 5 1925.62 194.727 12
 2 -2 5 2066.01 138.19 27
 -2 2 -5 2430.04 164.242 14
 -2 -2 -5 2174.86 154.631 28
 2 -2 5 2204.59 153.579 15
 -2 2 -5 2114.65 151.056 24
 2 2 5 2124.62 205.537 12
 -2 -2 -5 2115.9 144.954 22
 -2 2 -5 2339.01 154.465 31
 2 2 5 2121.45 149.217 38
 2 -2 5 2173.21 156.337 34
 -2 2 -5 1893.98 130.471 28
 2 2 5 2084.26 149.544 34
 2 -2 5 2244.79 213.035 1
 2 -2 6 526.586 69.0443 27
 2 -2 6 704.394 86.7665 15
 -2 2 -6 754.706 87.0647 24
 -2 2 -6 612.136 74.3942 28
 -2 -2 -6 593.206 82.816 28
 -2 -2 -6 639.766 79.8995 22
 2 2 6 631.747 80.4627 38
 -2 2 -6 611.048 80.9325 31
 2 -2 6 648.49 87.1266 34
 2 2 6 773.696 92.0422 34
 -2 2 -6 595.837 89.023 14
 -2 2 -7 66.1467 34.3749 28
 2 2 7 55.9272 36.3888 34
 -2 2 -7 123.352 42.0667 24
 2 -2 7 33.2395 36.046 15
 -2 -2 -7 82.1489 40.9041 22
 2 2 7 9.58267 25.4848 38
 2 2 7 23.4451 36.5123 37
 -2 -2 -7 68.0617 39.8525 28
 2 -2 7 56.5735 36.8084 34
 -2 2 -7 54.787 38.4983 31
 2 -2 7 64.843 32.5596 27
 -2 2 -7 59.7487 46.2503 14
 -2 2 -8 842.883 99.2227 28
 -2 -2 -8 714.785 99.2315 28
 2 -2 8 743.126 101.509 34
 -2 2 -8 737.481 96.1326 24
 -2 -2 -8 791.521 100.451 22
 2 2 8 665.395 87.4536 38
 2 2 8 775.318 106.07 37
 2 2 8 925.757 113.322 34
 2 -2 8 836.12 105.942 15
 2 2 8 782.031 103.233 19
 -2 2 -8 824.2 104.707 31
 -2 2 -8 722.102 103.644 14
 2 2 9 2092.56 181.065 37
 -2 2 -9 2186.23 192.218 14
 -2 2 -9 2191.41 174.08 28
 2 -2 9 1672.19 166.965 34
 2 2 9 2449.94 194.539 34
 2 -2 9 1888.73 173.084 15
 -2 -2 -9 1795.2 169.301 22
 -2 2 -9 2215.72 186.034 31
 2 2 9 2051.63 175.272 19
 -2 -2 -9 1971.81 180.235 28
 -2 -2 -10 63.4223 44.6963 28
 2 2 10 129.085 50.4085 19
 -2 2 -10 56.4979 35.1523 28
 -2 2 -10 110.427 53.4186 31
 2 2 10 61.2323 40.6995 37
 2 -2 10 77.6626 48.3946 15
 -2 -2 -10 146.016 59.7605 22
 2 2 10 63.2916 44.6046 34
 2 -2 10 45.8459 45.4071 34
 -2 2 -10 98.3091 48.6736 14
 -2 -2 -11 544.746 97.8885 22
 2 -2 11 628.043 105.464 34
 2 -2 11 561.662 104.871 15
 2 2 11 776.095 113.916 19
 -2 -2 -11 850.831 124.112 28
 2 2 11 848.576 122.724 34
 2 2 11 653.645 107.659 37
 -2 2 -11 854.718 127.165 14
 -2 2 -11 735.606 111.364 28
 -2 2 -12 33366.4 1336.51 14
 2 -2 12 33011.5 1325.07 15
 2 -2 12 32646.2 1312 34
 -2 -2 -12 33078.7 1313.29 22
 2 2 12 31395.6 1301.46 37
 -2 2 -12 31990.4 1306.19 28
 2 2 12 33608.1 1298.67 19
 2 2 12 32091 1320.66 34
 -2 -2 -12 32051 1323.26 28
 -2 2 -13 16850.4 788.624 14
 -2 2 -13 16534.3 769.619 28
 2 -2 13 17446.5 787.085 15
 -2 -2 -13 16195.9 765.696 22
 2 -2 13 16430.2 765.507 34
 -2 -2 -13 16741 787.159 28
 2 2 13 16393.2 742.66 19
 2 2 13 16417.3 783.697 34
 -2 2 -14 12695.3 644.799 28
 -2 2 -14 13784.9 663.413 55
 -2 2 -14 13310.7 667.447 14
 2 2 14 13268.2 646.052 49
 2 -2 14 13264.9 663.469 15
 -2 -2 -14 13295.8 650.74 22
 2 -2 14 13482.5 664.911 64
 2 2 14 12792.5 619.775 71
 2 -2 14 13696 654.255 34
 2 2 14 14104.2 668.968 61
 -2 -2 -14 12941.5 662.373 28
 2 2 15 512.353 102.881 49
 -2 -2 -15 420.977 92.961 22
 2 -2 15 510.35 91.5287 49
 -2 2 -15 564.925 113.419 55
 2 -2 15 407.066 91.3751 34
 -2 -2 -15 325.694 89.445 28
 -2 2 -15 523.978 106.5 14
 2 2 15 433.536 98.6113 61
 -2 2 -15 648.981 110.274 28
 2 2 16 196.559 63.2905 57
 2 -2 16 79.1425 54.0848 49
 2 2 16 74.7219 61.2386 49
 2 2 16 217.174 70.1975 70
 2 2 16 99.3626 56.1558 61
 -2 2 -16 46.8788 54.9944 55
 2 -2 16 167.675 66.8532 61
 -2 -2 -16 157.998 64.743 59
 2 2 17 378.059 75.5335 57
 -2 2 -17 166.338 63.6117 55
 2 2 17 583.483 93.7699 49
 2 -2 17 309.426 68.2989 49
 2 -2 17 460.222 93.3324 61
 2 2 17 504.027 95.385 70
 -2 -2 -17 508.254 86.6119 59
 -2 -2 -18 94.129 43.8991 75
 2 -2 18 30.016 32.2899 49
 2 2 18 11.5779 34.3748 70
 -2 -2 -18 74.4121 47.8119 59
 2 -2 18 11.472 40.2909 61
 2 -2 18 119.366 46.6768 70
 2 -2 19 184.876 42.2822 70
 -2 2 -19 362.751 61.5185 75
 -2 -2 -19 324.978 57.3347 75
 2 -2 19 229.538 52.8337 61
 -2 -2 -19 216.36 45.1862 59
 2 2 19 294.601 57.5585 70
 -2 3 21 14.3427 25.1747 65
 -2 3 20 28.8314 37.2071 70
 -2 3 20 73.6724 39.5252 65
 -2 -3 19 538.97 94.5073 65
 -2 3 19 300.847 75.6543 70
 -2 3 19 457.708 83.9636 65
 -2 3 18 125.818 54.2116 57
 -2 -3 18 112.666 56.6127 65
 -2 3 18 47.689 47.2995 65
 -2 3 18 224.317 71.6244 70
 2 3 -17 551.468 108.531 31
 -2 3 17 504.209 104.47 35
 -2 3 17 434.677 95.0144 70
 -2 3 17 353.262 91.7038 65
 -2 -3 17 247.629 77.1688 65
 -2 3 17 399.771 83.2198 57
 -2 -3 16 607.099 114.416 20
 -2 3 16 579.129 109.178 16
 2 3 -16 676.323 119.631 14
 -2 -3 16 377.776 91.1608 52
 -2 3 16 543.248 110.414 35
 2 -3 -16 619.939 108.056 22
 -2 -3 16 609.841 117.429 65
 -2 3 16 298.198 85.4217 65
 -2 3 16 460.962 98.3408 70
 2 3 -16 511.849 108.173 31
 -2 3 16 386.655 106.999 52
 -2 3 16 437.736 92.6996 57
 2 3 -15 1703.12 180.701 29
 2 3 -15 1631.98 189.263 31
 -2 3 15 1072 165.029 52
 2 -3 -15 1578.25 174.89 22
 -2 -3 15 1439.39 174.537 20
 -2 3 15 1683.54 187.399 35
 -2 3 15 1534.35 173.271 16
 2 3 -15 1399.25 174.474 14
 2 3 -14 -19.9294 59.1177 14
 -2 3 14 17.8288 40.9661 16
 -2 -3 14 -18.6679 42.8941 20
 -2 3 14 18.669 39.1591 35
 2 -3 -14 -17.3839 39.944 22
 2 3 -14 -18.3811 45.6191 29
 2 3 -13 17.7168 37.1785 29
 -2 -3 13 31.7154 36.454 25
 -2 3 13 68.2253 42.3457 16
 -2 -3 13 17.4092 46.2033 20
 2 -3 -13 48.5594 40.1877 22
 -2 3 13 52.6205 46.5507 35
 2 3 -13 18.7681 39.3827 14
 2 3 -12 133.268 56.4042 29
 -2 3 12 127.852 49.7919 16
 -2 -3 12 31.8167 36.6501 20
 -2 -3 12 74.1376 44.0642 25
 2 -3 -12 44.1681 41.5171 22
 2 3 -12 121.167 56.3097 14
 -2 3 12 113.173 58.7971 35
 -2 3 11 3971 275.99 16
 2 3 -11 4656.89 296.722 14
 2 3 -11 4313.22 272.016 26
 -2 -3 11 4352.44 272.805 25
 -2 -3 11 4208.12 275.691 20
 2 -3 -11 3934.59 259.262 22
 -2 3 11 4297.81 279.42 19
 -2 3 11 3924.47 271.623 35
 2 3 -11 3692.29 269.324 29
 2 3 -10 1267.39 132.93 26
 -2 -3 10 1068.02 119.308 27
 2 3 -10 1322.54 140.513 29
 -2 -3 10 1355.85 134.041 25
 -2 3 10 1166.11 128.305 35
 -2 -3 10 1248.31 131.658 20
 2 -3 -10 1252.6 124.884 22
 -2 3 10 1164.53 131.451 16
 -2 3 10 1057.97 123.173 19
 2 3 -9 204.542 57.7975 29
 -2 -3 9 232.326 58.9609 22
 -2 -3 9 217.38 55.2287 27
 -2 3 9 259.522 60.5103 16
 2 3 -9 157.165 51.0415 26
 -2 -3 9 157.945 49.9699 25
 -2 3 9 71.3367 39.0605 35
 2 -3 -9 161.606 47.7208 22
 -2 -3 9 168.348 52.9525 20
 -2 3 9 225.703 57.1091 19
 -2 3 8 22303 876.151 16
 -2 -3 8 21475.1 845.466 27
 2 3 -8 21814.7 873.875 26
 -2 3 8 22252.1 869.183 35
 -2 -3 8 21852 862.039 22
 2 -3 -8 20944 838.194 22
 -2 -3 8 21618.1 853.141 20
 -2 3 8 22066.9 865.893 19
 -2 -3 8 21715.6 860.256 25
 2 3 -8 22251.3 876.352 29
 -2 -3 7 14690 595.097 25
 -2 -3 7 13675.4 571.378 27
 2 3 -7 14219.9 603.851 26
 2 3 -7 14541.8 608.074 29
 -2 3 7 13324.7 594.449 16
 2 3 -7 14037.9 582.675 32
 -2 3 7 14674.4 595.986 35
 -2 3 7 14532.3 593.439 19
 -2 -3 7 14083.3 588.242 22
 -2 -3 6 7702.73 348.507 27
 2 3 -6 8488.46 382.501 26
 -2 -3 6 8330.56 366.532 22
 2 3 -6 8010.81 356.927 4
 -2 -3 6 7737.65 364.923 25
 2 3 -6 7856.64 363.865 32
 -2 3 6 8240.64 368.712 19
 -2 3 6 7658.29 347.517 3
 -2 3 6 8119.98 367.725 35
 2 -3 -6 7452.92 348.777 18
 -2 3 5 631.955 76.3394 16
 -2 3 5 456.158 63.0242 3
 -2 -3 5 387.392 54.1492 27
 -2 -3 5 543.584 66.9659 22
 2 3 -5 470.452 67.6202 32
 2 3 -5 571.1 73.9822 26
 2 3 -5 484.016 64.2797 4
 -2 -3 5 527.142 68.56 25
 -2 -3 5 577.272 73.5345 17
 -2 3 5 501.757 67.1151 19
 -2 3 5 542.66 68.3933 35
 -2 3 5 473.883 98.1161 7
 2 -3 -5 533.657 61.2736 18
 2 3 -4 10111.9 459.336 26
 -2 3 4 10259.4 443.029 24
 2 -3 -4 10749.7 449.27 15
 2 3 -4 11212.1 459.866 4
 -2 3 4 11761.9 577.433 7
 2 3 -4 10866.9 462.197 32
 -2 -3 4 11231.4 459.834 17
 -2 -3 4 11305.5 451.791 22
 -2 3 4 10539.5 442.518 19
 -2 3 4 10713.8 448.644 3
 -2 3 4 11173.9 464.284 16
 -2 3 4 11330.6 454.403 35
 2 3 -3 322.07 52.2565 26
 -2 3 3 131.536 37.2784 3
 -2 -3 3 235.771 44.328 36
 2 3 -3 330.252 53.9932 4
 -2 3 3 176.938 41.4012 21
 -2 3 3 173.328 43.3371 24
 2 -3 -3 171.192 69.8232 11
 2 -3 -3 151.127 38.52 15
 -2 -3 3 216.785 44.0008 22
 -2 -3 3 148.165 38.5439 17
 -2 3 3 178.07 40.5912 35
 2 3 -3 122.866 40.6041 32
 -2 3 3 351.369 78.7309 7
 2 3 -2 640.498 72.1428 26
 2 -3 -2 669.013 114.101 11
 -2 3 2 664.835 71.9604 24
 2 -3 -2 680.614 71.9735 15
 -2 -3 2 679.532 68.8864 36
 -2 3 2 562.333 55.2771 8
 -2 -3 2 697.596 70.2054 22
 2 3 -2 692.874 76.1864 4
 -2 -3 2 914.272 144.9 8
 -2 3 2 680.073 74.4394 21
 -2 3 2 579.635 100.987 7
 2 -3 -2 698.741 73.1659 33
 2 3 -2 587.383 71.9115 32
 -2 3 1 2214.63 226.95 13
 -2 -3 1 2241.31 218.191 8
 2 -3 -1 2170.21 199.141 11
 -2 3 1 1936.23 131.776 21
 2 3 -1 2062.63 213.225 9
 2 -3 -1 2001.88 130.97 15
 -2 3 1 2176.55 139.621 24
 -2 -3 1 1958.25 127.171 36
 -2 3 1 2075.74 127.018 8
 -2 -3 1 2109.09 131.421 22
 2 3 -1 2242.46 143.667 4
 2 -3 -1 2295.88 140.112 33
 -2 3 1 2128.82 137.85 3
 2 3 0 6533.53 391.563 9
 2 -3 0 5463.06 252.626 15
 -2 -3 0 4965.9 242.131 36
 -2 -3 0 5625.12 368.877 8
 -2 -3 0 5428.47 248.129 22
 -2 3 0 5165.46 261.999 8
 2 -3 0 5776.18 335.136 11
 2 3 0 4410.06 302.964 7
 -2 3 0 5252.34 249.034 21
 2 -3 0 5034.74 248.575 30
 2 -3 0 5537.94 257.535 33
 -2 3 0 4983.04 250.452 3
 -2 3 -1 92.6782 30.5341 14
 -2 -3 -1 137.167 34.2033 36
 2 -3 1 66.7629 39.695 11
 2 3 1 82.153 31.4401 4
 2 -3 1 83.5894 30.8667 30
 -2 3 -1 46.4131 29.1432 24
 2 3 1 83.4652 58.7785 9
 2 -3 1 102.916 35.3487 15
 -2 3 -1 55.6866 29.3185 3
 -2 -3 -1 44.6762 25.5353 22
 2 3 1 167.514 58.9566 7
 -2 -3 -2 2183.86 134.8 36
 2 -3 2 1804.03 134.26 15
 -2 3 -2 1994.23 134.998 3
 -2 3 -2 2159.92 147.379 24
 -2 3 -2 2187.25 141.351 14
 -2 3 -2 2155.13 179.301 9
 2 3 2 1963.6 136.755 4
 -2 -3 -2 2020.06 133.424 22
 2 3 2 2045.3 192.878 7
 2 3 2 2007.56 143.083 38
 2 -3 2 1712.3 125.419 30
 2 -3 2 2203.47 167.582 11
 -2 -3 -3 4276.41 228.749 22
 2 -3 3 4412.26 218.085 27
 2 -3 3 4624.23 225.001 30
 2 -3 3 4481.42 238.01 33
 2 -3 3 4430.9 235.345 15
 -2 3 -3 4345.71 239.234 24
 -2 3 -3 4567.42 305.222 9
 -2 -3 -3 4446.55 227.354 36
 2 3 3 4314.58 229.009 4
 -2 3 -3 4267.39 234.185 14
 2 3 3 4516.37 318.66 7
 2 3 3 4100.8 234.945 38
 2 3 3 4320.55 219.687 34
 -2 3 -3 4565.58 227.418 3
 -2 -3 -3 4379.99 214.402 18
 -2 -3 -4 13.5427 26.1933 18
 2 3 4 15.2085 24.7144 4
 -2 3 -4 47.748 33.5207 24
 -2 3 -4 -7.13526 25.048 3
 2 3 4 30.9968 26.2132 34
 2 -3 4 35.7129 31.3401 15
 2 3 4 18.8502 27.9621 38
 -2 -3 -4 -16.543 31.0396 22
 2 -3 4 7.04444 22.8956 27
 -2 3 -4 65.1343 38.0489 14
 2 -3 4 14.2731 23.1948 30
 2 -3 5 2139.8 144.109 27
 -2 3 -5 1953.02 157.046 14
 2 -3 5 2169.84 158.353 15
 2 3 5 2103.75 150.325 34
 -2 3 -5 1802.51 152.954 24
 -2 -3 -5 2181.89 153.692 22
 2 3 5 2068.96 139.118 4
 2 3 5 1778.04 150.731 37
 2 3 5 1993.75 154.515 38
 -2 3 -5 1982.02 145.088 31
 -2 -3 -5 2058.79 155.371 28
 2 -3 6 3092.81 191.751 27
 -2 -3 -6 3736.38 222.75 28
 2 3 6 2962.94 198.343 34
 2 -3 6 2937 201.039 34
 -2 3 -6 3050.01 209.727 24
 -2 -3 -6 3100.88 202.695 22
 2 3 6 2933.03 203.53 38
 2 3 6 3213.56 214.744 37
 2 -3 6 3014.24 205.147 15
 -2 3 -6 2795.11 191.28 31
 -2 -3 -7 2753.11 199.178 28
 -2 3 -7 2444.33 171.284 28
 2 -3 7 2467.14 178.099 27
 2 3 7 2623.72 190.457 38
 2 -3 7 2535.1 192.321 34
 -2 3 -7 2455.58 190.21 24
 -2 -3 -7 2766.62 196.567 22
 -2 3 -7 2618.52 188.165 31
 2 3 7 2644.11 192.849 34
 2 -3 7 2466.86 189.511 15
 -2 3 -8 2274.63 172.151 28
 2 -3 8 2824.89 193.975 27
 -2 3 -8 2760.71 201.592 24
 -2 -3 -8 2327 189.18 22
 2 3 8 2572.67 201.888 19
 2 3 8 2238.04 183.204 38
 -2 3 -8 2114.03 190.513 14
 2 3 8 2440.37 192.076 34
 2 -3 8 2339.39 189.846 34
 -2 -3 -8 2902.19 210.003 28
 -2 3 -8 2153.01 181.593 31
 2 -3 8 2292.87 192.887 15
 -2 3 -9 757.137 98.3058 28
 -2 3 -9 516.704 92.2188 31
 2 3 9 542.299 95.5656 19
 2 3 9 607.814 101.043 34
 -2 3 -9 511.047 94.1203 24
 2 -3 9 602.749 98.6805 15
 2 -3 9 689.173 101.606 34
 -2 -3 -9 399.194 79.0531 22
 2 3 9 463.335 80.9726 38
 -2 -3 -9 585.593 98.3425 28
 2 3 9 586.248 98.8513 37
 -2 3 -9 564.257 97.4428 14
 -2 3 -10 13.7232 38.6479 28
 2 3 10 33.2702 34.9248 37
 -2 -3 -10 31.3172 44.0906 22
 -2 -3 -10 82.3662 53.5502 28
 2 -3 10 46.5818 43.7213 34
 2 -3 10 16.5088 43.8264 15
 -2 3 -10 211.692 70.2228 14
 -2 3 -10 47.8813 39.6394 31
 2 3 10 16.3635 40.639 34
 2 3 10 96.8119 50.2213 19
 -2 -3 -11 2298.41 217.065 28
 -2 3 -11 2521.7 207.087 28
 2 -3 11 2495.98 224.153 15
 2 3 11 3071.36 241.178 37
 -2 -3 -11 2304.34 212.286 22
 2 -3 11 2679.07 228.416 34
 -2 3 -11 2510.26 230.211 14
 2 3 11 2460.09 217.819 19
 2 3 11 2522.12 224.051 34
 2 3 12 19268.6 878.4 34
 -2 3 -12 19385 852.276 28
 -2 -3 -12 20555 892.465 28
 2 3 12 19438.8 866.025 19
 -2 3 -12 19035.2 892.891 14
 -2 -3 -12 19025.9 868.273 22
 2 -3 12 19774.7 881.025 15
 2 -3 12 20307.1 870.434 34
 -2 -3 -13 10174.2 542.537 28
 -2 3 -13 10570.1 558.571 14
 -2 3 -13 10297.8 550.265 55
 2 -3 13 9871.64 540.63 15
 2 3 13 10037.4 518.781 71
 2 -3 13 10034.5 539.709 61
 2 3 13 9928.84 534.031 61
 -2 -3 -13 8583.87 511.1 22
 2 -3 13 9859.39 515.244 50
 2 -3 13 9773.1 531.5 64
 2 -3 13 10076.8 522.821 34
 -2 3 -13 9463.3 509.759 28
 2 3 13 9581.29 518.111 19
 -2 3 -13 10068 533.962 40
 -2 3 -14 5548.99 367.596 55
 2 -3 14 5792.35 369.876 15
 2 3 14 5034.67 332.397 19
 -2 3 -14 5132.38 360.61 14
 2 -3 14 5384.49 337.879 50
 2 3 14 5138.01 333.762 71
 -2 -3 -14 4927.52 342.634 22
 2 -3 14 5490.02 360.957 64
 2 -3 14 5438.34 361.013 61
 -2 -3 -14 5379.54 361.511 28
 -2 -3 -14 5290.9 342.741 18
 2 3 14 5124.37 350.712 61
 2 -3 14 4902.41 332.189 34
 -2 3 -14 5382.63 353.474 40
 2 -3 15 816.806 126.881 61
 -2 3 -15 575.816 119.324 55
 2 3 15 824.264 124.508 49
 -2 3 -15 765.701 120.727 40
 2 3 15 715.854 109.628 71
 2 3 15 768.268 126.971 70
 2 -3 15 582.001 97.5579 49
 2 3 16 134.448 57.5746 71
 -2 3 -16 126.457 69.7528 55
 2 3 16 158.604 66.4745 49
 2 -3 16 187.668 55.2716 49
 -2 -3 -16 139.299 64.2366 75
 2 3 16 172.906 62.1683 57
 2 3 16 172.705 66.0805 70
 2 -3 16 174.236 64.9853 61
 2 3 17 68.951 41.7935 57
 -2 -3 -17 57.9354 48.6456 75
 2 3 17 53.2129 51.4872 70
 2 -3 17 26.5381 43.1595 61
 -2 3 -17 90.4205 56.8649 55
 -2 3 -18 132.895 46.57 55
 2 3 18 167.016 46.8896 57
 -2 -3 -18 220.165 59.2318 75
 2 3 18 115.126 48.3864 70
 2 -3 18 147.871 40.9905 70
 -2 3 -18 156.191 53.6561 59
 2 -3 18 204.909 57.103 61
 -2 -3 -19 14.307 33.6074 56
 2 3 19 72.9651 32.882 70
 -2 -3 -19 89.3454 35.1918 75
 -2 3 -19 66.6468 38.0773 59
 -2 3 -19 16.2869 26.5331 55
 2 -3 19 89.0972 32.8389 61
 -2 3 -19 82.9886 32.0507 75
 -2 -4 21 1384.19 108.885 65
 -2 4 20 984.885 99.2856 65
 -2 4 20 959.375 99.6217 70
 -2 -4 20 842.459 96.5651 65
 -2 -4 19 73.8292 47.5922 65
 -2 4 19 58.9701 42.8495 65
 -2 4 19 -11.8563 44.4885 70
 -2 4 19 -9.77665 34.3165 57
 -2 -4 18 1518.33 157.594 65
 -2 4 18 1358.25 146.821 65
 -2 4 18 1399.15 152.106 70
 -2 4 18 1228.53 132.293 57
 -2 -4 17 7391.13 423.056 65
 -2 4 17 6668.99 406.31 65
 -2 4 17 7633.82 422.927 70
 -2 4 17 7406.89 396.542 69
 -2 4 17 7237.55 405.515 57
 -2 -4 16 5948.63 387.067 20
 -2 -4 16 5863.13 378.131 65
 -2 4 16 6332.88 386.68 65
 2 4 -16 6382.08 401.545 31
 2 4 -16 5841.9 388.628 14
 -2 4 16 6000.85 375.034 70
 -2 4 16 6056.76 384.915 35
 -2 4 16 5636.07 353.652 69
 2 -4 -16 6341.23 384.527 18
 2 4 -16 5805.89 377.515 29
 -2 4 16 5939.75 368.655 57
 2 4 -15 995.439 148.61 29
 -2 4 15 1227.02 158.285 65
 -2 4 15 912.432 134.971 69
 -2 4 15 1136 147.628 16
 -2 -4 15 1291.35 162.723 20
 -2 4 15 1308.87 159.872 70
 2 4 -15 1318.86 169.721 31
 2 4 -15 1341.91 172.846 14
 -2 4 15 1375.39 164.325 35
 2 -4 -15 1378.6 163.125 18
 -2 4 15 1223.09 154.125 57
 -2 4 14 638.656 111.828 16
 2 4 -14 550.704 111.852 29
 2 -4 -14 926.609 127.054 22
 -2 4 14 769.658 123.171 35
 -2 -4 14 659.022 115.707 20
 2 -4 -14 687.117 113.88 18
 2 4 -14 1074.02 149.563 14
 2 4 -13 1513.79 178.318 29
 -2 4 13 1720.98 181.596 35
 2 4 -13 1323.36 169.731 14
 2 -4 -13 1823.62 175.251 22
 -2 -4 13 1643.7 178.691 20
 -2 4 13 1427.27 163.437 16
 2 -4 -13 1485.45 167.88 18
 -2 -4 12 -15.2422 31.9707 25
 -2 4 12 -33.5132 49.7055 35
 -2 4 12 83.3067 51.8352 16
 2 -4 -12 30.1608 44.7333 22
 -2 -4 12 -16.5652 34.7456 20
 2 -4 -12 16.1328 33.8387 18
 -2 4 12 34.22 39.3138 19
 2 4 -12 18.2335 38.2449 29
 2 4 -11 34.0903 42.303 29
 -2 -4 11 -28.6306 42.4641 27
 -2 4 11 47.1215 38.9824 16
 2 4 -11 -15.5395 35.7055 26
 -2 -4 11 28.5955 44.4822 25
 2 -4 -11 14.8277 43.9841 18
 2 -4 -11 27.3755 31.4508 22
 -2 -4 11 30.2056 34.7021 20
 -2 4 11 15.4234 40.9211 35
 -2 4 11 -15.7988 39.2098 19
 -2 4 10 3034.32 227.695 35
 -2 4 10 3139.1 238.283 16
 -2 -4 10 3200.08 228.211 27
 2 4 -10 3508.78 250.262 26
 -2 -4 10 3474.94 234.058 25
 2 4 -10 3279.81 246.428 14
 -2 -4 10 3422.77 238.479 20
 -2 4 10 3329.74 238.883 19
 2 -4 -10 2992.73 223.886 18
 2 4 -10 3243.35 248.27 29
 -2 4 9 3243.96 229.745 16
 2 4 -9 3309.7 234.936 26
 -2 -4 9 3153.61 218.28 25
 -2 4 9 3075.79 220.052 35
 -2 4 9 3324.36 228.331 19
 -2 -4 9 2992.89 211.9 27
 2 -4 -9 3408.53 224.645 18
 2 4 -9 3257.74 239.026 29
 2 4 -8 144.209 52.338 29
 -2 4 8 150.823 48.7864 16
 -2 -4 8 114.748 41.7209 27
 2 4 -8 143.919 50.7712 26
 2 -4 -8 142.503 47.3017 18
 -2 4 8 58.57 39.834 19
 -2 4 8 160.56 49.4725 35
 -2 -4 8 113.384 45.3132 25
 -2 4 7 144.897 44.901 35
 -2 4 7 128.435 49.3544 16
 -2 -4 7 157.679 47.6767 25
 -2 4 7 276.711 52.9163 3
 2 4 -7 85.5959 44.836 26
 -2 -4 7 267.372 58.8103 22
 2 -4 -7 207.184 50.2047 18
 -2 4 7 198.886 50.4334 19
 -2 -4 7 242.882 57.1118 27
 -2 4 6 3715.8 222.477 3
 -2 -4 6 4048.45 234.71 25
 2 4 -6 3735.59 227.378 4
 -2 -4 6 4273.23 226.932 27
 2 -4 -6 4252.07 239.591 15
 -2 -4 6 4105.07 235.504 22
 -2 4 6 4034.75 238.82 21
 2 4 -6 3939.39 240.403 29
 -2 4 6 3756.47 238.197 16
 -2 4 6 4215.21 234.451 35
 -2 4 6 4112.34 232.902 19
 2 4 -6 4005.58 247.672 26
 2 -4 -6 4045.57 227.633 18
 2 4 -5 19456.4 775.634 26
 2 -4 -5 19630.6 763.242 15
 -2 -4 5 19005.7 738.032 27
 -2 4 5 19752.7 752.564 3
 -2 -4 5 18638.1 752.394 22
 -2 4 5 19448.9 765.935 21
 -2 -4 5 20272.6 764.829 17
 -2 4 5 19340.6 749.974 35
 -2 4 5 18104.3 741.272 19
 2 4 -5 17991.9 757.777 29
 2 -4 -5 19223.9 743.78 18
 2 4 -5 18850.3 757.45 4
 2 4 -4 5807.23 291.905 29
 -2 4 4 5810.52 283.996 35
 -2 4 4 5693.09 277.107 24
 2 -4 -4 6163.59 294.929 15
 -2 -4 4 5888.26 289.613 22
 2 4 -4 5475.07 294.182 4
 -2 4 4 5487.89 292.925 21
 -2 -4 4 5407.18 286.874 17
 -2 4 4 5955.43 278.208 19
 2 -4 -4 5891.43 279.575 18
 -2 4 4 5588.29 285.363 3
 -2 -4 3 555.409 68.988 36
 -2 4 3 522.14 72.2161 21
 2 4 -3 333.253 61.9894 4
 2 -4 -3 484.598 70.3784 15
 -2 4 3 448.318 65.7572 24
 2 4 -3 434.777 61.106 38
 -2 -4 3 361.763 59.3439 22
 -2 4 3 511.422 72.1791 3
 -2 -4 3 407.927 64.2365 17
 2 -4 -3 559.902 74.2411 33
 -2 4 3 482.764 62.0357 35
 2 4 -3 475.707 72.1076 26
 2 4 -3 384.016 62.437 29
 2 -4 -3 405.029 56.4284 18
 2 4 -2 104.599 35.3499 29
 2 4 -2 47.4199 31.5928 38
 -2 4 2 103.85 37.5845 24
 -2 -4 2 101.707 36.0751 22
 2 4 -2 96.1945 36.805 26
 2 -4 -2 97.8041 36.7854 15
 -2 4 2 77.6566 37.2092 21
 2 4 -2 82.7597 40.5669 4
 -2 -4 2 139.533 37.139 36
 2 -4 -2 60.1594 30.2168 18
 2 4 -1 254.064 50.983 26
 2 -4 -1 259.628 75.3208 11
 -2 4 1 237.941 51.6054 3
 -2 4 1 215.485 49.7544 21
 -2 -4 1 220.646 41.7571 18
 2 -4 -1 121.673 38.798 15
 2 4 -1 293.372 54.242 4
 -2 -4 1 217.062 47.1802 22
 2 4 -1 300.062 53.5711 38
 2 -4 -1 335.65 50.351 18
 -2 -4 1 175.138 41.1684 36
 -2 4 1 233.128 51.1839 24
 -2 4 0 4425.6 240.773 3
 -2 -4 0 4639.05 227.078 36
 -2 4 0 4585.39 227.576 14
 2 -4 0 4529.02 311.166 11
 -2 4 0 4715.82 247.982 24
 2 4 0 4530.83 334.459 7
 -2 -4 0 4345.49 234.253 22
 2 4 0 4421.95 243.21 38
 -2 4 0 4691.57 241.861 21
 2 4 0 4372.85 235.826 26
 2 -4 0 4510.35 241.734 33
 2 -4 0 4792.18 246.122 15
 2 4 0 4899.66 230.649 37
 -2 -4 0 4120.58 217.365 18
 2 4 1 38111.4 1401.08 26
 -2 -4 -1 39347.1 1399.89 36
 2 -4 1 39816.4 1423.47 15
 -2 4 -1 39654.3 1431.56 24
 2 4 1 37586.4 1405.34 37
 2 4 1 38701.1 1429.74 4
 -2 4 -1 39972.1 1408.98 14
 -2 -4 -1 37920.1 1413.08 22
 -2 4 -1 39467.9 1421.95 3
 2 4 1 39207.7 1431.58 38
 -2 4 -1 38755.1 1408.09 21
 -2 -4 -1 39422.5 1394.77 18
 2 -4 1 38604.5 1405.71 30
 2 -4 1 40201.5 1423.67 33
 2 -4 2 271.578 49.1105 30
 2 -4 2 244.773 57.8207 15
 -2 -4 -2 185.853 43.4445 36
 -2 4 -2 363.526 62.5484 3
 -2 -4 -2 315.745 56.8226 22
 2 4 2 221.803 49.5817 37
 2 4 2 333.756 59.7324 4
 -2 -4 -2 315.95 49.549 18
 2 4 2 336.653 61.6319 38
 -2 4 -2 328.375 52.0851 21
 2 -4 2 336.766 59.5349 33
 -2 4 -2 238.16 50.8081 14
 -2 -4 -3 3365.48 197.009 36
 -2 4 -3 3794.25 218.834 14
 2 -4 3 3725.47 221.372 15
 -2 4 -3 3638.79 227.313 24
 2 4 3 3506.6 215.066 37
 2 4 3 3654.79 215.114 4
 -2 4 -3 3580.01 210.338 3
 -2 -4 -3 3865.94 218.011 22
 2 -4 3 3527.32 197.365 30
 2 4 3 3306.65 219.363 38
 2 -4 3 3651.02 216.64 33
 -2 -4 -3 3522.63 198.765 18
 -2 -4 -4 321.851 57.5139 18
 -2 -4 -4 350.513 57.0723 36
 2 -4 4 370.94 62.6865 27
 -2 4 -4 369.351 62.2449 3
 2 4 4 345.93 59.296 4
 2 -4 4 337.037 65.049 15
 2 4 4 509.421 76.6813 37
 -2 -4 -4 415.752 69.813 22
 2 4 4 358.885 69.1382 38
 2 -4 4 287.009 50.905 30
 -2 4 -4 299.249 61.5287 14
 2 4 4 276.388 51.5986 34
 -2 4 -4 352.457 70.8713 24
 2 -4 5 974.132 102.1 27
 -2 -4 -5 1055.12 102.154 36
 -2 -4 -5 925.799 99.8697 18
 2 4 5 831.607 94.9603 34
 2 -4 5 884.762 106.818 15
 2 4 5 772.297 90.0856 4
 -2 -4 -5 918.881 105.032 22
 2 4 5 931.399 108.371 38
 -2 4 -5 831.125 105.06 14
 -2 4 -5 1006.51 116.398 24
 2 4 5 1139.58 118.619 37
 2 -4 6 137.996 47.9122 27
 -2 4 -6 145.887 51.4417 24
 2 -4 6 88.0873 45.8828 15
 -2 -4 -6 154.115 54.6178 22
 2 4 6 164.921 52.0176 38
 -2 4 -6 138.155 46.4471 31
 2 4 6 116.759 44.0496 37
 2 4 6 44.1648 37.5454 34
 -2 4 -6 193.246 56.8162 14
 -2 -4 -6 71.4852 43.017 18
 -2 -4 -6 121.587 41.6113 36
 2 4 7 2060.45 171.734 34
 2 4 7 1922.03 175.089 37
 2 -4 7 1993.28 166.386 27
 2 -4 7 1968.46 177.403 15
 -2 4 -7 2062.53 184.494 14
 -2 -4 -7 2241.45 180.108 22
 -2 4 -7 2232.06 190.574 24
 -2 -4 -7 2013.02 165.659 18
 2 4 7 2122.05 180.473 38
 2 -4 7 1943.87 168.509 34
 -2 4 -7 2201.96 169.449 31
 2 4 8 360.491 82.4352 19
 2 4 8 307.746 72.5259 34
 2 -4 8 222.153 60.835 27
 2 -4 8 346.267 76.6703 15
 -2 -4 -8 357.217 76.442 22
 2 4 8 310.326 75.4794 38
 -2 4 -8 261.23 69.8097 24
 -2 -4 -8 302.602 68.6349 18
 -2 4 -8 380.042 87.157 14
 2 -4 8 152.134 55.8946 34
 2 4 8 466.554 90.4521 37
 -2 4 -8 270.717 66.944 31
 2 -4 9 13350.7 631.144 34
 2 -4 9 13332.1 625.848 27
 2 -4 9 13530.3 648.055 15
 -2 4 -9 13491 642.247 24
 2 4 9 14065.7 645.521 34
 -2 -4 -9 13536.4 637.173 22
 2 4 9 13508.9 629.378 38
 2 4 9 13910.8 656.479 19
 -2 4 -9 14269.8 633.932 31
 -2 -4 -9 13417.3 621.148 18
 2 4 10 2428 225.191 37
 -2 4 -10 2685.63 229.372 24
 -2 -4 -10 2638.72 226.969 22
 2 4 10 2638.05 213.415 38
 2 4 10 2548.91 227.835 19
 2 -4 10 2945.15 226.828 34
 2 -4 10 2818.62 237.383 15
 -2 -4 -10 2669.46 216.438 18
 2 -4 11 295.343 74.4117 34
 -2 4 -11 230.157 72.9991 24
 -2 -4 -11 463.951 96.6154 22
 -2 -4 -11 257.638 73.0483 18
 -2 4 -11 399.867 96.0914 14
 2 -4 11 242.465 84.4315 15
 2 4 11 203.617 70.0896 19
 2 -4 12 1509.46 176.11 15
 -2 -4 -12 981.483 140.783 22
 -2 4 -12 1640.27 193.116 14
 2 -4 12 1382.22 156.418 34
 2 4 12 1297.56 162.135 19
 -2 -4 -12 1476.81 167.441 18
 2 4 13 368.037 94.0269 71
 -2 4 -13 560.758 119.622 55
 2 -4 13 393.675 87.2421 50
 2 4 13 465.761 103.152 70
 2 4 13 450.118 97.0719 49
 -2 -4 -13 334.394 85.6283 75
 2 -4 13 409.376 96.0265 15
 -2 4 -13 501.844 110.088 14
 -2 4 -13 543.79 110.184 40
 -2 -4 -13 279.713 81.352 22
 -2 -4 -13 507.984 97.6083 18
 2 4 13 388.978 91.3442 19
 2 -4 13 379.589 93.5451 61
 -2 -4 -14 197.78 64.2732 75
 -2 4 -14 230.425 86.717 55
 -2 -4 -14 164.246 62.0941 18
 2 -4 14 262.064 67.3354 50
 2 -4 14 163.609 66.4791 61
 2 -4 14 397.462 94.2519 15
 2 4 14 246.803 72.7897 71
 2 4 14 250.322 80.181 49
 -2 4 -14 238.601 77.3691 40
 -2 -4 -14 198.736 70.2879 22
 2 4 14 294.835 81.6971 70
 2 4 14 227.817 68.2024 19
 -2 4 -14 202.476 76.3508 14
 -2 4 -15 2370.54 221.582 55
 -2 -4 -15 2406.42 201.245 75
 -2 4 -15 2219.79 209.411 40
 2 4 15 2325.83 207.793 70
 2 4 15 2781.2 215.575 71
 2 -4 15 2294.98 212.021 61
 2 4 15 2447.85 217.601 57
 -2 4 -16 1956.39 186.253 55
 2 4 16 2229.11 190.752 57
 2 -4 16 1987.05 182.2 61
 -2 -4 -16 1987.05 170.256 75
 -2 4 -16 2188.55 185.953 40
 2 4 16 2039.42 169.105 71
 2 -4 16 1984.37 174.896 65
 2 4 16 2082.69 184.421 70
 2 4 17 99.5634 45.2797 57
 -2 4 -17 48.7873 48.584 55
 2 4 17 99.3574 40.6864 71
 -2 -4 -17 37.2794 38.1628 75
 -2 4 -17 31.3235 37.9887 40
 2 4 17 81.0784 42.1301 70
 2 -4 17 46.5497 39.4133 61
 2 4 18 38.0188 33.4611 57
 -2 4 -18 61.6319 39.6139 55
 2 4 18 -8.7182 35.6528 70
 2 -4 18 -8.48429 32.8204 61
 -2 4 -18 42.6295 27.9932 75
 -2 -4 -18 -8.84742 34.2245 56
 -2 4 -18 23.084 37.5107 59
 -2 -4 -18 38.092 32.6248 75
 2 4 19 21.74 22.2231 70
 -2 4 -19 43.5456 23.4654 59
 -2 -4 -19 -21.6468 25.3822 56
 -2 4 -19 -28.8627 25.5262 55
 2 -4 19 -4.80035 21.1209 61
 2 5 -20 1869.11 126.035 40
 -2 -5 20 2022.99 138.63 65
 -2 5 20 1655.9 114.001 57
 -2 5 19 556.819 82.6124 70
 -2 -5 19 359.067 69.6491 65
 -2 5 19 446.488 69.4493 57
 -2 -5 18 667.498 102.279 65
 -2 5 18 851.87 105.628 57
 2 5 -18 584.518 95.306 53
 -2 5 18 844.615 111.364 70
 -2 5 18 692.106 88.1631 69
 -2 5 18 834.019 112.251 65
 -2 5 17 445.579 95.7032 65
 -2 -5 17 718.288 108.869 65
 -2 5 17 564.594 94.4415 69
 -2 5 17 809.862 112.402 57
 -2 5 16 16.6972 44.3476 65
 -2 -5 16 66.0622 55.8951 65
 -2 5 16 92.8134 56.2355 69
 -2 5 16 100.081 60.6336 57
 2 5 -15 1910.86 204.694 29
 -2 5 15 2449.76 220.99 65
 2 -5 -15 2374.12 216.147 15
 2 -5 -15 1804.81 190.981 18
 -2 5 15 2011.82 201.243 35
 -2 5 15 2201.86 204.599 69
 -2 -5 15 1954.95 203.086 20
 2 5 -15 2122.32 211.288 31
 -2 5 15 2191.98 209.429 57
 -2 5 14 866.626 128.89 16
 -2 5 14 804.126 132.953 70
 -2 -5 14 821.031 130.346 20
 -2 -5 14 844.629 137.512 42
 -2 5 14 767.507 121.887 35
 -2 5 14 843.041 129.957 69
 -2 5 14 1030.53 141.848 65
 2 5 -14 725.037 124.975 31
 2 -5 -14 840.477 130.032 18
 2 5 -14 676.22 124.625 29
 -2 5 14 835.589 129.738 57
 2 5 -13 40.7524 54.0624 29
 2 -5 -13 35.8542 44.4929 18
 -2 -5 13 18.1189 48.0737 20
 -2 5 13 -17.858 41.0338 35
 -2 5 13 70.2866 46.6217 16
 2 5 -13 -20.3153 53.9009 14
 -2 -5 12 668.609 115.183 20
 -2 5 12 559.209 105.778 19
 -2 -5 12 615.444 105.182 27
 2 5 -12 850.699 130.54 14
 -2 5 12 899.992 126.025 16
 -2 5 12 783.055 118.781 35
 2 -5 -12 840.793 122.894 18
 2 5 -12 729.342 125.054 29
 -2 5 11 33.8031 41.9469 19
 -2 -5 11 15.9013 42.1892 20
 -2 -5 11 59.9938 48.7371 25
 -2 5 11 47.766 47.2303 35
 -2 -5 11 -15.5769 46.2066 27
 2 5 -11 -17.5017 40.2143 26
 -2 5 11 16.7335 38.4493 16
 2 -5 -11 16.1313 33.8362 18
 2 5 -11 37.4276 49.6512 29
 2 5 -11 -18.0402 37.8401 14
 2 -5 -10 59.9123 44.4306 18
 -2 -5 10 -14.4078 42.739 27
 2 5 -10 -17.4824 43.3886 29
 -2 -5 10 -14.2474 40.0945 25
 -2 5 10 102.885 51.5871 35
 -2 5 10 -15.9606 33.4785 16
 -2 5 10 -15.606 32.7348 19
 2 5 -10 -33.8084 50.144 26
 2 5 -10 33.1805 46.6874 14
 -2 -5 10 -15.9164 44.7911 22
 -2 5 9 346.222 77.8042 16
 -2 -5 9 161.743 55.7603 25
 -2 5 9 142.505 60.38 19
 2 -5 -9 295.488 69.8118 15
 2 5 -9 211.422 68.4645 14
 -2 5 9 376.728 74.079 35
 2 -5 -9 262.281 64.001 18
 2 5 -9 274.289 71.494 26
 -2 -5 9 330.686 70.6999 27
 -2 5 8 1975.16 174.016 16
 -2 -5 8 2055.54 168.609 27
 2 -5 -8 1827.35 162.402 18
 -2 -5 8 1825.95 163.166 25
 2 -5 -8 1881 175.664 15
 -2 5 8 1703.67 156.867 35
 2 5 -8 1923 173.704 14
 -2 5 8 1625.7 156.972 19
 2 5 -8 2108.33 189.805 26
 2 5 -8 2085.26 182.93 29
 2 5 -7 1402.33 143.882 29
 -2 -5 7 1560.79 138.169 27
 2 5 -7 1498.72 153.788 26
 -2 5 7 1363.64 127.795 3
 -2 -5 7 1355.07 135.429 25
 2 5 -7 1679.26 146.753 4
 -2 5 7 1490.97 146.563 16
 2 -5 -7 1264.53 136.516 15
 -2 5 7 1367.55 139.833 21
 -2 5 7 1461.16 135.95 19
 -2 5 7 1214.69 124.473 35
 2 -5 -7 1516.65 139.274 18
 -2 5 6 3946.29 260.267 16
 -2 -5 6 4369.83 249.531 27
 2 -5 -6 4253.54 251.787 18
 -2 -5 6 4840.72 266.801 25
 2 5 -6 3981.82 254.314 4
 2 -5 -6 3896.25 253.122 15
 -2 5 6 3694.02 254.397 21
 2 5 -6 4478.1 276.657 26
 -2 5 6 4374.57 247.129 35
 -2 5 6 4274.2 248.718 19
 -2 5 6 4295.73 251.764 3
 2 5 -6 4042.8 257.904 29
 2 5 -5 1507.91 144.087 26
 -2 5 5 1470.68 143.413 16
 2 -5 -5 1657.29 142.349 15
 2 5 -5 1225.53 128.386 4
 -2 -5 5 1455.72 134.629 17
 2 -5 -5 1512.88 130.504 18
 2 5 -5 1330.43 130.039 29
 -2 5 5 1602.77 128.608 19
 -2 5 5 1431.03 124.247 35
 -2 5 5 1376.2 128.336 3
 -2 5 4 900.208 93.8094 24
 2 -5 -4 913.806 98.0976 18
 2 -5 -4 935.685 105.513 15
 2 5 -4 951.829 108.244 4
 -2 5 4 903.687 110.106 21
 -2 -5 4 875.115 99.875 17
 2 5 -4 1030.25 105.439 29
 -2 5 4 874.881 102.645 3
 -2 5 3 31951.8 1275.74 3
 2 5 -3 34753.3 1292.22 26
 2 -5 -3 33787.3 1277.96 15
 2 5 -3 35261.8 1293.96 4
 -2 -5 3 35570.9 1275.01 17
 2 -5 -3 33791.4 1260.39 18
 2 5 -3 33893.3 1259.77 38
 -2 5 3 33342.7 1283 21
 -2 5 3 34778.7 1263.07 24
 2 5 -3 34155.1 1264.98 29
 -2 5 2 15568.6 669.206 24
 2 -5 -2 16599.5 680.65 15
 2 5 -2 16609.5 694.419 4
 2 5 -2 16849.9 674.9 38
 -2 5 2 17020 688.541 21
 -2 -5 2 15537.3 649.681 36
 2 -5 -2 16415.5 663.482 18
 2 -5 -2 17493.4 686.283 33
 2 5 -2 17970.4 696.702 26
 -2 -5 2 16431.9 674.077 17
 2 5 -2 16455.5 656.733 29
 2 5 -1 24509.5 972.753 26
 -2 5 1 27643.1 982.108 24
 2 -5 -1 26236.9 979.323 15
 -2 5 1 25312.8 979.352 3
 2 5 -1 24848.4 987.083 4
 2 -5 -1 24598.3 955.103 18
 -2 -5 1 25149.5 969.057 22
 2 5 -1 25054.9 972.261 38
 -2 5 1 25149.4 977.21 21
 2 -5 -1 24588.8 972.926 33
 -2 -5 1 24726 951.046 18
 -2 5 0 6181 323.912 3
 -2 -5 0 6257.85 316.346 22
 2 -5 0 6118.28 317.824 15
 -2 5 0 5922.25 318.32 24
 -2 5 0 5946.46 314.718 21
 2 5 0 6157.76 321.798 38
 2 -5 0 6571.94 321.938 33
 -2 -5 0 5852.8 297.494 18
 2 5 0 6463.57 316.433 26
 2 -5 1 54520.7 1970.22 15
 -2 5 -1 52482.4 1972.29 24
 -2 5 -1 53256.7 1933.84 14
 2 5 1 54235.2 1977.21 4
 2 5 1 55950.3 1946.72 37
 2 5 1 53377.9 1977.68 38
 -2 5 -1 53551.6 1956.43 21
 -2 -5 -1 54531.5 1941.76 18
 -2 -5 -1 55879.9 1964.56 22
 2 -5 1 55958.6 1965.63 33
 -2 5 -1 55315.8 1970.24 3
 2 -5 1 55276.1 1942.53 30
 2 -5 2 10311.2 474.19 15
 -2 5 -2 10317.2 480.715 24
 2 5 2 9859.73 473.383 4
 -2 5 -2 11380.7 462.567 14
 -2 -5 -2 10484.4 468.381 22
 2 5 2 10978.8 489.89 38
 -2 5 -2 10256 455.254 21
 -2 5 -2 9751.47 463.726 3
 -2 -5 -2 10252.9 448.715 18
 2 -5 2 9706.58 440.413 30
 2 -5 2 10389.8 467.92 33
 2 5 2 9870.86 455.525 37
 2 5 3 860.811 101.912 37
 2 5 3 994.388 112.354 4
 2 -5 3 1072.71 116.508 15
 -2 -5 -3 988.854 103.627 18
 2 5 3 913.821 112.23 38
 -2 5 -3 965.012 103.577 14
 2 -5 3 895.244 104.119 33
 -2 5 -3 891.411 104.203 3
 -2 -5 -3 994.743 108.95 22
 2 5 4 5413.68 312.739 37
 2 -5 4 6252.68 332.06 15
 -2 5 -4 5778.79 314.404 14
 -2 5 -4 6063.12 336.077 24
 2 -5 4 5446.85 303.515 27
 2 5 4 5598.5 312.547 4
 -2 -5 -4 5893.42 318.478 22
 -2 -5 -4 5941.14 306.106 18
 -2 5 -4 5579.28 308.626 3
 2 5 5 6298.55 365.243 37
 2 -5 5 6885.87 357.023 27
 2 -5 5 7078.44 375.856 15
 2 5 5 6972.5 380.117 38
 2 5 5 7307.03 360.835 4
 -2 5 -5 6824.25 380.729 24
 -2 5 -5 7076.19 371.096 14
 -2 -5 -5 6676.19 362.972 22
 -2 -5 -5 6868.01 351.321 18
 2 -5 6 61.9238 40.2455 27
 -2 5 -6 46.3407 38.3382 24
 2 -5 6 14.3755 35.6793 15
 -2 -5 -6 -27.3168 47.9398 22
 2 5 6 -14.8515 39.4054 38
 2 5 6 14.4256 23.4408 37
 -2 5 -6 28.1497 32.3422 14
 -2 -5 -6 -11.8531 36.8783 18
 2 -5 7 561.596 92.9227 34
 2 -5 7 498.412 85.1221 27
 2 -5 7 666.208 106.599 15
 2 5 7 802.592 114.102 37
 -2 -5 -7 353.959 81.8295 22
 2 5 7 811.166 116.856 38
 -2 5 -7 693.93 108.025 24
 2 5 7 570.465 100.984 19
 -2 5 -7 559.193 98.5976 14
 -2 -5 -7 593.617 95.0032 18
 -2 5 -8 1717.7 180.199 14
 2 5 8 1871 185.098 37
 2 -5 8 1606.67 162.152 27
 -2 5 -8 1689.26 179.878 24
 -2 -5 -8 1469.74 151.757 18
 2 5 8 1742.89 180.571 19
 -2 -5 -8 1825.73 177.115 22
 2 -5 8 1663.48 173.871 15
 2 5 8 1722.46 174.322 38
 2 -5 8 1697.45 165.73 34
 2 -5 9 1052.86 135.69 27
 2 -5 9 1399.73 162.248 15
 -2 5 -9 1221.8 157.107 24
 2 5 9 1403.56 159.038 38
 -2 5 -9 1306.86 160.962 14
 2 5 9 1036.01 142.682 37
 -2 -5 -9 1519.79 154.845 18
 2 -5 9 1141.78 136.359 34
 2 -5 10 116.802 56.5978 27
 -2 5 -10 134.145 59.7747 24
 2 -5 10 186.491 65.5955 15
 -2 -5 -10 161.239 65.2285 22
 2 5 10 67.404 50.1699 38
 -2 5 -10 215.797 82.4095 14
 -2 -5 -10 143.684 60.0564 18
 2 -5 10 94.366 53.3663 34
 -2 5 -11 2335.67 232.545 14
 -2 -5 -11 2324.78 210.428 18
 -2 5 -11 2407.7 227.038 24
 -2 -5 -11 2191.55 214.918 22
 2 5 11 2537.33 215.775 38
 2 5 11 2574.28 236.006 19
 -2 5 -12 2089.62 217.581 40
 2 5 12 2165.2 207.37 71
 2 5 12 2489.89 215.678 70
 2 5 12 1792.9 194.293 49
 -2 5 -12 2264.82 218.665 24
 -2 -5 -12 2272.19 216.8 22
 2 5 12 2524.24 235.849 19
 2 5 12 2671.56 214.293 68
 -2 -5 -12 1733.01 183.906 18
 2 -5 12 2322.38 222.127 61
 2 5 13 34.9072 49.1167 71
 2 5 13 16.6907 41.4236 49
 -2 5 -13 -38.7864 63.0175 40
 -2 -5 -13 18.3891 42.2533 22
 2 5 13 18.8593 35.3819 19
 2 5 13 33.0198 48.9742 70
 -2 -5 -13 -16.4655 48.8425 18
 2 -5 13 -18.2318 51.3066 61
 -2 5 -14 437.746 103.949 55
 2 -5 14 676.09 112.182 61
 -2 5 -14 322.706 90.4772 40
 2 5 14 480.949 94.1323 71
 2 5 14 606.203 106.405 70
 -2 5 -15 731.88 120.149 55
 2 5 15 656.069 103.72 71
 2 5 15 648.209 111.433 57
 2 -5 15 411.975 91.9793 64
 2 5 15 641.004 101.886 70
 2 -5 15 716.202 110.565 61
 -2 5 -15 895.572 123.456 40
 2 5 16 193.085 60.6439 57
 -2 -5 -16 87.1261 51.2119 56
 -2 5 -16 218.95 72.8385 55
 2 -5 16 218.235 61.6675 64
 2 5 16 158.65 57.529 71
 2 5 16 270.662 66.4787 70
 -2 5 -16 90.1343 45.5538 40
 2 -5 16 285.048 69.0143 61
 -2 -5 -17 9.67595 39.5925 56
 2 5 17 98.7663 45.4129 57
 2 -5 17 -18.9005 41.6071 61
 -2 5 -17 76.3553 43.8871 40
 2 -5 17 107.523 38.0394 65
 -2 5 -17 68.6897 39.2426 59
 2 5 17 -9.18085 36.5693 70
 -2 5 -17 85.3314 49.0404 55
 2 5 17 115.128 41.5686 71
 2 5 18 277.229 50.375 57
 -2 5 -18 145.93 47.4585 55
 2 5 18 310.03 49.1801 70
 -2 -5 -18 91.7749 37.5739 56
 2 -5 18 273.122 47.8237 61
 -2 5 -18 246.022 39.9987 59
 2 6 -19 701.378 76.5732 53
 -2 -6 19 715.814 79.7767 65
 -2 6 19 581.07 75.7822 57
 2 6 -18 85.5615 47.1719 53
 -2 6 18 90.0975 48.5241 70
 -2 -6 18 82.587 43.4323 65
 -2 6 18 112.003 40.5433 69
 -2 6 18 117.964 46.2162 57
 -2 6 17 534.862 93.9733 70
 -2 6 17 469.201 87.5061 57
 -2 -6 17 303.885 78.4223 65
 -2 6 17 522.877 84.0203 69
 -2 6 16 537.017 98.0522 69
 -2 6 16 220.76 73.5656 70
 -2 -6 16 422.171 89.4031 65
 -2 6 16 438.11 91.362 57
 -2 6 15 197.617 72.5475 65
 -2 6 15 86.5137 53.9539 70
 -2 6 15 132.281 58.1494 69
 -2 6 15 69.3359 48.9155 57
 2 6 -14 883.092 138.305 29
 2 6 -14 801.917 131.126 14
 -2 6 14 580.651 113.276 65
 2 -6 -14 788.2 127.973 15
 -2 -6 14 606.213 108.45 20
 -2 6 14 787.563 125.679 69
 2 -6 -14 717.147 123.612 18
 2 6 -14 661.196 119.273 31
 -2 6 14 712.068 122.252 70
 2 6 -13 1215.41 166.148 29
 2 -6 -13 1271.94 157.983 18
 2 -6 -13 915.75 144.683 15
 -2 6 13 1035.71 146.534 46
 -2 -6 13 1319.28 158.775 20
 2 6 -13 1287.07 166.419 14
 -2 6 13 1434.62 170.901 69
 -2 6 13 1714.59 179.664 70
 -2 6 13 1179.67 162.333 65
 2 6 -13 1235.6 156.399 31
 -2 6 13 1227.45 159.887 57
 -2 -6 12 4693.34 323.021 27
 2 6 -12 5419.31 362.764 29
 -2 -6 12 4537.92 318.849 20
 2 -6 -12 4895.01 339.049 15
 2 -6 -12 4767.89 325.497 18
 2 6 -12 4526.41 332.44 14
 -2 6 12 4768.68 326.868 16
 -2 6 12 4562.49 326.25 19
 2 6 -11 261.259 75.8726 29
 -2 -6 11 368.165 83.4885 27
 -2 6 11 315.728 79.3544 16
 -2 -6 11 202.041 75.5688 22
 2 -6 -11 330.392 84.7666 15
 -2 6 11 158.831 62.5076 19
 -2 -6 11 197.319 67.7558 20
 2 -6 -11 242.483 69.4401 18
 2 6 -11 280.008 76.7874 14
 -2 -6 10 15.8746 42.1191 27
 -2 -6 10 30.3062 40.2049 25
 2 6 -10 -17.4595 61.2802 14
 -2 6 10 -17.155 42.5766 16
 -2 -6 10 -17.4266 40.0424 22
 2 -6 -10 105.512 57.1437 15
 2 -6 -10 -16.4885 40.9226 18
 -2 6 10 -33.1195 49.1226 19
 -2 6 9 1726.35 177.37 16
 -2 -6 9 1895.31 174.859 27
 -2 -6 9 1617.15 160.55 25
 -2 -6 9 1771.26 176.815 22
 2 -6 -9 1601.97 166.773 18
 2 -6 -9 1787.49 179.754 15
 -2 6 9 1700.32 167.665 19
 2 6 -9 1916.34 181.658 14
 2 6 -9 1524.63 179.474 29
 -2 -6 8 282.773 71.9105 25
 -2 6 8 96.0416 48.2148 16
 -2 6 8 406.218 79.2809 19
 -2 -6 8 306.923 68.5136 27
 2 6 -8 337.996 81.9813 14
 -2 6 8 211.504 58.9503 3
 2 6 -8 317.313 78.7756 29
 -2 -6 8 339.035 79.6192 22
 2 -6 -8 189.58 61.6731 15
 2 -6 -8 321.155 75.4678 18
 -2 6 7 2478.99 211.098 16
 -2 -6 7 2656.88 204.198 27
 2 6 -7 2918.52 235.783 26
 2 6 -7 2592.77 204.229 14
 2 6 -7 2914.88 226.668 29
 2 -6 -7 2766.12 217.287 15
 -2 -6 7 2825.72 217.796 22
 -2 6 7 2479.01 195.991 3
 -2 -6 7 2849 212.641 25
 -2 6 7 2615.67 214.741 21
 -2 6 7 2814.88 204.776 19
 2 -6 -7 2712.8 210.017 18
 2 6 -7 2752.68 210.982 4
 -2 6 6 5679.82 340.039 16
 2 -6 -6 5730.06 335.31 15
 -2 -6 6 5723.49 319.269 27
 2 6 -6 5472.34 344.536 26
 -2 -6 6 5769.14 330.161 25
 2 6 -6 5362.31 328.007 4
 -2 -6 6 5595.96 330.128 22
 2 -6 -6 6201.36 333.126 18
 2 6 -6 5510.58 331.325 29
 -2 6 6 5720.14 340.365 21
 2 6 -6 6054.96 323.953 14
 -2 6 6 5641.64 324.632 3
 2 -6 -5 939.397 113.252 18
 -2 -6 5 1016.62 121.002 22
 -2 6 5 861.623 117.223 16
 2 6 -5 798.495 110.739 4
 2 -6 -5 948.144 118.126 15
 2 -6 -5 938.444 117.682 33
 2 6 -5 968.363 106.312 14
 -2 6 5 1194.87 127.634 3
 2 6 -5 1048.9 119.66 29
 -2 6 4 5969.46 327.783 3
 2 6 -4 5608.09 334.625 26
 2 6 -4 5953.02 336.101 4
 2 -6 -4 6007.36 329.057 15
 -2 -6 4 5242.96 314.92 22
 -2 6 4 5854.82 333.911 21
 2 6 -4 5616.41 311.678 29
 2 -6 -4 5379.3 319.917 33
 2 -6 -4 5130.77 304.716 18
 -2 -6 4 5753.07 316.049 17
 -2 6 3 18034.7 777.159 3
 2 6 -3 18933.3 797.208 26
 -2 6 3 18405 756.159 24
 2 -6 -3 17693.6 775.847 15
 2 6 -3 19454.6 762.457 29
 -2 -6 3 18343.3 773.004 22
 -2 6 3 19921.9 797.528 21
 2 -6 -3 18663.4 767.743 18
 2 -6 -3 18247.2 774.353 33
 2 6 -3 18682 795.062 4
 -2 -6 3 18950.1 769.082 17
 2 6 -2 966.94 122.957 4
 -2 6 2 988.118 108.295 24
 2 -6 -2 1213.73 119.578 18
 -2 6 2 1024 119.668 21
 2 6 -2 717.189 94.13 38
 2 -6 -2 805.184 103.312 33
 2 -6 -2 973.259 117.285 15
 -2 -6 2 1097.61 112.588 17
 2 -6 -1 59.0546 36.8143 33
 -2 -6 1 54.5329 38.3464 17
 -2 6 1 75.48 47.2558 21
 -2 6 1 23.1979 32.7186 24
 2 -6 -1 173.831 57.1034 15
 2 6 -1 83.0909 36.9981 38
 2 -6 -1 76.8186 41.2381 18
 -2 6 1 115.34 51.0524 3
 2 6 -1 41.353 40.951 4
 2 -6 0 100.336 53.9637 15
 -2 6 0 64.2704 41.8336 3
 2 6 0 37.6223 33.3542 38
 2 -6 0 140.508 49.1748 33
 -2 -6 0 124.841 44.7809 18
 -2 6 0 73.2832 48.6639 21
 -2 6 0 24.5567 34.6311 24
 -2 6 -1 3460.79 233.525 3
 2 -6 1 3041.53 202.093 30
 -2 6 -1 3227.9 229.51 24
 2 -6 1 3349.11 229.241 15
 2 6 1 3187.54 228.027 38
 -2 6 -1 3493.55 226.108 21
 2 6 1 3148.41 230.73 4
 2 -6 1 3156.05 222.965 33
 -2 -6 -1 3554.93 218.373 18
 -2 6 -2 4156.69 267.413 3
 2 -6 2 4551.76 276.665 15
 -2 6 -2 4158.41 275.798 24
 2 6 2 4195.05 273.473 4
 2 -6 2 4028.03 255.014 33
 2 6 2 4774.83 288.543 38
 -2 6 -2 3819.58 248.126 21
 -2 -6 -2 4394.56 255.44 18
 2 -6 3 1871.17 173.124 15
 2 6 3 1981.38 174.532 4
 -2 6 -3 1721.2 168.77 24
 2 6 3 2117.62 171.352 37
 2 6 3 1854.86 176.596 38
 -2 6 -3 2048.57 173.711 3
 2 -6 3 1997.14 166.267 33
 -2 6 -3 1920.59 156.388 14
 -2 -6 -3 1737.17 152.273 18
 2 -6 4 1783.17 159.016 27
 2 -6 4 1573.18 160.426 15
 2 6 4 1671.23 161.224 4
 -2 -6 -4 1653.49 150.621 18
 2 6 4 1814.65 164.278 37
 -2 6 -4 1685.53 155.274 14
 2 6 4 1800.01 174.504 38
 -2 6 -4 1816.08 161.75 3
 2 -6 5 1492.05 146.03 27
 2 6 5 1519.19 154.584 37
 2 -6 5 1309.86 146.868 15
 2 6 5 1201.77 134.204 4
 -2 -6 -5 1115.36 129.151 18
 -2 6 -5 1325.52 139.678 14
 2 -6 6 472.472 86.2621 27
 -2 6 -6 376.84 83.8086 14
 2 -6 6 473.542 93.1267 15
 -2 6 -6 301.167 84.4411 24
 -2 -6 -6 467.503 93.6675 22
 2 6 6 358.831 94.6641 38
 2 6 6 456.54 92.3492 19
 2 6 6 598.492 94.4444 21
 -2 -6 -6 560.028 88.1936 18
 -2 6 -7 6948.73 407.154 14
 2 -6 7 7025.62 397.246 27
 -2 6 -7 7528.23 433.936 24
 -2 -6 -7 7479.68 398.033 18
 2 6 7 7157.95 421.166 38
 2 -6 7 7232.58 396.548 34
 -2 -6 -7 6551.75 400.935 22
 2 6 7 7330.05 425.78 19
 2 -6 8 14467.3 682.879 27
 -2 6 -8 14769.6 722.067 24
 -2 -6 -8 15169.7 685.967 18
 -2 -6 -8 14381.5 695.43 22
 2 6 8 15582 716.867 38
 2 6 8 15397.4 725.273 19
 -2 6 -8 15827 716.758 14
 2 -6 8 14111.8 669.027 34
 -2 -6 -9 7760.68 447.897 22
 2 -6 9 7574.55 430.553 27
 2 6 9 6877.41 439.218 19
 -2 6 -9 6973.54 447.007 24
 2 6 9 7606.89 443.122 38
 -2 6 -9 8007.27 451.742 14
 -2 -6 -9 7628.91 423.259 18
 2 6 10 20.0653 49.8084 19
 2 -6 10 52.3456 36.6125 27
 -2 -6 -10 93.4511 55.4505 22
 2 6 10 18.3048 42.0711 38
 -2 6 -10 41.1932 51.1268 24
 -2 6 -10 -19.7732 45.4443 14
 -2 -6 -10 16.58 46.6689 18
 -2 -6 -11 1131.28 152.756 56
 -2 6 -11 1102.41 156.312 55
 -2 6 -11 1181.29 155.447 53
 -2 6 -11 855.084 136.278 24
 2 6 11 782.63 129.491 68
 -2 -6 -11 884.555 138.354 22
 2 6 11 1018.63 139.716 38
 2 6 11 952.428 141.269 71
 -2 6 -11 866.621 138.898 14
 -2 -6 -11 1018.98 134.19 18
 2 -6 11 1044.97 144.845 61
 -2 6 -12 1058.14 150.51 14
 -2 -6 -12 1030.08 148.345 56
 -2 6 -12 1063.54 150.075 55
 -2 6 -12 1339.9 163.562 53
 -2 6 -12 960.837 149.116 40
 2 -6 12 949.46 141.346 15
 -2 -6 -12 1235.61 152.984 22
 2 -6 12 1170.22 153.311 61
 2 6 12 1245.76 149.056 68
 -2 6 -12 916.241 147.163 24
 -2 -6 -12 849.703 124.862 18
 -2 6 -13 485.449 110.949 55
 -2 6 -13 665.147 109.735 53
 2 6 13 514.432 93.8499 68
 2 -6 13 583.255 104.783 64
 -2 6 -13 717.929 121.142 40
 -2 -6 -13 402.006 89.9933 56
 2 -6 13 803.961 121.161 61
 2 6 13 545.005 109.807 57
 2 6 14 15.8738 49.386 57
 -2 6 -14 28.3611 42.0652 53
 -2 6 -14 48.9253 57.2403 55
 2 -6 14 -59.6198 60.9441 61
 2 -6 14 -30.882 57.9375 64
 -2 6 -14 -16.53 51.4277 40
 2 6 14 14.8199 50.1239 71
 2 6 14 25.7578 41.8505 70
 -2 -6 -14 43.2677 52.398 56
 2 6 15 545.263 90.0225 57
 2 -6 15 647.112 98.8462 64
 -2 6 -15 576.618 96.4669 40
 2 6 15 526.2 89.3884 71
 2 6 15 395.757 73.2126 70
 2 -6 15 502.008 84.767 61
 -2 -6 -15 306.504 75.3559 56
 -2 -6 -16 58.232 44.0921 56
 -2 6 -16 222.731 64.6895 40
 2 6 16 284.842 64.1287 71
 2 -6 16 215.165 56.887 61
 2 6 16 225.405 51.7992 70
 2 -6 16 201.01 58.1919 64
 2 6 17 7.97144 27.979 57
 -2 -6 -17 -6.78603 31.1853 56
 -2 6 -17 8.35503 30.3545 55
 -2 6 -17 -23.4386 35.1481 40
 2 -6 17 -6.41456 28.2234 65
 2 6 17 11.7739 25.9021 70
 2 -6 17 -26.3214 28.9529 61
 -2 -6 -18 1692.21 101.075 43
 -2 6 -18 1235.99 96.1218 55
 -2 7 19 58.6583 27.9138 57
 2 7 -19 52.8866 29.2279 40
 2 7 -18 42.1267 31.6201 53
 -2 7 18 19.3632 20.9839 69
 -2 -7 18 7.10988 26.6856 65
 -2 7 18 17.0486 31.9913 57
 2 7 -17 11.665 39.4527 53
 -2 -7 17 -19.2924 40.466 65
 -2 7 17 9.91046 29.3976 69
 -2 7 16 229.391 65.6132 69
 -2 -7 16 70.7786 48.4191 65
 -2 7 15 15.6707 44.1133 57
 -2 7 15 30.6752 51.8861 70
 2 7 -15 86.1985 46.6965 73
 -2 7 15 15.1023 40.0847 69
 -2 7 14 84.6797 59.5471 69
 -2 -7 14 140.452 67.994 42
 2 7 -14 50.2579 49.8196 73
 -2 7 14 100.677 54.6387 70
 -2 7 14 240.76 77.4449 57
 -2 7 13 637.977 111.994 70
 -2 7 13 483.002 97.8194 45
 -2 -7 13 536.759 108.804 42
 2 -7 -13 655.033 114.104 15
 -2 -7 13 598.378 102.926 20
 -2 7 13 819.651 128.216 69
 2 -7 -13 635.478 111.568 18
 2 7 -13 523.733 105.633 14
 -2 7 13 509.083 104.187 57
 2 7 -13 553.345 112.159 29
 -2 -7 12 133.432 58.7998 20
 2 7 -12 130.246 67.8226 58
 -2 7 12 173.884 70.4079 46
 -2 -7 12 75.7424 64.2802 42
 2 -7 -12 134.269 59.93 15
 -2 7 12 218.157 81.9703 70
 2 7 -12 168.964 66.1233 14
 -2 -7 12 262.182 77.1005 27
 -2 7 12 203.209 73.0022 45
 2 -7 -12 252.533 77.735 18
 -2 7 12 149.175 74.4148 57
 2 7 -11 1610.7 183.328 58
 -2 -7 11 1431.24 166.709 56
 -2 -7 11 1234.75 153.459 27
 -2 7 11 1692.01 190.43 46
 -2 -7 11 1679.09 174.312 20
 2 -7 -11 1688.22 186.688 15
 -2 7 11 1487.78 170.338 16
 -2 7 11 1347.5 165.56 45
 -2 -7 11 1684.16 186.053 42
 -2 7 11 1621.14 187.61 70
 2 7 -11 1393.64 168.918 14
 -2 7 11 1800.89 194.094 69
 2 7 -11 1722.77 199.856 29
 2 -7 -11 1854.66 187.163 18
 -2 -7 11 1522.53 176.513 22
 -2 7 11 1845.65 191.672 57
 -2 7 10 8455.69 493.047 16
 -2 -7 10 9501.67 501.043 27
 2 7 -10 10055.9 536.937 29
 2 -7 -10 10311.5 528.765 15
 -2 -7 10 10029.7 523.701 22
 2 -7 -10 9092.52 500.461 18
 -2 7 10 9680.77 499.432 19
 2 7 -10 8289.55 486.428 14
 -2 -7 9 6156.78 373.293 25
 -2 -7 9 6467.38 384.314 27
 -2 -7 9 6219.1 393.522 22
 2 -7 -9 6192.32 384.506 18
 -2 7 9 6797.13 400.044 16
 2 7 -9 6916.54 414.704 29
 2 -7 -9 6393.39 400.037 15
 2 7 -9 6786.62 391.335 14
 2 7 -8 73.0021 48.4282 29
 -2 -7 8 15.4273 35.4564 25
 -2 7 8 28.7149 40.4113 3
 -2 7 8 52.8901 43.7616 16
 2 -7 -8 -17.7483 49.9519 15
 -2 -7 8 51.6415 42.7289 22
 -2 -7 8 15.7189 39.0196 27
 2 -7 -8 16.44 40.8087 18
 2 7 -8 45.5331 42.7191 14
 -2 7 7 4536.68 315.736 16
 -2 -7 7 4558 297.861 27
 -2 -7 7 4455.53 298.872 25
 2 -7 -7 4920.99 321.529 15
 -2 -7 7 4882.54 317.681 22
 -2 7 7 4575.4 317.823 21
 2 -7 -7 4998.75 322.169 33
 -2 7 7 4661.93 299.683 3
 2 7 -7 4804.57 313.874 4
 2 -7 -7 4755.77 309.044 18
 2 7 -7 4830.68 321.284 29
 -2 7 6 15155.2 688.146 16
 -2 -7 6 14483.2 659.489 25
 2 7 -6 13946.1 668.12 4
 2 7 -6 14755.6 672.117 29
 2 -7 -6 13859.6 669.764 15
 2 -7 -6 14742.5 665.145 18
 -2 -7 6 14386.2 669.37 22
 -2 7 6 15109.9 687.559 21
 2 -7 -6 14805.9 678.013 33
 -2 -7 6 13288.2 643.372 27
 -2 7 6 14481.3 661.609 3
 -2 7 5 1417.27 160.545 16
 -2 -7 5 1601.77 162.136 22
 2 -7 -5 1574.13 163.203 33
 2 7 -5 1343.87 157.537 4
 -2 7 5 1541.04 158.329 3
 2 -7 -5 1638.2 167.063 15
 2 -7 -5 1408.95 152.125 18
 2 7 -5 1515.63 154.4 29
 2 7 -4 1345.17 153.749 4
 2 -7 -4 1236.02 145.334 15
 -2 -7 4 1287.78 144.513 22
 -2 7 4 1293.04 150.139 21
 2 7 -4 1276.82 139.794 29
 2 -7 -4 1291.81 142.905 33
 2 -7 -4 1125.04 130.811 18
 -2 7 4 1302.83 147.115 3
 2 -7 -3 123.54 53.1357 18
 -2 7 3 63.7888 47.3565 21
 -2 7 3 15.3609 40.8153 3
 2 -7 -3 60.5319 42.6434 15
 -2 -7 3 72.4722 45.1482 22
 2 -7 -3 43.1138 46.7513 33
 2 7 -3 49.7599 41.2245 4
 -2 -7 3 139.29 49.0247 17
 -2 -7 2 515.087 90.8869 22
 -2 7 2 599.85 92.6261 24
 2 -7 -2 747.51 107.446 15
 -2 7 2 559.055 97.2579 21
 2 -7 -2 545.697 94.5944 33
 2 -7 -2 419.83 84.3368 18
 2 7 -2 579.528 102.307 4
 -2 -7 2 496.565 84.3489 17
 -2 7 1 226.771 61.8513 21
 -2 -7 1 61.5384 36.5703 17
 -2 7 1 146.537 55.9244 24
 2 -7 -1 59.6349 42.0084 15
 -2 -7 1 71.4222 44.4911 22
 -2 7 1 107.813 50.0924 3
 2 7 -1 41.3211 46.6328 38
 2 -7 -1 109.776 49.8969 33
 2 7 -1 16.5354 38.0528 4
 -2 7 0 28.2953 32.5099 24
 -2 -7 0 24.7218 32.7982 17
 2 -7 0 -30.0156 44.52 15
 -2 -7 0 43.2068 42.7238 22
 -2 7 0 14.7042 41.3813 21
 -2 7 0 46.3351 45.8169 3
 2 7 0 -14.5685 38.6549 38
 2 -7 0 40.7025 40.2478 33
 2 -7 0 11.3574 28.1899 30
 -2 7 -1 780.719 112.799 24
 -2 7 -1 770.242 109.189 21
 -2 7 -1 774.075 115.176 3
 2 -7 1 961.403 128.047 15
 -2 -7 -1 892.993 118.418 22
 2 7 1 629.661 107.77 38
 -2 -7 -1 1089.22 121.976 18
 2 -7 1 959.971 117.695 33
 2 7 1 957.679 126.239 4
 -2 7 -2 15.9136 39.5072 24
 -2 -7 -2 30.0156 34.4982 22
 -2 7 -2 46.5174 35.642 3
 2 7 2 16.1509 47.9195 38
 2 -7 2 81.7271 44.2728 33
 -2 -7 -2 66.2304 44.8113 18
 2 7 2 -16.4895 40.9361 4
 -2 7 -3 67.4621 41.8573 24
 -2 7 -3 15.49 38.4437 3
 -2 -7 -3 -30.9323 43.5237 22
 2 7 3 -16.9511 42.0698 38
 2 -7 3 13.7913 28.9278 33
 2 7 3 49.1904 40.694 4
 -2 -7 -3 -13.6598 38.4404 18
 2 7 4 97.3444 52.7237 4
 -2 7 -4 17.8152 44.2192 24
 2 -7 4 -14.8483 41.7902 27
 -2 7 -4 30.7803 43.3149 3
 2 7 4 53.1448 47.0056 38
 -2 -7 -4 42.5144 39.8858 18
 -2 -7 -5 427.662 85.8423 18
 2 7 5 314.342 81.2411 21
 -2 7 -5 319.393 85.094 24
 2 7 5 333.167 77.9561 4
 2 7 5 276.735 79.9166 38
 2 7 5 225.084 73.3002 19
 2 -7 5 216.816 70.3652 27
 -2 7 -6 2023.02 189.411 14
 2 -7 6 2098.86 193.954 27
 2 7 6 2199.13 198.318 21
 2 7 6 2027.51 201.583 19
 2 -7 6 2081.59 184.134 34
 -2 -7 -6 1997.05 185.218 18
 2 -7 7 16.7717 41.6246 27
 2 7 7 -19.0877 47.3725 19
 -2 7 -7 -20.4794 63.7138 24
 2 7 7 39.1232 44.9473 38
 -2 7 -7 -16.671 38.3055 14
 -2 -7 -7 79.6811 49.5797 18
 2 -7 8 5376.91 355.13 27
 -2 -7 -8 5770.76 356.747 18
 2 -7 8 5076.51 364.135 15
 2 7 8 6301.69 391.219 19
 -2 7 -8 6312 402.637 24
 -2 7 -8 5490.72 362.073 14
 2 7 8 5950.88 385.762 38
 -2 7 -9 7650.21 453.897 53
 -2 7 -9 7344.28 430.497 55
 2 -7 9 7093.81 422.025 27
 -2 -7 -9 7788.35 427.77 56
 2 7 9 7011.88 428.502 68
 2 -7 9 7192.93 439.208 15
 2 7 9 7855.2 444.235 48
 -2 7 -9 6569.34 443.271 24
 -2 7 -9 6534.23 419.046 14
 -2 7 -9 6843.69 431.282 40
 2 7 9 7533.4 446.198 38
 -2 7 -9 7763.83 450.04 73
 2 7 9 7040.23 438.154 19
 -2 -7 -9 7054.12 411.836 18
 2 7 9 7817.77 440.327 71
 2 7 10 17.8782 53.0497 71
 2 -7 10 35.0381 59.2671 27
 -2 7 -10 -17.9683 47.6918 55
 -2 7 -10 139.481 67.4055 53
 -2 7 -10 -18.702 49.6378 73
 -2 7 -10 126.028 65.3616 24
 2 -7 10 38.4361 54.0983 15
 -2 7 -10 175.46 75.4134 40
 2 7 10 113.375 56.0675 38
 -2 -7 -10 99.6501 62.3314 56
 2 7 10 18.2037 51.2449 68
 2 7 10 -19.9389 45.8336 19
 -2 7 -10 18.7903 39.4359 14
 -2 -7 -10 132.465 53.8215 18
 2 7 11 711.392 119.468 57
 2 7 11 582.147 111.718 68
 -2 7 -11 706.149 123.147 55
 -2 7 -11 627.217 119.762 53
 -2 -7 -11 496.128 95.637 56
 2 -7 11 484.983 103.76 15
 2 7 11 468.995 99.5716 71
 -2 7 -11 742.072 126.359 40
 -2 -7 -11 491.709 105.615 22
 2 7 11 529.645 102.492 38
 -2 7 -11 746.01 117.745 73
 2 7 11 677.268 120.517 19
 -2 7 -11 363.802 96.6583 24
 -2 7 -11 595.37 109.23 14
 -2 -7 -11 497.997 94.7931 18
 2 -7 11 594.778 108.01 61
 -2 7 -12 218.117 76.2957 55
 -2 7 -12 262.112 84.3175 53
 2 7 12 477.785 96.3034 46
 2 7 12 371.256 86.5634 68
 -2 -7 -12 253.592 74.8748 56
 2 -7 12 372.451 86.6459 61
 2 7 12 375.804 90.0603 71
 2 -7 12 386.535 89.8692 64
 2 7 12 370.571 90.0707 57
 -2 7 -13 2803.93 221.889 55
 -2 7 -13 2605.57 212.918 53
 2 7 13 2401.4 196.459 46
 2 7 13 2587.63 212.016 71
 2 -7 13 2605.61 212.708 64
 2 7 13 2540.93 200.558 68
 2 -7 13 2531.65 205.325 61
 2 7 13 2978.68 225.533 57
 -2 -7 -14 -11.3271 33.6135 56
 -2 7 -14 53.4104 48.5193 55
 -2 7 -14 25.2215 47.3269 53
 2 -7 14 39.1199 47.3838 64
 2 -7 14 48.4875 42.5562 61
 -2 7 -14 14.139 43.9986 40
 2 7 14 80.3256 43.5129 57
 -2 7 -15 2499.86 179.993 55
 2 -7 15 2339.27 166.051 61
 -2 -7 -15 2712.8 177.845 43
 -2 7 -15 2516.06 184.896 40
 -2 7 -15 1981.9 155.4 53
 2 7 15 2427.23 172.368 71
 2 -7 15 2239.61 169.023 64
 2 7 15 2745.1 185.5 57
 -2 7 -16 610.15 77.9438 55
 -2 -7 -16 628.831 75.4084 43
 -2 7 -16 585.08 77.5266 40
 2 -7 16 517.955 72.2735 65
 2 -7 16 498.512 63.1408 61
 2 7 16 642.876 78.8906 57
 -2 -7 -17 240.6 38.351 43
 -2 7 -17 208.74 39.2288 55
 2 7 17 221.27 40.2421 57
 2 8 -18 2264.76 132.542 53
 2 8 -18 2223.99 136.326 40
 -2 8 17 158.659 41.5164 69
 2 8 -17 277.5 56.6261 53
 -2 8 17 141.769 44.5929 57
 -2 -8 17 136.399 37.3436 65
 2 8 -16 34.5632 47.1217 53
 -2 8 16 53.9656 39.2286 57
 2 8 -16 53.7213 33.6151 73
 -2 8 16 10.1968 34.5064 69
 -2 -8 16 24.4807 34.2521 65
 -2 8 15 -12.9429 42.0587 57
 2 8 -15 -12.1997 37.9559 73
 -2 8 15 -38.218 52.0897 69
 -2 -8 15 10.1866 35.7545 65
 2 8 -15 14.0093 43.5857 53
 -2 8 14 94.3026 45.6265 45
 -2 -8 14 45.7263 45.2491 42
 2 8 -14 29.7453 50.3337 73
 -2 8 14 74.4829 57.6425 69
 -2 8 14 29.5214 47.9982 57
 -2 8 13 1054.95 129.772 45
 2 8 -13 1224.91 152.265 73
 -2 -8 13 1120.98 148.233 42
 2 8 -13 1178.03 141.252 58
 -2 8 13 840.743 128.312 57
 -2 8 12 871.833 135.628 46
 -2 8 12 912.337 135.25 69
 -2 8 12 742.516 119.837 45
 -2 -8 12 960.158 137.538 42
 2 8 -12 690.52 118.638 58
 -2 8 12 1096.2 138.429 57
 2 -8 -11 1193.97 154.955 15
 -2 -8 11 1177.98 147.757 27
 2 8 -11 1368.08 169.234 29
 -2 8 11 1280.13 166.886 46
 -2 8 11 1277.33 158.994 45
 -2 -8 11 1122.7 153.715 42
 -2 8 11 1045.9 150.832 69
 2 -8 -11 1070.5 147.462 33
 2 -8 -11 1044.33 143.507 18
 2 8 -11 1165.61 160.212 58
 -2 8 11 1359.35 158.607 57
 -2 -8 10 604.47 107.348 27
 -2 8 10 583.515 109.797 16
 2 8 -10 729.538 128.496 47
 -2 8 10 588.266 112.661 45
 -2 -8 10 820.838 125.746 42
 2 -8 -10 903.233 136.744 15
 -2 -8 10 602.541 111.155 22
 2 8 -10 699.719 127.774 58
 -2 8 10 551.837 113.695 69
 2 -8 -10 664.952 117.643 33
 2 -8 -10 682.244 116.394 18
 -2 8 10 728.066 119.891 57
 2 8 -10 663.544 119.896 29
 -2 8 9 127.46 61.6152 16
 2 8 -9 136.773 68.6068 47
 -2 8 9 -20.5694 57.9182 46
 -2 8 9 75.4682 58.7307 45
 -2 -8 9 86.0193 55.9379 27
 -2 -8 9 37.2334 52.4266 42
 2 -8 -9 57.6884 51.0572 15
 -2 -8 9 56.0761 58.1865 22
 2 -8 -9 37.8204 39.7135 33
 2 8 -9 102.079 66.3694 58
 -2 8 9 133.093 69.1035 69
 2 -8 -9 71.7038 47.6015 18
 -2 8 9 17.5268 40.3199 57
 2 8 -9 98.4505 58.4407 29
 -2 8 8 2631.1 229.96 16
 -2 -8 8 2150.47 205.146 27
 2 -8 -8 2551.55 230.157 15
 -2 -8 8 2320.73 217.364 22
 2 -8 -8 2341.35 217.67 33
 2 -8 -8 2126.4 204.816 18
 2 8 -8 1896.47 201.412 29
 -2 8 7 15572.9 737.425 16
 -2 -8 7 14920.4 707.968 27
 -2 -8 7 15509.6 708.557 25
 -2 8 7 16178.9 719.28 3
 2 8 -7 14946.4 724.964 4
 2 -8 -7 16568.5 744.211 15
 -2 -8 7 14574 717.248 22
 2 -8 -7 15413.6 718.226 18
 2 -8 -7 16574.9 739.931 33
 2 8 -7 14300.6 716.348 29
 -2 -8 6 10459 542.346 22
 2 8 -6 10743.5 551.048 4
 -2 -8 6 9878.51 521.831 25
 2 -8 -6 10180.3 540.737 15
 -2 -8 6 10164.7 526.702 27
 -2 8 6 10090.9 550.042 21
 -2 8 6 10425.2 549.752 16
 2 -8 -6 10544.9 541.777 33
 -2 8 6 10587.1 537.748 3
 2 -8 -6 9743.01 528.051 18
 2 8 -6 10946 542.065 29
 -2 8 5 38524.8 1521.47 16
 2 8 -5 37941.6 1518.31 4
 2 -8 -5 37076.1 1503.13 15
 -2 -8 5 38786.9 1499.22 22
 -2 8 5 39758.1 1527.98 21
 2 -8 -5 37364 1492.04 33
 2 -8 -5 36765.5 1484.38 18
 -2 8 5 39944.6 1513.39 3
 2 8 -5 37437.5 1477.1 29
 -2 8 4 10935.6 565.138 16
 2 8 -4 10705 564.974 4
 2 -8 -4 10519.6 538 33
 2 -8 -4 10625.8 548.417 15
 -2 -8 4 10542.1 543.824 22
 -2 8 4 10824.2 553.521 3
 -2 8 4 11386.8 575.639 21
 2 -8 -4 9670.65 525.599 18
 -2 8 3 -18.3935 54.5615 21
 -2 -8 3 50.0612 44.2739 22
 2 8 -3 19.1371 43.9718 4
 -2 8 3 17.7972 40.8932 3
 2 -8 -3 32.184 42.6951 18
 2 -8 -3 -16.085 33.739 33
 2 8 -2 1880.88 197.144 4
 -2 -8 2 2183.96 196.943 22
 -2 8 2 1637.57 182.235 21
 2 -8 -2 1771.55 176.381 33
 -2 8 1 1936.55 196.343 3
 2 8 -1 1554.12 181.399 4
 -2 8 1 1929.78 175.596 24
 -2 -8 1 1734.57 179.131 22
 -2 8 1 2054.07 196.82 21
 2 -8 -1 1795.16 176.926 33
 -2 8 0 453.608 88.0079 24
 -2 8 0 412.828 91.8231 3
 2 8 0 358.632 86.3664 38
 -2 8 0 358.53 85.9766 21
 2 -8 0 542.802 94.9333 33
 -2 -8 0 498.821 94.7007 22
 2 8 1 1485.2 177.44 4
 -2 8 -1 1263.12 152.031 24
 -2 -8 -1 1481.79 163.262 22
 2 8 1 1322.37 159.847 38
 -2 8 -1 1815.83 176.032 21
 -2 8 -1 1630.78 176.855 3
 2 -8 1 1463.01 152.45 33
 -2 -8 -2 323.312 78.7508 18
 -2 8 -2 439.597 95.558 24
 -2 8 -2 338.773 86.1767 3
 -2 -8 -2 393.669 93.0587 22
 2 -8 2 355.801 77.1683 33
 2 8 2 431.807 93.2649 38
 2 8 2 340.156 85.9106 4
 2 8 3 4027.09 297.225 4
 2 -8 3 3612.95 286.863 15
 -2 8 -3 3946.8 294.2 24
 -2 -8 -3 3842.76 285.302 22
 2 8 3 4049.56 298.581 38
 2 8 3 3588.73 283.915 21
 -2 8 -3 3919.07 286.311 3
 -2 -8 -3 3456.68 266.559 18
 2 -8 4 16369.7 731.346 27
 2 8 4 15164.2 734.907 4
 2 -8 4 15885.3 745.647 15
 -2 8 -4 16330.1 763.186 24
 2 8 4 15246.8 726.525 19
 -2 -8 -4 15291.1 736.717 22
 2 8 4 16384.9 754.346 21
 2 8 4 16005 755.695 38
 -2 -8 -4 16657.6 728.808 18
 -2 8 -4 14701.1 722.638 3
 2 8 5 6512.08 402.488 21
 2 -8 5 7114.07 401.799 27
 2 8 5 5673.03 380.965 4
 2 -8 5 7328.68 422.456 15
 -2 8 -5 6435.92 413.515 24
 -2 -8 -5 6768.96 404.092 22
 2 8 5 6231.27 410.107 38
 2 8 5 6519.75 396.823 19
 -2 -8 -5 6730.73 392.546 18
 -2 -8 -6 528.549 101.681 18
 2 -8 6 402.487 94.7824 15
 2 8 6 532.07 99.7193 21
 -2 8 -6 540.864 111.541 24
 -2 -8 -6 703.259 118.826 22
 2 8 6 447.082 100.34 38
 2 8 6 372.015 92.0678 19
 2 -8 6 417.101 90.7173 27
 2 -8 7 1703.41 177.653 27
 -2 8 -7 1494.15 179.722 53
 2 -8 7 1389.89 171.503 15
 -2 -8 -7 1251.29 161.733 22
 -2 -8 -7 1719.56 176.481 43
 -2 8 -7 1640.31 178.367 40
 -2 8 -7 1359.61 172.34 73
 2 8 7 1468.83 164.958 71
 2 8 7 1504.8 174.986 19
 2 8 7 1500.24 172.672 68
 -2 -8 -7 1613.73 168.345 18
 2 -8 7 1399.44 167.119 62
 2 -8 8 35.0822 46.5422 27
 2 8 8 37.9917 61.7281 48
 2 8 8 37.6149 58.5144 68
 2 -8 8 -38.3933 44.1113 15
 -2 8 -8 36.0267 44.7087 40
 -2 -8 -8 37.2826 52.4611 22
 2 8 8 60.304 49.8903 38
 2 8 8 16.7892 49.805 71
 -2 8 -8 39.9013 56.1455 73
 2 8 8 19.2086 44.1388 19
 -2 -8 -8 119.424 61.983 43
 2 -8 8 -17.4568 56.7273 62
 -2 -8 -8 49.7012 43.9581 18
 2 8 9 16.3865 43.476 57
 2 8 9 57.0141 47.166 19
 2 -8 9 17.2008 45.6364 27
 -2 8 -9 19.7011 48.8943 53
 2 -8 9 -18.7595 43.1039 15
 -2 -8 -9 -49.934 62.4531 43
 -2 8 -9 -17.996 63.1623 40
 2 8 9 19.4118 40.7165 38
 -2 8 -9 76.6563 64.8155 73
 -2 8 -9 -41.7696 47.9871 24
 2 8 9 16.7116 44.3385 71
 -2 -8 -9 -16.2168 50.4523 18
 -2 8 -10 412.423 89.0126 55
 -2 8 -10 356.567 88.7077 53
 2 8 10 223.444 78.1058 68
 2 8 10 352.266 83.0039 57
 -2 -8 -10 333.61 87.5893 43
 -2 8 -10 402.849 95.0249 40
 -2 8 -10 232.372 81.1658 73
 2 8 10 454.051 94.4154 71
 2 -8 10 276.545 78.5339 64
 -2 8 -11 4657.57 313.662 53
 -2 8 -11 4132.75 290.557 73
 -2 8 -11 4250 298.132 40
 2 8 11 4250.86 299.077 46
 -2 -8 -11 4218.65 284.591 43
 2 -8 11 3816.34 281.295 64
 2 8 11 4088.88 288.351 68
 -2 8 -11 4505.75 287.627 55
 2 -8 11 4105.92 285.843 61
 2 8 11 4412.19 291.389 71
 2 8 11 4399.62 293.466 57
 2 8 12 415.916 82.9715 57
 -2 8 -12 224.648 70.9663 55
 -2 8 -12 414.642 87.1204 53
 -2 -8 -12 291.345 75.3301 43
 -2 8 -12 331.292 80.6494 40
 2 -8 12 330.386 78.1719 64
 2 8 12 395.987 84.6988 68
 2 8 12 388.504 86.0434 71
 2 8 12 252.99 61.9899 69
 2 8 12 310.755 72.1842 46
 2 -8 12 293.069 73.6768 61
 -2 8 -12 393.976 82.3263 73
 -2 8 -13 -26.2676 38.9591 40
 -2 8 -13 -11.4913 41.748 55
 -2 8 -13 -12.9367 40.2473 53
 2 8 13 36.3854 37.7329 57
 2 8 13 -11.0883 41.605 46
 -2 -8 -13 11.4032 40.0231 43
 2 8 13 12.079 45.3219 71
 2 -8 13 12.3283 43.27 64
 2 -8 13 11.0994 41.6466 61
 2 8 14 693.059 89.58 57
 -2 8 -14 666.131 89.3971 55
 -2 8 -14 656.036 92.9271 53
 -2 -8 -14 575.114 84.9542 43
 2 -8 14 639.148 80.534 61
 2 -8 14 698.172 90.4526 64
 -2 8 -15 3339.17 185.528 53
 -2 -8 -15 3364.96 186.209 43
 -2 8 -15 3267.14 185.772 55
 2 -8 15 3069.45 187.056 64
 2 -8 15 2741.21 164.032 61
 2 8 16 2131.46 125.186 57
 2 9 -17 1549.01 101.5 53
 2 9 -16 265.095 54.5478 53
 -2 9 16 255.224 51.4978 57
 2 9 -16 347.161 55.5911 40
 2 9 -16 247.081 43.4796 73
 -2 9 16 297.506 51.5391 69
 -2 9 15 -27.9214 33.814 57
 2 9 -15 27.2715 38.136 73
 -2 9 15 -19.159 37.051 69
 2 9 -14 249.791 65.3035 73
 2 9 -14 212.781 66.655 53
 -2 9 14 134.644 43.3015 45
 -2 9 14 134.699 55.001 57
 2 9 -13 316.091 78.9894 53
 -2 9 13 223.511 59.956 45
 -2 -9 13 206.908 63.8874 42
 2 9 -13 311.489 71.4345 58
 2 9 -13 199.807 71.287 73
 -2 9 13 332.375 80.4761 69
 -2 9 13 167.027 55.8015 57
 2 9 -12 1867.77 184.15 53
 2 9 -12 1590.02 172.898 73
 -2 9 12 1949.91 176.264 57
 -2 9 12 1587.12 164.078 45
 -2 -9 12 1729.37 177.529 42
 -2 9 12 1965.99 185.132 69
 2 9 -12 1706.38 172.305 58
 -2 9 11 460.156 98.9351 45
 -2 9 11 535.306 105.338 69
 -2 -9 11 378.731 91.5085 42
 2 9 -11 461.167 101.132 73
 -2 9 11 601.744 101.087 57
 2 9 -11 655.607 107.82 47
 2 9 -11 362.896 90.2487 58
 2 9 -10 300.848 86.7671 73
 -2 9 10 438.431 99.8697 46
 -2 9 10 207.199 74.6409 45
 -2 9 10 228.595 79.4982 69
 -2 -9 10 172.991 71.1715 42
 -2 9 10 171.448 67.4622 57
 2 9 -10 168.476 72.8289 58
 2 9 -10 367.478 90.2523 47
 -2 -9 9 -16.6928 31.3242 27
 2 9 -9 18.8897 53.1618 47
 -2 9 9 -19.7994 66.9676 46
 -2 9 9 -36.5383 51.4158 45
 -2 -9 9 -17.8314 44.2594 42
 -2 -9 9 -18.1309 38.0358 22
 2 -9 -9 -17.4778 54.3796 18
 2 -9 -9 -36.1102 50.8135 33
 -2 9 9 18.0635 50.8372 69
 2 9 -9 19.7112 55.4736 58
 2 9 -9 -18.3859 45.6352 29
 -2 9 8 2361.63 225.085 16
 -2 -9 8 2590.71 226.894 27
 2 9 -8 2701.51 247.675 58
 2 9 -8 2639.4 245.601 47
 -2 9 8 3183.28 270.162 46
 -2 -9 8 3212.53 256.063 22
 2 -9 -8 2759.36 236.697 18
 -2 -9 8 2570.63 231.545 42
 -2 9 8 2894.57 243.665 69
 2 -9 -8 2677.97 234.656 33
 2 9 -8 2641.43 233.901 29
 -2 9 7 2641.11 234.023 16
 -2 -9 7 2567.01 221.893 27
 2 9 -7 3043.04 260.234 47
 -2 9 7 2338.86 231.681 46
 -2 9 7 2752.77 243.003 45
 -2 -9 7 2489.26 226.956 22
 -2 -9 7 2818.44 238.117 42
 2 -9 -7 2653.22 229.118 18
 -2 9 7 2425.84 217.566 3
 -2 9 7 2581.51 233.581 69
 2 -9 -7 2378.08 222.659 33
 2 9 -7 2515.04 224.673 29
 2 9 -7 2632.47 244.966 58
 -2 -9 6 203.36 68.0077 27
 -2 9 6 269.212 77.026 16
 2 9 -6 292.467 84.2684 4
 -2 -9 6 265.378 76.7199 25
 2 9 -6 413.975 103.112 47
 -2 9 6 338.459 89.9912 46
 -2 9 6 342.467 83.2906 3
 2 -9 -6 430.949 94.1876 18
 -2 -9 6 220.853 71.7163 22
 2 9 -6 131.151 66.3378 21
 -2 9 6 300.185 86.5108 69
 2 -9 -6 251.384 77.6795 33
 2 9 -6 184.91 70.0357 58
 -2 -9 5 7078.23 403.976 27
 -2 9 5 6462.83 415.178 16
 2 -9 -5 6765.51 404.934 33
 -2 -9 5 6535.67 403.449 22
 -2 9 5 6172.13 391.395 54
 2 9 -5 7076.9 431.885 4
 2 9 -5 6877.59 418.575 67
 2 9 -5 6408.06 420.33 47
 -2 9 5 7074.88 423.282 46
 -2 9 5 7173.89 430.681 21
 -2 -9 5 5632.7 376.121 25
 -2 9 5 6722.01 403.179 47
 2 -9 -5 6473.43 402.241 18
 -2 9 5 6620.21 408.004 3
 2 9 -5 6985.87 431.243 58
 -2 9 4 437.035 97.7001 16
 2 -9 -4 344.498 84.9631 33
 -2 9 4 555.518 108.598 3
 -2 -9 4 254.845 81.144 22
 -2 9 4 364.955 94.0808 21
 2 9 -4 514.989 111.766 4
 2 9 -3 2043.2 217.092 4
 -2 -9 3 1938.14 196.825 22
 -2 9 3 2163.74 214.467 21
 2 -9 -3 1697.77 179.643 33
 2 9 -2 1783.57 194.829 4
 2 -9 -2 1301.93 164.736 15
 -2 -9 2 1517.49 173.158 22
 -2 9 2 1515.65 178.948 21
 2 -9 -2 1706.45 173.05 33
 2 -9 -1 18.8557 43.325 15
 -2 9 1 59.1654 52.3252 3
 -2 -9 1 -18.059 47.9135 22
 -2 9 1 57.6536 50.9882 21
 2 9 -1 -21.0048 52.13 4
 2 9 -1 20.8662 43.7672 21
 2 -9 -1 -16.0297 33.6226 33
 2 9 0 293.088 88.225 21
 2 -9 0 283.461 81.6682 15
 -2 9 0 255.988 78.8181 3
 -2 -9 0 307.865 80.1224 22
 -2 9 0 186.341 72.5601 21
 2 -9 0 219.508 66.3113 33
 2 -9 1 189.72 69.086 15
 -2 9 -1 205.511 66.4039 24
 -2 9 -1 58.6616 58.1944 3
 -2 -9 -1 36.4612 48.5979 22
 2 9 1 179.912 67.6699 38
 -2 9 -1 286.559 77.1322 21
 2 9 1 186.514 70.249 4
 2 9 2 8120.51 474.832 4
 -2 9 -2 7429.8 443.893 24
 -2 -9 -2 8211.25 459.27 22
 2 9 2 7454.08 451.218 38
 2 9 2 7592.22 470.335 21
 2 -9 2 8160.97 464.157 15
 -2 9 -2 8601.08 474.666 3
 2 -9 3 12169.7 608.867 27
 -2 9 -3 12377.2 636.422 47
 -2 -9 -3 11754.2 610.306 22
 -2 9 -3 12480.8 629.157 73
 2 9 3 13040.1 643.773 21
 2 9 3 11933.1 599.526 68
 -2 9 -3 12370.5 612.768 53
 2 9 3 10438.7 607.295 4
 2 -9 3 12581.5 626.256 15
 -2 -9 -3 11731.7 594.747 43
 -2 -9 -3 11936.7 598.276 41
 -2 9 -3 12351.6 619.812 24
 2 9 3 12498.3 627.437 38
 -2 9 -3 12272.1 621.648 3
 2 -9 3 12152.1 608.508 62
 2 9 3 12651 621.04 48
 2 -9 3 12158.6 612.399 64
 2 9 4 4527.75 332.788 4
 2 -9 4 5280.73 339.91 27
 -2 9 -4 4681.02 332.402 53
 -2 9 -4 5127.1 339.248 3
 2 9 4 4313.76 326.908 48
 -2 9 -4 4857.9 346.548 24
 -2 9 -4 5140.28 354.113 47
 -2 -9 -4 5033.39 330.509 18
 -2 -9 -4 5402.34 349.094 22
 -2 -9 -4 5583.45 344.213 43
 2 9 4 5401.66 357.61 38
 -2 9 -4 5182.42 354.155 73
 2 9 4 4495.94 334.988 21
 2 9 4 4525.98 324.34 68
 2 -9 4 5028.06 345.845 15
 2 -9 4 4542.84 322.77 62
 2 -9 5 5975.6 372.982 27
 -2 9 -5 5558.86 373.061 53
 2 -9 5 5855.12 354.799 50
 2 -9 5 5893.8 385.884 15
 2 9 5 5755.94 383.413 48
 -2 9 -5 6085.59 396.358 73
 -2 9 -5 6822.03 409.778 24
 -2 9 -5 5505.38 373.93 47
 2 9 5 6380.83 385.973 68
 -2 -9 -5 6010.06 382.035 22
 -2 -9 -5 5513.07 362.588 43
 2 9 5 6409.12 399.665 38
 2 9 5 5881.1 377.052 63
 2 9 5 5840.91 381.414 21
 -2 -9 -5 5678.89 360.235 18
 2 -9 5 6250.89 377.34 62
 2 9 6 412.318 91.222 21
 2 -9 6 221.738 68.7662 62
 2 -9 6 260.548 75.4714 27
 -2 9 -6 325.846 92.3356 53
 2 9 6 358.739 97.6284 48
 -2 9 -6 551.216 103.995 47
 2 -9 6 320.942 85.6384 15
 -2 -9 -6 382.099 88.8367 43
 -2 -9 -6 349.845 87.0565 22
 2 9 6 240.36 75.9553 38
 2 9 6 490.702 109.713 68
 2 9 6 239.984 76.2167 63
 -2 -9 -6 312.883 82.4745 18
 -2 9 -6 446.341 103.073 24
 2 -9 7 3298.87 256.214 27
 -2 9 -7 3702.04 285.999 53
 -2 9 -7 3405.74 275.729 73
 2 -9 7 2948.55 253.575 15
 -2 9 -7 3430.57 279.92 24
 -2 -9 -7 2835.41 251.726 22
 -2 -9 -7 3138.43 249.277 43
 2 9 7 3496.69 277.312 38
 2 9 7 3401.7 266.87 68
 -2 -9 -7 2941.49 240.061 18
 2 -9 7 3213.85 255.9 62
 2 9 8 2611.36 212.653 71
 -2 9 -8 2674.28 241.483 53
 2 -9 8 2512.78 224.711 64
 -2 -9 -8 2558.39 219.799 43
 -2 9 -8 2640.98 220.275 40
 2 9 8 3195.46 249.817 68
 -2 9 -8 3069.73 254.907 73
 -2 -9 -9 378.5 86.9378 43
 -2 9 -9 276.946 84.9533 73
 2 9 9 304.099 82.8044 46
 -2 9 -9 281.618 72.9279 40
 2 9 9 227.469 75.3264 68
 2 9 9 324.501 75.525 71
 2 -9 9 305.346 87.1699 64
 -2 9 -10 160.955 67.6892 53
 2 -9 10 94.5912 53.9895 61
 2 9 10 144.895 64.2491 46
 2 9 10 251.73 65.9352 71
 2 -9 10 117.723 57.1128 64
 -2 -9 -10 119.864 56.0735 43
 -2 9 -10 167.39 58.7112 40
 -2 9 -10 124.587 52.8869 73
 2 9 11 67.4751 43.4946 57
 2 -9 11 -13.0273 45.7231 64
 -2 9 -11 14.3062 48.3854 53
 2 9 11 27.7411 43.1527 46
 2 9 11 12.0191 37.3926 71
 -2 -9 -11 -11.794 45.6147 43
 -2 9 -11 -12.6616 39.3917 40
 -2 9 -11 -26.7716 46.9816 73
 2 9 11 -11.7564 48.0695 69
 2 9 11 13.0103 44.0027 68
 2 -9 11 23.2701 40.8367 61
 -2 9 -12 1042.9 112.358 73
 -2 9 -12 1165 127.022 53
 2 9 12 1109.83 120.425 46
 -2 -9 -12 1181 116.121 43
 -2 9 -12 1077.29 119.184 40
 2 -9 12 1237.26 123.256 64
 2 9 12 994.375 103.074 69
 2 -9 12 933.325 103.039 61
 -2 9 -12 1016.1 99.291 55
 2 9 12 887.974 100.982 57
 2 9 13 532.147 70.9787 57
 -2 9 -13 439.072 57.6587 55
 2 9 13 362.015 62.0756 46
 -2 9 -13 477.14 64.7771 73
 -2 -9 -13 510.332 71.6396 43
 2 -9 13 457.574 70.5556 64
 -2 9 -13 359.376 67.3898 40
 -2 9 -13 548.819 80.5601 53
 2 -9 13 314.485 55.9357 61
 2 -9 14 -6.23563 25.4963 64
 -2 9 -14 -6.71716 25.9794 53
 -2 -9 -14 11.2659 26.4195 43
 2 9 14 5.74492 23.4898 57
 2 10 -15 -14.9549 23.849 73
 2 10 -15 -28.6293 25.1978 53
 -2 10 15 5.64074 21.8223 69
 -2 10 14 13.2521 28.4871 57
 2 10 -14 -8.03868 31.9957 73
 -2 10 14 14.9945 18.165 45
 2 10 -14 41.7717 26.8497 40
 2 10 -14 8.0233 37.6339 53
 2 10 -13 297.881 62.3422 53
 -2 10 13 206.557 50.9145 45
 -2 -10 13 227.932 60.1041 42
 2 10 -13 185.723 44.934 40
 2 10 -13 293.705 62.0101 73
 -2 10 13 314.19 61.4431 69
 -2 10 13 300.604 57.6287 57
 2 10 -13 239.073 53.8194 58
 2 10 -12 115.128 48.32 53
 -2 10 12 32.3152 36.4627 45
 -2 -10 12 81.6344 43.7836 42
 2 10 -12 -12.5713 50.0534 73
 -2 10 12 47.5874 41.7829 69
 2 10 -12 47.1897 41.4341 58
 -2 10 12 58.5456 38.8621 57
 -2 10 11 184.538 57.8925 57
 2 10 -11 153.056 57.6712 53
 2 10 -11 136.177 57.1849 47
 -2 10 11 167.16 55.577 45
 -2 -10 11 262.965 66.6708 42
 2 10 -11 243.286 73.7556 73
 -2 10 11 254.141 68.9673 69
 2 10 -11 83.8286 51.0886 58
 2 10 -10 640.759 100.646 53
 2 10 -10 774.566 116.668 47
 -2 10 10 875.066 118.036 45
 -2 -10 10 790.994 116.472 42
 -2 10 10 872.566 116.123 69
 2 10 -10 646.143 109.581 58
 2 10 -9 3899.77 266.41 53
 2 10 -9 3381 270.46 47
 -2 10 9 4040.71 283.8 45
 -2 -10 9 4284.34 283.873 42
 2 10 -9 3944.27 286.05 73
 -2 10 9 4246.27 286.115 69
 2 10 -9 4275.4 297.46 58
 2 10 -8 99.6721 48.2701 53
 2 10 -8 53.4166 55.4926 47
 -2 -10 8 112.646 62.3255 42
 2 10 -8 104.19 65.2391 73
 -2 10 8 63.6053 49.5801 69
 2 10 -8 218.521 72.5462 58
 2 10 -7 677.538 122.767 47
 -2 10 7 638.899 117.942 46
 -2 10 7 444.084 100.7 45
 -2 -10 7 697.555 113.144 42
 -2 10 7 676.2 111.854 69
 2 10 -7 600.628 110.592 73
 -2 10 6 293.081 89.7551 46
 -2 10 6 254.992 80.6619 45
 2 -10 -6 382.879 89.3419 15
 -2 -10 6 203.346 73.4202 42
 -2 -10 6 280.057 75.8008 22
 2 10 -6 264.562 84.8605 73
 -2 10 6 240.015 75.6087 69
 2 10 -6 370.395 98.9039 47
 2 10 -6 250.46 81.3431 58
 -2 -10 5 3953.69 290.319 27
 -2 10 5 3580.47 297.761 16
 2 -10 -5 4481.58 315.913 15
 -2 10 5 4432.68 302.95 47
 -2 10 5 4342.61 315.75 45
 -2 -10 5 4681.13 319.569 22
 2 10 -5 4828.54 319.768 73
 -2 -10 5 4611.5 312.867 42
 2 10 -5 4494.52 317.74 21
 2 -10 -5 4337.44 300.6 33
 -2 10 5 4370.74 300.321 54
 -2 10 5 4212.89 307.423 3
 2 10 -5 4565.11 322.463 58
 -2 10 4 52.4748 54.4184 54
 -2 10 4 -19.2701 40.4194 16
 -2 -10 4 -16.5375 37.9984 25
 -2 10 4 -17.6116 49.5609 47
 2 10 -4 -39.957 74.9622 47
 -2 10 4 18.9808 39.8125 3
 -2 -10 4 35.7687 44.3857 22
 2 10 -4 -16.6942 44.2927 73
 2 10 -4 39.2307 48.6816 21
 2 -10 -4 -37.3854 35.0691 15
 2 -10 -4 16.1079 33.7867 33
 -2 -10 4 65.7639 48.7695 27
 2 10 -4 57.4997 50.8522 58
 2 10 -3 20.2547 46.5394 21
 -2 10 3 158.178 64.2488 16
 2 10 -3 19.8379 49.2338 47
 -2 10 3 -18.5211 54.9396 47
 2 10 -3 -41.6276 55.2225 4
 -2 10 3 19.4798 40.8591 3
 2 -10 -3 18.798 39.429 15
 -2 -10 3 16.8734 52.4952 41
 -2 -10 3 -17.985 47.7173 22
 -2 10 3 -18.3609 42.1881 54
 -2 10 3 -19.9581 37.4428 21
 2 10 -3 18.7534 46.5425 58
 -2 10 2 285.263 84.2544 54
 -2 10 2 242.053 80.8818 16
 -2 10 2 393.66 90.9898 21
 -2 10 2 345.606 92.3667 47
 2 10 -2 331.235 86.2947 47
 2 -10 -2 357.996 90.6622 15
 -2 -10 2 185.957 69.825 41
 -2 -10 2 414.991 90.1026 22
 2 10 -2 268.844 85.1332 21
 2 10 -2 210.768 77.2072 4
 2 10 -2 326.118 88.8599 58
 -2 10 1 518.684 101.498 21
 -2 10 1 550.541 108.633 47
 2 10 -1 491.77 104.585 47
 2 -10 -1 414.76 94.8266 15
 -2 10 1 457.068 108.178 3
 -2 -10 1 371.855 88.1865 41
 -2 -10 1 451.311 95.5231 22
 2 10 -1 569.409 106.01 58
 2 10 -1 355.535 99.2817 21
 2 10 -1 486.115 109.668 4
 2 -10 -1 430.216 97.8046 64
 2 10 0 209.395 73.7287 21
 2 10 0 209.992 79.0111 4
 -2 10 0 199.192 85.8267 47
 -2 10 0 178.153 72.1545 3
 2 -10 0 207.083 70.8812 15
 -2 -10 0 216.608 74.0396 22
 -2 -10 0 185.4 69.1656 41
 -2 10 0 163.016 70.3207 73
 2 10 0 126.78 63.8393 47
 -2 10 0 148.317 67.6109 21
 2 -10 0 125.753 67.6625 64
 -2 10 -1 1115.49 148.67 73
 2 -10 1 1406.4 166.043 15
 2 10 1 1347.11 161.058 47
 -2 -10 -1 1442.51 160.943 41
 -2 -10 -1 1171.26 156.397 22
 2 -10 1 1184.17 155.778 64
 -2 10 -1 1327.07 171.377 3
 -2 10 -1 1598.35 183.99 47
 2 -10 1 1213.58 156.564 62
 2 -10 2 -34.355 48.3441 27
 -2 10 -2 -19.8256 55.7954 47
 -2 10 -2 19.0237 39.9082 3
 2 -10 2 74.4319 52.3692 15
 -2 -10 -2 133.164 71.5561 41
 -2 -10 -2 89.7092 55.8232 22
 2 10 2 35.4046 43.9389 38
 -2 10 -2 53.4004 50.096 73
 2 -10 2 17.8496 60.3735 64
 2 10 2 -39.0057 60.6792 63
 2 -10 2 16.8763 41.8892 62
 2 10 2 20.4396 50.7316 21
 -2 10 -3 6147.04 381.471 73
 2 -10 3 5540.08 362.581 27
 -2 10 -3 6150.69 365.634 53
 2 10 3 5658.7 351.625 68
 2 -10 3 5742.97 362.968 62
 2 -10 3 5404.8 365.885 15
 -2 10 -3 6374.05 397.917 47
 -2 -10 -3 6005.3 375.034 22
 2 10 3 5937.6 388.763 21
 -2 -10 -3 5373.3 352.145 41
 2 10 3 5865.92 372.992 38
 -2 10 -3 6143.59 379.895 3
 2 10 3 6237.6 389.726 63
 -2 10 -4 2202.39 200.422 53
 2 -10 4 1908.07 175.341 50
 -2 10 -4 2194.46 212.883 47
 -2 -10 -4 1612.2 173.42 41
 -2 10 -4 2011.86 205.268 73
 2 10 4 1978.34 189.841 68
 2 10 4 2180.45 212.211 63
 2 -10 4 2059.39 193.613 62
 2 10 5 1055.33 137.031 68
 -2 10 -5 994.886 139.048 47
 -2 10 -5 866.12 130.828 53
 -2 -10 -5 698.332 119.105 43
 -2 -10 -5 1049.19 134.352 41
 -2 10 -5 905.527 138.516 73
 2 10 5 1177.9 144.695 63
 2 -10 5 927.944 129.574 62
 2 -10 6 32.4289 52.6879 64
 -2 10 -6 16.4358 43.607 53
 -2 10 -6 16.4111 43.5414 47
 -2 -10 -6 -29.0237 60.8774 43
 -2 -10 -6 15.0298 46.7592 41
 -2 10 -6 -17.625 54.8331 73
 2 10 6 -15.7149 53.1498 68
 2 10 6 -15.2586 37.8689 63
 2 -10 6 14.6441 43.4392 62
 -2 10 -7 15.8831 53.719 53
 -2 10 -7 -43.9352 45.5626 47
 2 10 7 103.343 62.5741 46
 -2 -10 -7 13.6497 44.3542 43
 -2 -10 -7 -28.4045 48.034 41
 2 10 7 60.4602 49.1157 68
 2 -10 7 91.8519 53.7305 64
 2 10 7 -39.7752 44.8419 63
 2 -10 7 13.5949 42.2953 62
 -2 10 -8 93.2522 65.2216 73
 -2 10 -8 59.9256 50.698 53
 2 10 8 15.9856 51.9727 46
 2 -10 8 84.9151 47.8963 64
 -2 -10 -8 -12.5731 42.5585 43
 -2 -10 -8 171.077 61.7453 41
 2 10 8 70.8913 53.2264 68
 -2 10 -9 906.098 117.438 53
 -2 10 -9 1061.3 131.637 73
 -2 -10 -9 856.999 105.59 43
 -2 -10 -9 844.734 110.41 41
 -2 10 -9 830.15 98.5272 40
 2 -10 9 824.322 104.929 61
 2 -10 9 942.886 117.101 64
 2 10 9 800.463 112.202 68
 -2 -10 -10 97.6102 50.2072 43
 2 10 10 74.4381 52.0995 46
 -2 -10 -10 52.1079 43.7839 41
 -2 10 -10 79.7231 36.2976 40
 2 -10 10 88.5936 48.7824 64
 -2 10 -10 24.0211 45.1283 73
 2 -10 10 83.0218 40.6565 61
 2 -10 11 180.999 41.6733 61
 2 10 11 131.197 47.6595 46
 -2 10 -11 174.844 51.8425 73
 -2 -10 -11 112.331 44.2378 43
 -2 10 -11 153.861 55.5521 53
 -2 -10 -11 148.579 50.8433 41
 2 10 11 192.96 50.6969 69
 2 -10 11 256.621 54.6568 64
 -2 10 -12 282.002 55.9955 53
 2 -10 12 188.84 44.0995 64
 2 10 12 110.31 42.5626 46
 2 10 12 163.687 37.7452 69
 -2 10 -12 236.839 48.5434 73
 -2 -10 -12 300.724 49.3774 43
 -2 -10 -12 314.546 52.5954 41
 -2 10 -13 249.551 41.5274 53
 -2 -10 -13 197.212 34.7458 41
 2 -10 13 152.375 32.2784 64
 2 11 -13 81.419 32.4438 73
 -2 11 13 117.202 33.2759 69
 2 11 -12 741.543 74.6906 53
 -2 11 12 923.018 86.6858 45
 2 11 -12 928.465 93.2463 73
 2 11 -11 115.402 37.3706 53
 2 11 -11 191.742 51.1008 58
 -2 11 11 158.715 47.7585 45
 -2 -11 11 123.057 45.4178 42
 2 11 -11 111.497 38.3973 47
 -2 11 11 224.92 52.9241 69
 2 11 -10 280.987 66.0048 47
 2 11 -10 228.077 50.7808 53
 -2 11 10 267.105 61.5194 45
 -2 -11 10 245.411 60.4678 42
 2 11 -10 292.443 62.9637 73
 -2 11 10 184.394 56.6371 69
 2 11 -10 252.924 62.4984 58
 2 11 -9 86.7052 48.0106 47
 -2 -11 9 91.4664 46.8556 42
 2 11 -9 111.527 57.0338 73
 -2 11 9 179.485 55.771 69
 2 11 -9 39.2179 44.3267 58
 2 11 -8 685.622 104.817 47
 -2 11 8 444.878 89.4093 45
 -2 -11 8 770.987 102.698 42
 -2 11 8 666.422 96.5684 69
 2 11 -8 702.172 108.91 58
 2 11 -8 713.814 102.332 73
 2 11 -7 366.024 86.4255 47
 -2 11 7 245.537 72.3964 45
 -2 -11 7 344.269 79.1989 42
 2 11 -7 329.075 77.8265 73
 -2 11 7 257.871 65.9344 69
 2 11 -6 889.808 127.936 47
 -2 11 6 756.053 114.806 45
 -2 -11 6 872.911 117.107 42
 2 11 -6 831.908 114.997 73
 2 11 -6 651.482 108.697 58
 -2 11 5 3880.83 263.932 54
 -2 11 5 3942.92 265.669 47
 -2 11 5 4299.1 288.994 45
 -2 -11 5 4577.21 287.996 42
 2 11 -5 4415.07 281.278 73
 2 11 -5 4457.12 287.826 63
 2 11 -5 4033.57 288.841 58
 -2 11 4 463.592 93.9592 54
 2 11 -4 854.897 128.321 47
 -2 11 4 688.394 112.157 45
 -2 -11 4 496.489 95.6498 42
 2 11 -4 760.365 103.929 73
 -2 11 4 792.229 112.422 47
 2 11 -4 786.464 117.463 63
 2 11 -4 810.182 119.915 58
 -2 11 3 1230.62 147.743 54
 2 11 -3 1453.29 166.28 47
 -2 11 3 1499.78 160.838 47
 2 -11 -3 1400.11 158.691 64
 -2 11 3 1302.14 153.428 45
 2 11 -3 1525.71 167.564 63
 2 11 -3 1399.94 160.589 58
 -2 11 2 49.1349 51.0056 54
 -2 11 2 116.155 60.3273 47
 2 11 -2 252.192 81.9799 47
 -2 11 2 30.1933 44.8395 45
 2 -11 -2 63.0617 49.1009 64
 2 11 -2 102.891 58.0431 63
 2 11 -2 30.6147 40.6768 58
 -2 11 1 16.9132 61.4456 54
 2 -11 -1 15.8501 44.6039 64
 -2 11 1 17.1106 50.7556 47
 2 11 -1 32.4591 54.8905 47
 -2 11 1 14.4046 40.536 45
 -2 -11 1 -14.9758 50.65 41
 2 11 -1 17.4416 49.0824 63
 2 -11 -1 59.6077 57.6349 62
 2 11 -1 -57.535 52.2561 58
 -2 11 0 2888.32 240.138 54
 -2 11 0 2794.73 236.04 47
 2 11 0 2436.79 211.608 47
 -2 -11 0 2650.89 218.191 41
 2 -11 0 2800.06 225.189 64
 2 11 0 2883.91 240.248 63
 2 -11 0 2388.22 205.011 62
 2 11 1 211.152 67.6452 47
 -2 -11 -1 250.027 74.5799 41
 2 -11 1 216.772 74.535 62
 -2 11 -1 138.333 56.9362 73
 -2 11 -2 1393.14 163.223 54
 -2 11 -2 1567 171.218 47
 -2 -11 -2 1497.72 161.634 41
 -2 11 -2 1631.56 161.443 73
 2 -11 2 1528.58 158.944 62
 2 11 2 1860.02 184.116 63
 -2 11 -3 263.009 81.9993 47
 2 11 3 267.207 72.8151 46
 -2 -11 -3 153.695 57.7097 41
 -2 11 -3 279.02 75.8903 73
 2 11 3 255.667 75.388 63
 2 -11 3 309.113 77.1177 62
 -2 11 -4 933.071 115.364 53
 -2 11 -4 1257.96 142.784 73
 2 11 4 1057.22 133.268 63
 -2 11 -4 854.444 124.902 47
 2 11 4 1112.75 137.833 46
 -2 -11 -4 1314.07 139.878 41
 2 -11 4 1370.55 139.171 62
 -2 11 -5 1282.33 148.065 73
 2 -11 5 1428.23 147.13 64
 -2 11 -5 1356.81 151.864 54
 -2 11 -5 1394.93 141.165 53
 -2 -11 -5 1535.34 150.109 41
 -2 11 -5 1731.09 164.156 47
 2 11 5 1724.29 166.639 46
 2 11 5 1413.83 147.435 63
 2 -11 5 1163.66 128.443 62
 -2 11 -6 379.253 79.221 73
 -2 11 -6 276.56 71.9569 54
 -2 11 -6 280.03 71.6335 47
 -2 11 -6 415.243 76.413 53
 2 11 6 469.344 92.3328 46
 -2 -11 -6 401.572 80.011 41
 2 -11 6 290.508 72.0784 64
 2 11 6 396.832 75.996 63
 -2 11 -7 614.387 89.2254 53
 -2 11 -7 581.428 90.3177 54
 -2 11 -7 741.771 97.1783 47
 2 11 7 626.654 98.5157 46
 -2 -11 -7 591.474 87.8632 41
 2 -11 7 904.984 106.532 64
 2 -11 8 1538.1 126.042 61
 2 11 8 1913.28 160.298 46
 2 11 8 1401.48 121.755 45
 -2 -11 -8 1971.07 149.643 41
 -2 11 -8 1860.33 148.479 53
 -2 11 -8 2015.44 161.988 73
 2 -11 8 2155.7 157.304 64
 -2 11 -8 1577.2 135.005 54
 -2 11 -9 1488.14 125.659 53
 2 11 9 1559.81 134.768 46
 -2 -11 -9 1686.85 128.474 41
 2 11 9 1497.9 127.463 69
 -2 11 -9 1850.72 141.79 73
 2 -11 9 1558.32 125.075 64
 -2 11 -10 1542.28 123.403 53
 -2 -11 -10 1907.99 124.983 41
 2 11 10 1451.5 118.937 69
 -2 11 -10 1805.98 129.402 73
 2 -11 10 1877.46 124.842 64
 -2 11 -11 617.146 64.4532 53
 2 11 11 577.239 63.5779 46
 -2 11 -11 647.654 65.0554 73
 -2 -11 -11 679.709 62.8098 41
 2 12 -10 429.097 56.4934 47
 2 -12 -10 671.388 68.176 64
 -2 -12 10 579.371 62.4027 42
 -2 12 10 638.142 61.5094 69
 2 12 -10 588.988 67.6973 73
 2 12 -9 168.496 44.3167 47
 -2 -12 9 229.987 43.9444 42
 -2 12 9 140.091 35.454 69
 2 12 -9 158.862 42.8117 73
 2 -12 -9 111.494 38.4772 64
 2 12 -8 90.293 39.7598 47
 -2 12 8 88.5229 39.8562 45
 -2 -12 8 37.8963 34.1349 42
 2 12 -8 38.6576 32.4742 73
 -2 12 8 39.2793 26.8164 69
 2 -12 -8 24.579 33.5386 64
 2 12 -7 -31.0742 46.5975 47
 2 -12 -7 9.2285 33.5272 64
 -2 12 7 29.5962 42.4077 45
 -2 -12 7 -8.54087 36.714 42
 2 12 -7 49.2239 37.7008 73
 2 12 -6 772.022 104.57 47
 -2 12 6 774.068 97.5602 45
 -2 -12 6 679.129 88.5919 42
 2 12 -6 689.528 82.5108 73
 2 -12 -6 817.274 95.9862 64
 -2 12 5 1703.56 133.271 47
 -2 12 5 1759.65 155.005 45
 -2 -12 5 2185.12 161.652 42
 2 -12 -5 1618.55 148.33 64
 2 12 -5 1983 150.74 63
 -2 12 4 201.995 52.4263 54
 -2 12 4 295.889 62.5603 47
 2 12 -4 210.872 63.1521 47
 -2 12 4 236.198 65.5126 45
 -2 -12 4 236.882 59.2906 42
 2 -12 -4 260.54 65.9736 64
 2 12 -4 287.387 67.6546 63
 2 -12 -4 187.411 54.0697 62
 -2 12 3 145.062 49.3081 47
 2 12 -3 224.22 63.0906 47
 -2 12 3 55.6715 44.5472 45
 -2 -12 3 116.079 46.654 42
 2 -12 -3 105.385 48.0954 64
 2 12 -3 156.292 57.6858 63
 2 -12 -3 106.614 51.1991 62
 -2 12 2 1334.99 133.118 54
 -2 12 2 1182.7 128.424 47
 2 12 -2 1388.66 138.275 47
 -2 12 2 1168.03 122.85 45
 -2 -12 2 990.805 117.216 42
 2 12 -2 1659.79 151.003 63
 2 -12 -2 1420.41 138.04 64
 2 -12 -2 1107.32 122.789 62
 -2 12 1 124.14 49.6079 54
 -2 12 1 176.996 57.0513 47
 -2 -12 1 137.919 50.9423 42
 2 -12 -1 156.174 55.3886 64
 2 12 -1 104.1 57.4275 63
 2 -12 -1 96.1079 45.0215 62
 2 12 -1 161.845 54.4055 47
 -2 12 0 -12.7129 46.1872 54
 -2 12 0 -12.895 46.8485 47
 2 12 0 10.5467 31.2868 47
 2 12 0 13.0598 40.6317 63
 2 -12 0 52.2327 37.9537 62
 -2 12 -1 165.356 57.3315 54
 2 -12 1 110.509 45.3338 62
 2 12 1 64.0833 45.1236 63
 -2 12 -2 37.4437 46.8813 47
 -2 12 -2 90.7345 42.611 73
 -2 -12 -2 95.9101 51.0174 41
 2 -12 2 47.3795 34.4938 62
 -2 12 -3 2256.25 175.823 54
 -2 -12 -3 1925.28 153.418 41
 2 -12 3 1830.09 155.894 64
 -2 12 -3 1701.46 141.054 73
 -2 12 -3 2128.49 171.991 47
 2 12 3 2184.76 170.572 63
 2 -12 3 1683.27 138.462 62
 -2 12 -4 231.382 62.4312 54
 -2 12 -4 243.495 56.7117 73
 -2 12 -4 238.733 64.7816 47
 2 12 4 149.363 50.0584 46
 -2 -12 -4 245.997 60.6252 41
 2 -12 4 250.791 56.9196 64
 2 12 4 246.793 59.1155 63
 2 -12 4 178.566 43.0738 62
 -2 12 -5 857.597 97.8208 54
 2 -12 5 701.722 88.0516 64
 -2 12 -5 744.404 90.5816 47
 2 12 5 612.678 85.4746 46
 -2 -12 -5 690.946 85.3601 41
 -2 12 -5 781.772 88.9353 73
 -2 12 -6 16.5592 32.0607 73
 2 -12 6 48.0052 34.4283 64
 -2 12 -6 66.9087 35.1204 54
 2 -12 6 30.7125 22.5758 61
 -2 12 -6 86.3296 39.6756 47
 2 12 6 33.3626 31.3345 46
 -2 -12 -6 99.4504 39.9849 41
 -2 12 -7 12.8785 27.013 54
 -2 12 -7 -36.2911 33.3547 73
 -2 12 -7 11.1707 22.8375 47
 2 12 7 7.3394 24.823 46
 2 12 7 5.39255 20.2338 45
 -2 -12 -7 25.9278 25.7966 41
 2 12 7 -30.1098 29.1134 69
 2 -12 7 26.6585 27.9583 64
 -2 12 -8 170.058 38.6816 73
 2 12 8 113.298 32.3441 46
 -2 -12 -8 162.556 38.0018 41
 2 -12 8 55.2497 26.4911 64
 -2 13 6 449.73 53.7758 45
 2 -13 -6 476.125 55.746 64
 2 13 -5 1322.19 100.505 47
 -2 13 5 1067.13 89.7346 45
 2 -13 -5 1206.44 94.3001 64
 2 -13 -5 989.824 78.7349 62
 2 13 -4 3985.59 185.303 47
 -2 13 4 3678.39 170.398 45
 2 -13 -4 3466.04 158.194 62
 2 13 -3 1031.9 89.3977 63
 -2 13 3 948.741 79.1887 47
 2 13 -3 1367.43 101.165 47
 -2 13 3 1107.23 86.9773 45
 2 -13 -3 1258 100.019 64
 2 -13 -3 1260.95 86.683 62
 -2 13 2 461.958 57.321 54
 -2 13 2 383.53 55.8534 47
 2 13 -2 536.192 60.8225 47
 2 13 -2 559.172 66.9085 63
 2 -13 -2 448.182 53.5963 62
 -2 13 1 292.28 48.6849 54
 -2 13 1 186.887 44.9664 47
 2 13 -1 283.844 44.2856 47
 2 13 -1 232.392 51.5887 63
 2 -13 -1 221.824 38.1019 62
 -2 13 0 21.1389 26.4457 54
 -2 13 0 43.5598 30.4617 47
 -2 -13 0 -4.69993 18.7143 42
 2 -13 0 40.8271 23.7 62
 2 13 0 30.3451 31.8304 63
 -2 13 -1 149.334 40.6616 54
 -2 13 -1 28.9913 36.073 47
 2 -13 1 73.8634 35.7297 64
 -2 13 -2 2007.8 136.142 47
 2 -13 2 2082.94 134.507 64
 -2 13 -3 56.5289 32.9074 54
 -2 13 -3 86.8315 33.5229 47
 2 -13 3 88.8053 31.3469 64
 -2 13 -4 384.746 50.9471 54
 2 -13 4 373.67 47.1612 64
 2 13 4 285.306 45.0183 45
 2 13 4 231.476 41.034 69
 -2 13 -4 315.721 47.2244 47
 -3 0 20 3546.19 236.345 52
 -3 0 19 -29.9075 54.3327 52
 -3 0 19 -14.7143 43.6545 65
 -3 0 18 4373.91 301.4 52
 -3 0 18 3837.71 283.837 65
 3 0 -17 -18.324 45.4786 28
 -3 0 17 18.8447 61.2361 52
 -3 0 17 -17.6243 36.9695 35
 -3 0 17 -18.0798 56.2496 65
 -3 0 16 11082.2 581.336 52
 -3 0 16 10839.4 571.698 65
 -3 0 16 11119.7 595.245 44
 -3 0 16 11067.9 568.211 35
 3 0 -16 10557.2 560.916 31
 -3 0 15 36.0432 44.7271 35
 3 0 -15 -18.2477 45.2882 31
 -3 0 14 3840.4 292.081 16
 -3 0 14 3429.97 267.436 35
 3 0 -14 3277.43 261.954 14
 -3 0 13 -16.2667 40.3746 35
 -3 0 12 3350.69 238.794 35
 -3 0 12 2626.41 229.428 16
 -3 0 11 -15.4211 40.9176 16
 -3 0 11 -13.7335 36.4406 35
 -3 0 10 2572.19 200.241 16
 -3 0 10 2259.96 188.519 25
 -3 0 10 2445.82 187.68 35
 -3 0 9 12.4731 35.1005 16
 -3 0 9 -11.321 28.0965 35
 -3 0 8 293.307 52.3576 5
 -3 0 8 200.556 56.0606 16
 -3 0 8 288.202 57.8527 35
 -3 0 8 319.93 63.9295 25
 -3 0 7 16.7974 26.1304 5
 -3 0 7 -9.91908 27.9144 16
 -3 0 7 9.47567 32.0489 25
 -3 0 7 9.40761 24.9611 35
 3 0 -7 8.24919 20.4743 4
 -3 0 6 9013.12 398.491 16
 3 0 -6 8730.68 391.513 23
 -3 0 6 8093.06 386.119 25
 -3 0 6 8494.45 393.034 35
 3 0 -6 8531.27 374.8 30
 -3 0 6 9623.38 398.681 5
 -3 0 5 30.3707 28.4893 36
 -3 0 5 -7.79267 20.676 16
 -3 0 5 -7.43948 28.7736 25
 3 0 -5 -16.0102 28.0968 23
 3 0 -5 -6.772 21.0692 30
 -3 0 5 -8.11067 26.3558 35
 -3 0 4 1939.51 128.148 25
 3 0 -4 1798.18 132.743 23
 -3 0 4 1842.15 130.534 36
 -3 0 4 2046.91 139.432 35
 -3 0 4 1909.11 127.964 16
 3 0 -4 1945.2 128.601 30
 -3 0 4 2003.69 125.686 17
 3 0 -3 15.4014 23.9588 23
 -3 0 3 40.9736 27.923 36
 3 0 -3 -27.3481 23.9976 30
 3 0 -2 27372.4 1051.03 23
 -3 0 2 27858.1 1047.23 14
 3 0 -2 28857.1 1044.73 30
 -3 0 2 28202.4 1039.07 36
 3 0 -1 55.8133 52.3602 13
 -3 0 1 52.6921 27.3576 14
 -3 0 1 -6.85678 27.2987 36
 3 0 -1 14.6633 26.6465 30
 3 0 0 10987.4 475.051 23
 -3 0 0 10878.5 466.164 24
 -3 0 0 11459 475.476 14
 -3 0 0 11697.5 472.276 36
 3 0 0 11699.8 478.062 30
 -3 0 -1 -7.20513 24.3694 24
 3 0 1 39.9127 34.3144 23
 -3 0 -1 -7.67186 29.6724 36
 -3 0 -1 -8.05094 25.0481 14
 3 0 1 20.3681 23.83 32
 3 0 1 8.26539 29.0105 30
 -3 0 -2 3368.69 193.669 24
 3 0 2 3436.53 201.665 23
 -3 0 -2 3809.46 211.126 14
 -3 0 -2 3131.2 197.292 36
 3 0 2 3421.99 187.059 32
 -3 0 -3 8.42749 23.716 5
 -3 0 -3 -7.4533 26.1597 24
 3 0 3 17.8841 29.0568 34
 -3 0 -3 -18.356 31.0413 14
 -3 0 -4 656.323 87.9143 14
 3 0 4 892.194 90.5312 4
 3 0 4 971.12 101.454 34
 3 0 5 -11.1967 33.2174 34
 -3 0 -5 -29.2126 27.4076 28
 -3 0 -5 10.8323 35.2029 14
 -3 0 -6 18971.8 775.404 28
 3 0 6 19127.8 765.005 15
 -3 0 -6 19180.3 790.507 14
 3 0 6 19007 792.984 34
 3 0 7 45.157 42.3621 15
 3 0 7 -27.7503 43.1703 34
 -3 0 -7 -12.9522 34.3684 14
 -3 0 -7 -24.6054 38.2787 28
 -3 0 -8 562.417 90.0212 28
 -3 0 -8 761.581 105.658 14
 3 0 8 573.878 89.8445 15
 3 0 8 842.916 116.223 34
 -3 0 -9 15.1492 40.1933 28
 3 0 9 -33.5523 41.6351 34
 3 0 9 14.2163 35.282 15
 -3 0 -9 15.228 37.7929 14
 -3 0 -10 1006.22 135.077 28
 3 0 10 1014.99 132.393 15
 3 0 10 811.49 122.122 37
 3 0 10 1032.02 139.527 34
 -3 0 -10 907.945 126.657 14
 -3 0 -11 35.2167 43.7021 28
 3 0 11 19.1658 40.2021 34
 3 0 11 16.5332 37.9904 37
 -3 0 -11 -16.9085 38.8525 14
 -3 0 -12 548.901 108.753 28
 -3 0 -13 36.7579 45.6132 28
 3 0 13 17.6181 57.2491 49
 3 0 13 -37.2396 60.5042 61
 -3 0 -14 2269.22 211.853 59
 3 0 14 2379.86 220.672 34
 3 0 14 2272.69 207.463 49
 3 0 14 2089.86 207.435 61
 3 0 15 -15.074 42.4197 49
 -3 0 -15 -15.535 54.5246 59
 3 0 15 16.3219 53.0372 61
 3 0 16 89.6373 51.0736 49
 -3 0 -16 172.341 64.7049 75
 -3 0 -16 227.311 71.0324 59
 3 0 16 14.0986 47.8027 61
 3 0 17 -10.0572 34.0193 49
 -3 0 -17 -32.1925 51.3292 59
 3 0 17 -11.364 43.955 61
 3 0 18 582.203 70.2702 49
 -3 0 -18 791.31 84.8813 59
 3 0 19 18.5966 20.9149 70
 -3 0 -19 -12.9848 24.6964 59
 -3 1 22 574.374 64.4137 65
 -3 -1 22 497.691 58.3818 65
 -3 -1 21 43.9863 39.5823 65
 -3 1 21 -53.9575 38.6637 65
 -3 -1 20 137.577 55.9199 52
 -3 -1 20 11.7603 45.532 65
 -3 1 19 134.596 62.9075 52
 -3 -1 19 114.761 57.2778 65
 -3 -1 19 173.568 66.6292 52
 -3 1 18 1262.78 156.004 52
 -3 -1 18 1180.85 152.364 52
 -3 -1 18 983.027 136.646 65
 -3 -1 17 74.0364 64.9775 52
 -3 -1 17 17.72 43.9984 65
 -3 1 17 56.5734 70.77 52
 -3 -1 17 130.474 53.0134 35
 -3 1 17 -18.3859 54.5553 35
 -3 1 17 90.9435 66.0933 65
 3 1 -17 56.3561 52.8813 31
 -3 1 16 17402.1 790.387 65
 -3 1 16 16229.9 788.935 52
 -3 -1 16 17615 799.952 52
 3 1 -16 16448.5 785.628 31
 -3 -1 16 16504.4 803.056 44
 -3 1 16 16959.2 804.82 44
 -3 1 16 17076.2 786.88 35
 -3 -1 16 16508.8 762.749 35
 3 1 -16 16802.1 782.753 14
 -3 -1 16 16514.2 777.022 65
 -3 1 16 17247.9 805.886 16
 -3 -1 15 9224.39 491.943 35
 3 1 -15 8436.92 497.392 14
 -3 1 15 9574.06 517.497 35
 -3 1 15 10075.2 534.01 16
 3 1 -14 6497.37 390.078 14
 -3 -1 14 6126.06 367.416 35
 -3 1 14 5901.19 375.206 35
 -3 1 14 5797.74 386.696 16
 -3 1 13 3424.9 270.605 16
 3 1 -13 3030.78 248.884 29
 -3 -1 13 3841.08 275.256 20
 -3 -1 13 3556.21 256.195 35
 -3 1 13 3863.51 279.618 35
 -3 -1 13 3758.42 288.623 16
 -3 -1 12 818.664 119.243 20
 -3 -1 12 815.129 122.257 25
 -3 -1 12 920.864 118.998 35
 -3 1 12 902.679 121.729 35
 3 1 -12 860.585 121.254 29
 -3 -1 12 1183.41 145.271 16
 -3 1 11 1886.5 179.859 16
 -3 -1 11 1769.81 172.646 25
 3 1 -11 1892.89 169.236 26
 -3 -1 11 2161.2 174.205 35
 -3 1 11 1916.74 176.646 35
 -3 -1 11 1930.04 175.713 20
 -3 -1 11 1824.43 178.691 16
 -3 -1 10 267.014 66.4238 16
 3 1 -10 312.844 70.721 26
 -3 -1 10 291.277 65.5844 20
 -3 1 10 212.202 58.4252 16
 -3 -1 10 187.863 53.4571 35
 -3 1 10 238.326 61.3981 35
 -3 -1 10 255.611 63.6316 25
 -3 -1 9 452.804 81.0257 16
 -3 1 9 485.28 83.0784 16
 -3 -1 9 556.791 86.7193 25
 -3 -1 9 526.992 81.9583 20
 -3 -1 9 563.287 81.6208 35
 -3 1 9 470.242 84.9049 35
 3 1 -9 560.699 78.9592 32
 -3 -1 8 7563.72 370.893 16
 -3 1 8 7882.52 377.806 16
 -3 -1 8 7447.49 358.342 20
 -3 1 8 7814.56 374.676 35
 -3 -1 8 7086.92 352.327 35
 3 1 -8 7009.95 356.711 32
 -3 -1 8 6719.21 338.057 5
 -3 -1 7 1010.9 105.752 16
 -3 1 7 994.148 106.974 16
 -3 -1 7 1065.71 100.633 20
 3 1 -7 1024.89 99.1104 4
 -3 -1 7 943.216 96.6738 5
 -3 -1 7 926.306 103.415 25
 -3 1 7 1032.28 106.239 25
 -3 -1 7 1026.8 100.853 35
 -3 1 7 1141.1 112.441 35
 3 1 -7 1100.27 106.925 32
 3 1 -7 944.214 94.1764 23
 -3 -1 6 9475.64 438.434 16
 -3 1 6 10160.8 449.201 16
 -3 1 6 9642.9 436.087 25
 3 1 -6 9973.04 435.552 23
 -3 -1 6 10627.3 422.844 22
 3 1 -6 10430.6 452.112 32
 -3 -1 6 9574.75 439.436 25
 3 1 -6 10259.3 443.354 4
 -3 -1 6 10242.5 438.589 35
 -3 -1 6 10611.2 446.566 5
 -3 -1 5 6930.52 308.802 16
 -3 1 5 6570.04 311.268 16
 -3 1 5 6462.6 300.754 25
 -3 -1 5 6338.54 304.714 25
 -3 -1 5 6576.76 306.632 17
 3 1 -5 6291.46 303.836 23
 -3 1 5 6098.06 304.874 14
 -3 -1 5 6835.22 313.81 36
 -3 -1 5 6331.35 300.568 35
 3 1 -5 5997.51 304.385 4
 3 -1 -5 6320.13 291.685 33
 3 1 -5 6294.49 314.694 32
 -3 -1 5 6649.21 315.05 5
 3 -1 -5 6275.62 301.292 30
 -3 -1 4 9191.11 388.819 16
 3 -1 -4 8928.46 385.22 33
 -3 1 4 9821.32 403.389 16
 -3 1 4 9155.89 388.404 25
 -3 -1 4 8325 396.242 36
 3 1 -4 9173.09 384.716 30
 3 1 -4 9145 401.496 23
 -3 1 4 8826.99 516.202 8
 -3 1 4 9540.26 404.974 14
 -3 -1 4 9664.82 400.418 25
 3 1 -4 9091.64 409.214 4
 -3 1 4 9052.61 388.604 36
 3 1 -4 9328.72 411.411 32
 3 -1 -4 9258.5 400.109 30
 -3 -1 4 9451.35 398.971 17
 -3 -1 4 9492.03 411.137 5
 -3 -1 3 -16.8576 30.6218 5
 -3 1 3 -27.2909 26.3877 16
 -3 1 3 45.6201 36.3673 14
 -3 -1 3 6.50252 22.8226 25
 3 -1 -3 -18.7508 39.3299 9
 3 1 -3 7.86037 22.1199 23
 -3 1 3 -19.3486 54.4489 8
 -3 -1 3 31.2993 29.3598 14
 3 1 -3 -8.22916 26.7402 4
 -3 1 3 62.3514 29.2439 36
 3 -1 -3 14.9517 28.0504 30
 3 -1 -3 38.2744 26.0827 33
 3 1 -3 -8.24159 30.9236 32
 3 1 -3 -6.43611 22.5895 30
 -3 -1 3 34.746 28.4139 17
 -3 1 2 16360.9 783.024 13
 3 -1 -2 16308.6 631.49 30
 -3 1 2 16245.6 634.307 24
 -3 -1 2 15509.4 608.924 25
 3 -1 -2 17650.4 765.44 9
 3 1 -2 16835.9 637.936 23
 -3 1 2 15799.8 756.991 8
 3 1 -2 15966.8 768.019 13
 -3 -1 2 15008.5 627.395 14
 -3 1 2 15548.3 627.04 14
 -3 -1 2 16767.1 642.717 5
 -3 1 2 15166.5 609.368 36
 3 1 -2 14890.4 634.408 4
 3 1 -2 16385.5 621.761 30
 3 -1 -2 15960.6 618.259 33
 3 1 -2 16126.7 634.369 32
 -3 1 1 8886.25 498.237 13
 3 1 -1 9509.23 498.159 13
 3 -1 -1 8507.36 374.025 33
 -3 1 1 7993.93 380.175 24
 3 -1 -1 8492.33 489.617 9
 3 1 -1 8746.4 389.72 23
 3 -1 -1 9140.87 389.38 23
 -3 1 1 8833.55 493.509 8
 -3 -1 1 9072.01 386.58 14
 -3 1 1 8497.16 370.202 36
 3 1 -1 9015.24 386.731 32
 -3 -1 1 8534.02 390.421 5
 3 1 -1 9246.24 385.141 30
 3 -1 -1 8634.79 385.543 30
 -3 1 0 158.866 64.4111 13
 3 1 0 157.604 57.5733 13
 -3 -1 0 270.857 54.1861 5
 -3 1 0 206.302 43.1791 24
 3 1 0 180.52 42.7599 32
 3 -1 0 121.555 57.3287 9
 3 -1 0 154.044 40.6752 23
 -3 1 0 244.011 81.1491 8
 3 1 0 189.341 46.0799 4
 -3 1 0 189.231 41.0369 36
 3 -1 0 181.539 42.4194 33
 -3 -1 0 219.579 48.0242 14
 3 -1 0 120.307 38.8324 30
 3 1 1 1521.37 145.572 13
 -3 -1 -1 1572.76 123.801 5
 -3 -1 -1 1433.13 119.56 36
 -3 1 -1 1397.27 117.619 24
 3 1 1 1435.27 120.595 23
 3 -1 1 1326.32 112.865 23
 -3 -1 -1 1529.95 119.657 14
 -3 1 -1 1688.02 128.001 14
 -3 1 -1 1331.15 112.412 36
 3 1 1 1545.65 111.584 34
 3 1 1 1643.9 118.259 32
 3 1 1 1435.25 119.24 4
 -3 -1 -2 9665.19 431.116 36
 -3 1 -2 9883.51 429.424 24
 3 -1 2 9315.35 420.943 23
 -3 -1 -2 10040.9 428.163 14
 -3 1 -2 10127.2 438.834 14
 3 1 2 10521.4 433.936 4
 3 1 2 9803.27 419.283 34
 3 1 2 9651.92 415.102 32
 3 -1 2 9281.19 431.12 30
 -3 -1 -2 9587.44 429.438 5
 3 1 3 18297.6 726.191 4
 3 -1 3 18707.1 712.059 15
 -3 1 -3 18233.6 726.085 24
 3 -1 3 18389.4 719.233 23
 -3 -1 -3 18827.8 731.315 14
 -3 1 -3 19267.3 744.342 14
 3 1 3 18316.4 726.769 34
 3 1 3 17590.3 703.279 32
 -3 -1 -3 18575.3 727.968 5
 -3 1 -4 10101.3 459.756 24
 -3 -1 -4 11465.9 474.851 14
 3 1 4 10758.4 458.933 4
 -3 1 -4 10320 480.114 14
 3 1 4 10345.5 470.262 34
 3 -1 4 12049.3 493.449 34
 3 -1 4 10384.9 456.799 15
 -3 1 -4 10012.4 445.762 28
 -3 1 -5 44547.2 1618.74 28
 3 1 5 46186.8 1648.45 34
 3 -1 5 46720.4 1629.49 15
 -3 1 -5 42570.1 1621.23 24
 -3 -1 -5 43097.5 1629.82 14
 -3 1 -5 44616.4 1651.95 14
 3 -1 5 45920.9 1658.51 34
 -3 1 -6 28639 1124.62 28
 -3 -1 -6 31654 1160.92 28
 3 -1 6 30735 1139.15 15
 3 1 6 27790.9 1124.29 38
 -3 -1 -6 29126.2 1134.94 14
 -3 1 -6 30381.1 1162.18 14
 3 1 6 29504.1 1155.05 34
 3 -1 6 30898.8 1167.82 34
 -3 1 -7 1099.99 119.325 28
 3 -1 7 1064.59 120.967 15
 -3 -1 -7 1043 120.515 14
 -3 -1 -7 1426 141.498 28
 -3 1 -7 1265.64 137.946 14
 3 -1 7 1082.49 127.726 34
 3 1 7 1209.14 132.709 34
 -3 1 -8 3311.91 225.314 28
 3 1 8 3152.49 239.986 34
 3 -1 8 3101.18 222.393 15
 -3 -1 -8 2817.05 213.05 14
 -3 -1 -8 2938.66 225.007 28
 -3 1 -8 2881.39 228.775 14
 3 -1 8 2952.63 235.708 34
 -3 1 -9 28.807 40.5357 28
 3 1 9 33.3975 44.307 34
 3 -1 9 14.9933 34.4535 15
 -3 -1 -9 15.8836 33.3193 28
 3 1 9 16.3933 34.3884 37
 3 -1 9 -16.9831 35.6254 34
 3 1 9 13.5575 31.1547 19
 -3 1 -9 16.401 40.7068 14
 -3 1 -10 1682.66 169.975 28
 -3 1 -10 1942.17 188.658 14
 3 -1 10 1651.33 171.292 15
 3 1 10 1462.92 165.823 37
 3 1 10 1607.02 178.002 34
 -3 -1 -10 1513.47 171.125 28
 -3 -1 -11 1625.77 179.125 28
 3 1 11 1731 180.74 37
 3 1 11 1187 161.986 34
 -3 1 -11 1591.71 180.197 14
 -3 1 -11 1696.37 175.553 28
 -3 -1 -12 302.472 81.4407 28
 -3 1 -12 226.711 69.6115 28
 3 -1 12 55.3641 57.6655 50
 3 1 12 138.361 64.4525 34
 3 1 12 231.155 72.9019 49
 -3 -1 -12 283.019 91.04 59
 3 -1 12 145.2 61.6203 15
 3 -1 12 133.002 71.4938 61
 3 1 12 246.083 73.9327 37
 3 -1 12 157.296 69.2186 34
 3 -1 12 145.452 66.2716 64
 -3 1 -12 167.851 72.3315 14
 3 1 12 72.6703 54.1582 61
 3 -1 13 604.264 112.523 34
 -3 1 -13 681.116 115.939 28
 -3 1 -13 416.441 100.467 55
 3 -1 13 529.625 107.818 61
 3 1 13 562.363 107.631 61
 3 1 13 605.09 102.388 37
 3 1 13 473.435 102.778 34
 -3 1 -13 310.768 87.4208 14
 -3 -1 -13 542.539 107.753 59
 3 -1 14 1265.12 154.907 49
 3 1 14 1661.88 182.681 34
 3 -1 14 1297.23 168.238 34
 3 1 14 1597.46 175.326 61
 3 -1 14 1680.58 180.281 61
 -3 -1 -14 1795.11 181.002 59
 3 1 15 15.0772 44.7243 49
 3 -1 15 14.698 38.9965 49
 3 -1 15 -16.4267 51.1054 61
 -3 -1 -15 -45.9119 60.9061 75
 3 1 15 15.8191 53.5023 61
 -3 -1 -15 30.0419 54.5713 59
 3 1 16 230.896 68.2175 49
 3 -1 16 86.3985 43.5563 49
 -3 -1 -16 157.675 63.0102 75
 -3 1 -16 165.564 64.4932 75
 -3 -1 -16 166.524 64.8651 59
 3 1 16 122.506 52.8395 61
 3 -1 16 98.7982 57.8868 61
 -3 1 -17 127.622 52.8916 59
 3 -1 17 85.6495 45.6376 49
 3 1 17 169.873 54.2676 70
 -3 -1 -17 42.1184 43.1793 75
 -3 1 -17 40.4425 43.5864 75
 3 1 17 80.9794 43.637 49
 3 -1 17 147.26 49.948 61
 -3 -1 -17 162.471 54.8172 59
 3 -1 18 936.441 96.1727 70
 -3 -1 -18 1086.4 100.425 75
 3 1 18 1392.45 112.131 70
 3 1 18 1025.73 93.2381 49
 3 -1 18 969.951 87.1425 49
 -3 -1 -18 1063.08 95.6058 59
 -3 1 -18 1294.73 101.531 75
 3 -1 18 1016.75 99.9753 61
 -3 1 -18 982.7 94.7759 59
 -3 1 -19 1031.13 76.6507 59
 -3 -1 -19 980.239 74.7772 75
 3 1 19 923.012 75.4094 70
 -3 -2 22 -8.8403 20.7334 65
 -3 2 21 41.7694 37.618 65
 -3 -2 21 55.6614 33.3986 65
 -3 -2 20 51.7891 47.6315 52
 -3 -2 20 163.947 55.24 65
 -3 2 20 11.4318 45.5304 65
 -3 -2 19 552.448 95.2682 52
 -3 -2 19 690.242 106.057 65
 -3 2 19 572.904 86.4937 70
 -3 2 19 779.293 110.837 65
 -3 2 18 134.754 67.2572 52
 -3 -2 18 304.453 81.1274 52
 -3 2 18 143.695 53.6906 70
 -3 2 18 246.238 77.1862 65
 -3 -2 18 93.8376 55.1622 65
 -3 2 17 18.52 49.1677 52
 -3 -2 17 35.7144 52.999 52
 -3 2 17 74.491 55.2688 35
 -3 2 17 133.549 52.1103 69
 -3 2 17 14.8543 46.2462 70
 -3 -2 17 119.643 57.8332 65
 3 2 -17 19.21 44.1734 31
 -3 -2 16 1334.85 160.576 65
 -3 -2 16 1510.63 177.819 52
 -3 2 16 1280.67 167.857 44
 -3 2 16 1115.34 141.886 70
 3 2 -16 1286.33 162.113 14
 -3 2 16 1279.89 153.656 69
 3 2 -16 1099.46 157.064 31
 -3 2 16 1365.36 169.375 16
 3 2 -15 515.181 101.746 29
 -3 2 15 420.493 96.9377 16
 -3 -2 15 382.455 100.99 52
 -3 -2 15 636.717 142.37 44
 -3 2 15 350.202 102.71 44
 -3 -2 15 497.546 102.643 20
 -3 2 15 424.746 91.8877 70
 -3 -2 15 480.508 102.643 65
 -3 2 15 587.335 110.575 65
 -3 2 15 412.053 92.3269 69
 3 2 -15 359.426 91.0699 14
 -3 2 14 4975.46 355.801 16
 -3 -2 14 5275.13 355.602 20
 3 2 -14 5722.76 369.361 14
 3 2 -14 5875.32 366.416 29
 -3 2 13 3077.63 252.61 16
 -3 -2 13 3306.97 253.747 25
 -3 -2 13 3045.79 225.326 35
 -3 -2 13 2751.55 238.177 20
 3 2 -13 2527.01 231.034 29
 -3 2 12 1500.34 170.084 16
 3 2 -12 2004.27 186.198 29
 3 2 -12 1521.5 170.572 26
 -3 -2 12 1716 176.089 25
 -3 -2 12 1512.76 150.692 35
 -3 -2 12 2097.28 188.684 20
 3 2 -11 1398.15 151.878 26
 -3 -2 11 1594.83 161.182 25
 -3 -2 11 1324.92 134.187 35
 -3 -2 11 1466.92 151.515 20
 -3 2 11 1488.74 160.144 35
 3 2 -11 1647.82 165.39 29
 3 2 -10 18484.1 794.554 26
 -3 -2 10 19177.8 795.916 25
 -3 -2 10 18485 758.92 35
 -3 2 10 18903.7 804.733 16
 -3 2 10 18363.6 794.131 35
 -3 -2 10 18496.4 778.72 20
 -3 -2 10 18445.4 800.427 16
 3 2 -9 54528 1937.7 26
 -3 -2 9 53245.4 1928.88 25
 -3 2 9 53488.4 1939.97 16
 -3 -2 9 52074 1908.38 20
 -3 -2 9 51771.3 1891.01 35
 -3 2 9 53349.6 1932.32 35
 3 2 -9 51053.4 1908.77 32
 -3 -2 9 51416.1 1929.79 16
 -3 -2 8 372.534 70.7118 16
 -3 2 8 319.477 69.9534 16
 3 2 -8 343.974 69.9379 26
 -3 -2 8 308.776 63.431 25
 3 2 -8 273.369 58.0715 32
 -3 -2 8 428.989 68.6375 22
 -3 -2 8 323.876 60.5847 20
 -3 -2 8 241.221 51.3729 35
 -3 2 8 295.032 64.4576 35
 -3 -2 7 210.471 49.711 5
 -3 -2 7 235.517 48.7501 35
 -3 -2 7 278.61 56.9273 16
 -3 2 7 346.256 66.68 16
 3 2 -7 217.475 57.2974 26
 3 2 -7 261.083 51.5392 4
 -3 -2 7 190.104 46.4503 22
 3 2 -7 125.797 42.3761 32
 -3 -2 7 220.908 50.3238 20
 -3 2 7 249.765 58.9863 35
 -3 2 6 7652.97 351.162 16
 -3 -2 6 6749.35 331.907 16
 -3 -2 6 6772.8 333.719 25
 -3 -2 6 6448.48 332.596 5
 3 2 -6 7070.61 325.267 23
 -3 -2 6 6425.15 313.07 22
 3 2 -6 6585.27 328.784 4
 -3 -2 6 6487.99 308.081 20
 -3 2 6 7539.74 349.844 35
 3 -2 -6 6698.85 323.249 33
 3 2 -6 6934.92 340.769 32
 -3 -2 6 6870.87 340.417 17
 -3 -2 6 6358.86 309.67 35
 -3 -2 5 482.339 71.6842 36
 -3 -2 5 526.395 74.9696 5
 -3 -2 5 523.31 68.8234 16
 3 2 -5 464.777 72.7204 32
 3 2 -5 535.75 69.7045 23
 3 2 -5 347.484 61.5431 4
 -3 2 5 421.759 99.787 8
 -3 -2 5 378.896 54.8816 22
 -3 2 5 608.037 72.971 14
 3 -2 -5 524.247 68.2875 33
 -3 2 5 416.024 66.5207 35
 -3 -2 5 524.142 72.2829 25
 -3 2 5 495.481 72.4881 16
 -3 -2 5 536.592 73.4391 17
 -3 2 4 1501.08 121.675 16
 -3 -2 4 1308.21 113.126 25
 3 -2 -4 1391.96 112.853 33
 -3 -2 4 1438.17 119.002 36
 3 2 -4 1343.88 114.346 23
 -3 2 4 1710.88 176.954 8
 -3 -2 4 1378.08 102.538 22
 -3 2 4 1483.09 116.379 14
 -3 2 4 1374.77 119.595 35
 3 2 -4 1430.42 122.727 4
 3 2 -4 1616.81 129.106 32
 -3 -2 4 1360.2 120.484 5
 -3 -2 4 1483.8 120.643 17
 -3 2 3 5311.01 268.135 16
 3 -2 -3 5012.65 261.397 33
 -3 -2 3 5470.36 270.943 17
 -3 -2 3 5546.57 267.104 25
 3 2 -3 5256.02 269.959 23
 -3 2 3 5092.84 334.089 8
 -3 -2 3 5343.89 248.471 22
 -3 -2 3 5473.04 272.285 36
 -3 2 3 5687.05 270.122 14
 3 2 -3 5813.12 283.655 4
 3 2 -3 5263.43 277.36 32
 -3 -2 3 5045.73 277.528 5
 3 -2 -3 5360.28 272.858 30
 -3 2 2 1465.54 115.654 16
 3 2 -2 1646.4 129.425 4
 -3 2 2 1592.08 126.663 24
 3 2 -2 1573.84 125.393 23
 -3 2 2 1863.06 179.582 8
 -3 -2 2 1602.98 121.448 14
 -3 2 2 1416.48 114.879 14
 -3 -2 2 1564.59 120.594 36
 3 -2 -2 1550.84 120.394 33
 -3 -2 2 1290.88 120.666 5
 3 -2 -2 1389.48 116.687 30
 -3 -2 1 184.639 49.5093 5
 3 2 -1 314.81 80.7684 13
 -3 -2 1 198.062 44.0529 14
 3 -2 -1 243.441 49.695 30
 -3 2 1 175.114 47.0104 24
 3 -2 -1 312.937 48.0017 15
 -3 2 1 304.74 78.1299 8
 3 2 -1 181.608 50.5175 32
 -3 -2 1 232.887 48.1789 36
 -3 2 1 252.23 45.2722 36
 -3 2 1 200.732 47.5787 14
 3 -2 -1 119.396 40.1541 33
 3 2 0 4648.01 314.981 13
 -3 2 0 4570.62 227.224 36
 -3 2 0 4505.83 249.539 24
 3 -2 0 4570.41 229.108 15
 3 -2 0 4822.48 245.19 23
 -3 -2 0 4881.19 249.243 36
 -3 2 0 5081.04 333.398 8
 -3 -2 0 4782.63 240.628 14
 3 2 0 4293.79 245.847 4
 -3 2 0 4883.61 250.616 14
 3 -2 0 4952.51 250.21 33
 3 2 0 4369.91 244.55 32
 -3 -2 0 4533.4 251.488 5
 3 -2 1 36345.9 1310.92 15
 -3 2 -1 35208.6 1307.47 36
 3 2 1 35358.7 1300.9 26
 3 2 1 36815.4 1328.3 32
 -3 2 -1 36331.1 1339.57 24
 3 -2 1 36070 1320.89 23
 -3 -2 -1 35579.7 1295.19 22
 -3 2 -1 37591 1478.41 8
 -3 -2 -1 34922.5 1314.51 14
 3 2 1 36172.4 1335.58 4
 -3 2 -1 36451.7 1334.76 14
 -3 -2 -1 38163.1 1336.26 36
 3 -2 1 38609.4 1339.73 33
 -3 -2 -1 37154.4 1340.87 5
 3 -2 1 36110.9 1333.8 30
 -3 -2 -2 520.711 77.8346 5
 3 -2 2 430.41 99.5546 11
 3 -2 2 439.984 65.3142 23
 3 2 2 592.849 74.6395 4
 3 -2 2 449.553 65.3104 15
 -3 -2 -2 575.727 64.8366 22
 -3 -2 -2 601.717 72.9385 14
 -3 -2 -2 485.903 73.5113 36
 3 2 2 611.896 70.8279 34
 3 2 2 460.832 70.3459 32
 -3 2 -2 459.26 71.0867 24
 3 -2 2 565.467 77.2769 30
 3 2 3 3281.62 196.734 34
 3 -2 3 3142.98 194.056 15
 3 -2 3 3448.1 210.799 30
 3 -2 3 3271.07 190.446 23
 -3 -2 -3 3231.91 185.357 22
 3 2 3 3361.41 202.485 4
 -3 -2 -3 3231.48 193.937 14
 -3 2 -3 3271.94 208.69 24
 -3 -2 -3 3635.99 216.921 36
 -3 -2 -3 3401.8 207.855 5
 -3 -2 -4 1429.06 130.056 36
 3 -2 4 1167.6 114.286 15
 -3 2 -4 1216.48 119.509 24
 -3 -2 -4 1489.69 115.047 22
 3 2 4 1260.15 114.103 4
 -3 -2 -4 1155.05 107.836 14
 -3 2 -4 1059.64 122.126 14
 3 2 4 1309.21 119.39 34
 -3 2 -5 1384.89 140.241 14
 3 -2 5 1300.04 123.747 15
 -3 2 -5 1153.33 121.421 24
 -3 -2 -5 1303.3 114.139 22
 3 2 5 1007.54 114.646 38
 3 -2 5 1335.03 133.135 34
 3 2 5 1267.95 124.908 34
 3 2 6 6540.7 336.022 34
 3 -2 6 5789.81 319.821 15
 -3 2 -6 5371.38 314.603 24
 -3 -2 -6 5799.88 306.763 22
 3 2 6 5537.67 315.903 38
 -3 2 -6 5509.99 328.905 14
 3 -2 6 6086.46 338.492 34
 -3 2 -7 5734.21 325.541 28
 3 -2 7 6612.08 360.59 15
 -3 -2 -7 6524.11 341.119 22
 3 2 7 6633 351.966 38
 -3 2 -7 6737.93 378.52 14
 3 2 7 6714.14 365.081 34
 -3 2 -8 4054.11 251.322 28
 3 2 8 4071.13 283.94 37
 3 -2 8 3441.2 253.666 15
 -3 -2 -8 3729.56 245.522 22
 3 2 8 3483.13 242.49 38
 -3 2 -8 3951.71 278.664 14
 3 2 8 4281.51 278.861 34
 -3 2 -9 54.2859 42.2534 28
 3 -2 9 34.656 43.0352 34
 3 2 9 46.4227 45.9302 19
 3 -2 9 47.8423 42.3421 15
 3 2 9 167.663 64.8657 34
 -3 -2 -9 68.5942 38.6402 22
 3 2 9 17.3472 43.0829 37
 -3 2 -9 52.6324 52.0668 14
 -3 2 -10 1242.73 141.278 28
 -3 2 -10 1270.26 162.893 14
 3 -2 10 1479.32 164.067 15
 3 2 10 1185.24 143.613 19
 -3 -2 -10 1301.6 145.94 22
 3 -2 10 1030.88 149.123 34
 3 2 10 1163.87 151.348 37
 3 2 10 1102.83 147.634 34
 -3 2 -11 1086.16 136.423 28
 3 -2 11 1018.04 139.602 15
 -3 -2 -11 1166.91 136.51 22
 3 2 11 876.216 134.121 37
 3 2 11 954.272 142.825 34
 3 -2 11 1226.81 158.411 34
 3 2 11 1018.23 132.242 19
 -3 2 -11 856.582 136.049 14
 -3 2 -12 2783.95 250.413 55
 3 -2 12 2649.86 243.663 50
 3 2 12 3073.63 249.888 49
 -3 2 -12 3295.11 269.615 14
 3 2 12 2599.24 239.411 37
 3 -2 12 2697.91 250.417 34
 3 2 12 2802.06 252.429 34
 3 -2 12 3026.27 250.47 64
 3 2 12 3451.68 259.441 61
 3 -2 12 3491.17 275.321 61
 -3 -2 -12 2961.77 245.546 59
 3 -2 12 3210.67 261.26 15
 -3 -2 -13 3345.64 256.37 59
 -3 2 -13 2857.63 250.662 55
 3 2 13 3181.17 255.576 37
 3 -2 13 3303.9 262.827 15
 3 -2 13 3189.91 258.202 50
 3 2 13 2865.15 242.607 49
 3 -2 13 3206.41 260.967 64
 3 -2 13 2828.65 250.79 34
 3 2 13 2856.99 252.487 34
 -3 2 -13 2900.09 257.848 14
 3 2 13 3086.99 253.18 61
 3 -2 13 3245.25 265.458 61
 -3 2 -14 2096.17 203.837 55
 -3 -2 -14 2354.45 211.801 75
 -3 -2 -14 2285.5 204.405 59
 3 2 14 2389.76 210.33 49
 3 2 14 2096.64 191.678 71
 3 2 14 2035.66 198.302 61
 3 -2 14 2042.26 206.438 61
 -3 2 -15 58.8972 47.8464 55
 3 -2 15 -13.918 43.3012 49
 -3 2 -15 -29.5569 55.4513 59
 -3 -2 -15 87.9729 58.3521 75
 3 2 15 48.9069 42.914 71
 3 2 15 -14.9271 39.6047 61
 3 -2 15 -16.1055 39.9714 61
 -3 -2 -15 -13.91 53.799 59
 3 2 16 222.456 60.5028 57
 -3 -2 -16 243.794 67.6358 59
 -3 2 -16 201.481 63.4297 55
 -3 2 -16 238.109 69.0417 59
 3 -2 16 296.991 65.6975 49
 -3 -2 -16 186.214 64.3149 75
 -3 2 -16 276.857 68.934 75
 3 2 16 266.762 69.0247 70
 3 -2 16 314.41 75.2246 61
 -3 -2 -17 4905.96 259.303 75
 3 2 17 5210.73 264.409 49
 3 -2 17 4783.67 246.527 49
 -3 2 -17 5031.44 263.777 59
 -3 2 -17 3862.24 230.578 55
 -3 2 -17 5118.81 254.467 75
 -3 -2 -17 4582.76 247.752 59
 3 2 17 4953.14 266.056 70
 3 -2 17 5454.26 278.585 61
 3 2 17 3855.21 225.27 57
 -3 -2 -18 94.0878 36.0124 56
 3 -2 18 177.854 38.2631 49
 -3 -2 -18 197.566 47.2272 75
 -3 2 -18 145.223 37.6913 75
 -3 -2 -18 137.155 40.071 59
 3 2 18 148.37 42.6248 70
 3 -2 18 111.837 35.8029 70
 3 -2 18 205.654 46.5747 61
 -3 2 -18 186.17 46.0093 59
 -3 -3 21 39.2966 28.1719 65
 -3 3 21 21.6067 27.8741 65
 -3 -3 20 778.123 87.1485 52
 -3 -3 20 816.161 100.013 65
 -3 3 20 880.938 102.878 65
 -3 -3 19 1374.31 135.912 52
 -3 3 19 993.702 114.413 70
 -3 3 19 1556.61 150.277 65
 -3 -3 19 1262.74 134.75 65
 -3 -3 18 -14.6994 51.5923 52
 -3 3 18 15.6072 48.5561 65
 -3 3 18 -13.4448 39.882 70
 -3 3 18 111.955 48.1112 69
 -3 -3 18 -14.4749 33.2595 65
 -3 -3 17 1024.81 142.745 52
 -3 3 17 1216.1 143.682 70
 -3 3 17 1063.17 132.03 69
 -3 -3 17 934.354 131.293 65
 -3 3 17 1186.34 149.702 65
 -3 3 17 972.476 125.54 57
 3 3 -16 18.5074 42.5249 29
 -3 3 16 57.4352 47.5147 16
 -3 3 16 37.7808 50.1196 52
 -3 -3 16 -18.1671 53.8899 52
 -3 3 16 -17.6138 70.0985 44
 -3 -3 16 18.6551 42.8642 20
 -3 3 16 16.6805 44.2565 70
 -3 3 16 77.1291 51.1593 35
 -3 3 16 37.1934 52.3333 65
 -3 3 16 -16.7073 54.2896 69
 -3 -3 16 -34.111 57.6843 65
 3 3 -16 -20.0555 49.7741 31
 3 3 -16 -40.3856 56.8249 14
 -3 3 16 126.021 59.1062 57
 3 3 -15 96.8431 60.3385 29
 -3 3 15 98.8593 55.7274 16
 -3 3 15 153.966 69.9892 52
 -3 -3 15 74.9852 55.695 52
 -3 3 15 18.3698 51.7884 44
 -3 3 15 51.8877 48.7723 70
 -3 3 15 97.9393 61.0197 35
 -3 3 15 247.223 74.1444 69
 -3 -3 15 93.8313 55.7541 20
 -3 -3 15 51.9208 56.3244 65
 3 3 -15 123.569 58.0398 14
 -3 3 15 133.535 62.708 57
 -3 3 14 3029.25 251.209 16
 -3 -3 14 2133.49 211.938 20
 -3 -3 14 2398.79 220.302 25
 -3 3 14 2543.11 229.436 35
 3 3 -14 2028.76 215.47 14
 3 3 -14 2628.95 235.175 29
 3 3 -13 265.881 79.8846 29
 -3 3 13 171.461 62.1821 16
 -3 3 13 129.371 62.7808 35
 -3 -3 13 303.329 80.4822 25
 -3 -3 13 189.533 64.9151 20
 3 3 -13 97.2395 55.0407 14
 3 3 -12 398.829 92.8609 29
 -3 3 12 470.024 97.1542 16
 3 3 -12 437.579 89.2365 26
 -3 -3 12 405.268 89.5258 25
 -3 3 12 504.736 99.1594 35
 -3 -3 12 557.274 96.8648 20
 3 3 -11 1952.74 192.583 29
 3 3 -11 2091.91 194.345 26
 -3 -3 11 2282.43 199.009 25
 -3 -3 11 2384.77 195.644 20
 -3 3 11 2303.34 205.486 16
 -3 3 11 2120.46 197.573 35
 3 3 -10 9000.06 464.012 26
 -3 -3 10 8964.26 455.13 25
 -3 -3 10 8776.63 440.471 20
 -3 3 10 8819.26 458.627 35
 3 3 -10 7924.17 446.958 29
 -3 3 9 3782.34 257.481 16
 3 3 -9 3716.99 255.282 26
 -3 -3 9 3699.05 247.181 25
 3 3 -9 3772.57 241.16 32
 3 -3 -9 3479.69 225.683 15
 -3 -3 9 3345.22 229.929 22
 -3 -3 9 3115.88 220.901 20
 -3 3 9 3646.73 247.278 35
 3 3 -9 3611.62 252.523 29
 -3 3 8 41870.1 1596.01 16
 3 3 -8 42471.1 1599.62 26
 -3 -3 8 42152.6 1585.1 25
 3 -3 -8 41424.3 1558.52 15
 -3 -3 8 41945.2 1569.01 22
 -3 -3 8 43635.7 1558 20
 -3 3 8 43992.1 1595.37 35
 3 3 -8 42162.1 1577.88 32
 -3 3 7 25328.8 972.795 16
 3 3 -7 24410.3 972.262 26
 -3 -3 7 24507.8 958.682 25
 3 -3 -7 24659.2 939.167 15
 -3 -3 7 25025.6 944.284 22
 3 3 -7 23911.4 946.241 4
 -3 -3 7 22513 917.034 20
 -3 3 7 24537.3 964.768 35
 3 3 -7 24182.9 959.605 32
 -3 3 6 3663.51 234.919 16
 3 3 -6 3381.81 235.044 26
 3 -3 -6 3734.39 218.003 15
 -3 -3 6 3860.71 223.407 22
 3 3 -6 4019.94 234.844 4
 3 -3 -6 4080.63 235.451 33
 -3 3 6 3914.37 236.997 35
 3 3 -6 3689.61 237.928 32
 -3 3 5 889.047 102.342 16
 3 -3 -5 968.101 103.603 33
 3 -3 -5 1025.14 96.04 15
 -3 -3 5 1310.11 109.01 22
 3 3 -5 839.606 98.4286 4
 -3 3 5 986.775 93.3112 14
 -3 3 5 863.886 101.022 35
 3 3 -5 1025.12 109.4 32
 -3 3 4 50.2934 31.56 16
 -3 -3 4 94.4756 40.817 36
 3 3 -4 93.9599 40.5846 26
 3 3 -4 133.52 43.2799 4
 -3 3 4 126.003 43.795 24
 3 -3 -4 184.247 42.7041 15
 -3 -3 4 149.116 40.5297 22
 -3 3 4 171.679 42.249 14
 3 -3 -4 121.976 38.5818 33
 3 3 -4 169.716 51.8632 32
 -3 3 3 1841.4 146.25 16
 3 -3 -3 1901.78 142.694 33
 3 3 -3 2075.83 152.718 26
 -3 3 3 2213.2 157.739 24
 3 -3 -3 1805.14 134.133 15
 -3 -3 3 1657.27 126.118 22
 3 3 -3 1907.02 149.938 4
 -3 3 3 1976.34 137.771 14
 -3 -3 3 1855.17 142.484 36
 3 3 -3 2008.86 153.988 32
 -3 -3 3 1947.81 155.504 5
 -3 -3 2 178.516 48.7821 5
 3 3 -2 165.299 45.3275 26
 -3 3 2 320.973 61.6195 24
 3 3 -2 162.546 46.2574 4
 3 -3 -2 201.109 44.1163 15
 -3 -3 2 283.365 48.7199 22
 -3 -3 2 238.346 51.5428 36
 -3 3 2 186.17 46.1135 14
 3 -3 -2 248.245 52.9453 33
 3 3 -1 7263.48 335.303 26
 -3 -3 1 7321.27 339.452 36
 3 -3 -1 7080.39 327.954 15
 -3 -3 1 6581.5 317.588 22
 -3 -3 1 6739.77 323.606 14
 -3 3 1 7134.01 332.761 14
 -3 -3 1 7084.65 353.213 5
 3 -3 -1 7254.4 343.898 33
 3 3 -1 6553.12 341.248 32
 3 -3 -1 7168.49 342.274 30
 3 3 0 12118.9 497.606 26
 3 -3 0 11147.7 505.909 30
 -3 3 0 12372.9 523.205 24
 -3 -3 0 11537.4 485.9 22
 3 3 0 12594.5 523.865 4
 -3 -3 0 11525.3 488.43 14
 -3 3 0 11620 505.443 14
 -3 -3 0 12265.4 509.149 36
 3 -3 0 12006.4 517.143 33
 -3 -3 0 11393.6 519.142 5
 3 -3 0 11987.6 499.38 15
 3 3 1 1125.05 96.6425 26
 3 -3 1 1130.54 106.168 15
 -3 3 -1 1225.71 118.594 24
 -3 -3 -1 1165.83 101.945 22
 3 3 1 1014.73 107.113 4
 3 -3 1 1271.19 115.698 30
 -3 3 -1 1135.21 109.149 14
 -3 -3 -1 1163.88 110.57 36
 3 -3 1 1165.41 113.392 33
 3 -3 2 4417.09 243.525 15
 -3 3 -2 4438.22 257.616 24
 3 -3 2 4372.18 232.364 23
 -3 -3 -2 4276.15 231.261 22
 3 3 2 4407.44 251.498 4
 -3 -3 -2 4398.72 246.205 36
 -3 3 -2 4169.82 247.428 14
 3 -3 2 4032.21 248.432 33
 3 -3 2 4164.36 244.279 30
 3 3 3 295.353 67.8612 38
 -3 3 -3 248.588 57.6117 14
 3 3 3 238.898 56.5141 4
 -3 3 -3 185.927 56.1282 24
 3 -3 3 304.312 60.6848 15
 -3 -3 -3 228.968 50.8527 22
 -3 -3 -3 259.661 57.3453 36
 3 -3 3 163.719 47.6677 30
 3 -3 4 18057.9 743.185 15
 -3 3 -4 17279.6 749.882 24
 -3 3 -4 18787.9 763.746 14
 3 3 4 18019.5 734.007 4
 -3 -3 -4 17291.8 721.601 22
 3 3 4 18816.5 763.588 38
 -3 -3 -4 18588.1 749.12 36
 3 3 4 18536.9 731.948 34
 3 -3 4 17539.9 738.032 30
 3 -3 5 7637.54 376.643 15
 -3 3 -5 6794.44 373.617 24
 3 3 5 6951.61 349.946 4
 -3 -3 -5 7248.95 355.582 22
 3 3 5 7297.24 381.019 38
 -3 -3 -5 7080.29 370.581 36
 3 3 5 6548.23 354.2 34
 3 3 6 713.11 98.5674 34
 -3 3 -6 758.516 106.474 24
 3 -3 6 785.641 108.901 15
 3 3 6 723.738 105.484 38
 -3 -3 -6 613.46 89.7367 22
 -3 -3 -6 843.388 109.24 36
 3 -3 6 879.503 115.888 34
 3 3 7 419.14 87.9921 37
 3 -3 7 357.894 83.751 34
 -3 3 -7 494.962 90.6365 24
 3 -3 7 494.911 90.6273 15
 -3 -3 -7 380.908 77.5398 22
 3 3 7 354.346 76.5061 38
 3 3 7 433.589 84.1541 34
 -3 3 -7 336.818 84.9324 14
 -3 -3 -7 558.161 94.0614 36
 -3 3 -8 198.101 64.1072 24
 3 -3 8 110.776 49.4688 15
 -3 -3 -8 124.534 52.1416 22
 3 3 8 174.432 56.4257 38
 3 3 8 201.042 65.0535 34
 3 -3 8 116.911 54.4841 34
 -3 3 -8 121.636 54.2744 14
 3 -3 9 2286.01 204.613 15
 -3 -3 -9 1879.69 181.309 22
 -3 3 -9 1881.79 197.469 14
 3 3 9 1821.16 186.42 34
 3 -3 9 2200.69 205.354 34
 3 3 9 1829.63 188.181 19
 3 3 9 2201.14 209.412 37
 3 3 10 401.254 97.1991 37
 3 -3 10 289.782 80.5069 15
 -3 -3 -10 427.235 86.0343 22
 3 3 10 433.404 97.9835 34
 3 -3 10 371.411 87.8509 34
 3 3 10 213.221 69.6717 19
 -3 3 -10 374.113 93.0596 14
 3 3 11 739.992 123.209 37
 3 -3 11 696.978 119.318 15
 -3 -3 -11 787.201 119.269 22
 3 3 11 510.15 105.732 34
 3 -3 11 684.558 119.08 34
 3 3 11 641.962 109.411 19
 -3 3 -11 650.78 121.209 14
 -3 3 -12 877.997 140.041 55
 3 -3 12 930.387 135.343 50
 3 3 12 902.607 132.498 49
 3 -3 12 951.707 139.081 15
 3 3 12 1003.64 137.962 19
 3 3 12 808.425 130.972 37
 -3 3 -12 1019.17 142.093 40
 -3 -3 -12 1022.09 133.536 22
 3 -3 12 717.997 122.432 34
 3 3 12 959.337 141.298 34
 -3 -3 -12 686.835 124.555 36
 -3 -3 -12 755.441 131.128 75
 3 -3 12 836.575 135.984 64
 -3 3 -12 816.385 134.464 14
 3 3 12 945.522 132.892 61
 3 -3 12 949.085 141.421 61
 -3 -3 -12 758.054 122.659 59
 3 -3 13 674.236 115.455 61
 -3 3 -13 579.681 116.606 55
 3 -3 13 543.827 102.626 50
 3 3 13 589.695 108.889 49
 -3 -3 -13 493.816 101.071 59
 3 -3 13 705.785 115.841 15
 -3 3 -13 610.841 111.479 40
 -3 -3 -13 546.512 107.089 75
 -3 -3 -13 593.546 107.84 36
 3 -3 13 560.994 105.018 34
 -3 3 -13 455.45 108.411 14
 3 3 13 543.361 105.365 61
 3 -3 13 577.222 111.317 64
 -3 3 -14 2926.5 244.152 55
 3 3 14 2911.59 232.17 49
 -3 -3 -14 3013.59 234.881 75
 -3 3 -14 2853.15 229.536 40
 3 -3 14 2899.53 245.017 61
 3 3 14 2899.12 228.189 71
 -3 -3 -14 2791.41 219.122 59
 3 -3 14 2850.3 234.196 64
 -3 3 -14 2248.76 211.651 59
 -3 3 -15 14.7873 53.7221 55
 3 3 15 13.8349 44.9558 49
 3 -3 15 50.7519 42.9125 49
 -3 3 -15 -66.9344 58.8993 59
 -3 -3 -15 60.7866 49.7089 59
 -3 -3 -15 26.8623 43.6438 75
 3 3 15 12.4715 38.8002 71
 3 3 15 14.3272 58.5812 70
 3 -3 15 -45.9476 57.4674 61
 3 3 16 448.753 79.7536 57
 -3 -3 -16 304.64 76.8614 56
 -3 3 -16 427.897 80.6143 55
 3 3 16 288.029 65.1664 49
 3 -3 16 450.032 71.9373 49
 -3 3 -16 354.335 75.953 59
 -3 -3 -16 432.22 76.7246 75
 -3 3 -16 430.54 71.7816 75
 -3 -3 -16 436.928 74.5033 59
 3 3 16 310.302 61.7688 71
 3 3 16 345.443 72.6477 70
 3 -3 16 343.815 72.7684 61
 3 3 17 349.161 58.3214 57
 -3 -3 -17 421.767 58.4402 59
 -3 -3 -17 120.532 48.8488 56
 -3 3 -17 323.947 60.2832 55
 3 -3 17 327.936 55.8137 49
 -3 3 -17 346.034 56.5294 75
 -3 -3 -17 276.525 58.7652 75
 3 3 17 483.315 75.3531 70
 3 -3 17 342.175 68.2525 61
 -3 3 -17 410.411 67.0798 59
 -3 -3 -18 2718.25 136.34 75
 -3 3 -18 2855.24 137.804 59
 3 3 18 2744.49 141.834 70
 -3 -4 20 69.4418 39.0455 65
 -3 4 19 43.9769 31.9668 57
 -3 -4 19 9.82589 34.4992 52
 -3 4 19 11.7186 41.1404 65
 -3 4 19 42.6961 36.7183 69
 -3 -4 19 31.3972 44.9976 65
 -3 -4 18 12.8265 39.9067 52
 -3 4 18 -28.5928 48.354 65
 -3 4 18 23.8915 38.8192 69
 -3 4 18 26.2253 40.7969 70
 -3 -4 18 12.8101 36.0512 65
 -3 4 18 11.8982 40.2433 57
 -3 -4 17 976.524 130.946 52
 -3 4 17 1009.35 127.468 69
 -3 4 17 1160.59 138.655 70
 -3 -4 17 1070.36 134.238 65
 -3 4 17 1215.18 147.577 65
 -3 4 17 1251.79 139.963 57
 -3 -4 16 286.379 77.9404 65
 -3 -4 16 221.075 75.2284 52
 -3 4 16 182.733 66.5718 69
 -3 4 16 185.359 71.1199 70
 -3 4 16 185.86 65.6995 35
 -3 4 16 305.186 82.8664 65
 3 4 -16 239.185 79.7083 14
 -3 4 16 341.047 89.1717 57
 3 4 -15 1134.77 160.102 29
 -3 4 15 1019.18 144.107 16
 -3 -4 15 1209.23 154.68 52
 -3 4 15 949.742 153.428 52
 -3 -4 15 1301.6 157.676 20
 -3 4 15 1251.9 160.384 35
 -3 4 15 1281.41 156.28 70
 3 4 -15 1303.39 166.001 14
 -3 4 15 1160.69 152.228 69
 -3 4 15 1278.76 167.389 65
 -3 -4 15 1154.72 144.79 65
 -3 4 15 1202.41 150.595 57
 3 4 -14 406.202 96.2778 29
 -3 4 14 412.116 96.6693 16
 -3 4 14 317.454 90.4047 52
 3 4 -14 621.567 114.183 14
 -3 -4 14 533.346 107.261 52
 -3 -4 14 490.702 95.9427 25
 -3 -4 14 427.126 96.9136 42
 3 -4 -14 391.481 89.9881 15
 -3 -4 14 393.558 88.3071 20
 -3 4 14 544.109 107.162 70
 -3 4 14 347.321 93.3444 35
 -3 4 14 404.997 98.6787 69
 -3 4 14 399.607 95.4806 65
 -3 -4 14 345.899 85.7735 65
 -3 4 14 377.129 88.6417 57
 -3 -4 13 1994.96 196.477 25
 3 -4 -13 1706.05 178.753 15
 -3 -4 13 1562.33 174.978 20
 -3 4 13 1843.86 193.092 35
 -3 4 13 1845.97 197.13 16
 3 4 -13 1946.9 202.147 29
 -3 4 12 507.901 104.252 16
 3 4 -12 583.799 108.183 26
 -3 -4 12 555.11 101.705 25
 3 -4 -12 417.876 84.2664 15
 -3 -4 12 546.273 100.246 20
 -3 4 12 413.454 95.3758 35
 3 4 -12 542.254 104.127 29
 3 4 -11 55.0316 42.1597 29
 -3 4 11 -17.9551 37.6731 16
 3 4 -11 53.3218 44.1219 26
 -3 -4 11 49.421 51.2603 25
 3 -4 -11 45.6119 37.7455 15
 -3 -4 11 14.7441 39.1302 20
 -3 4 11 16.9299 44.928 35
 3 4 -10 120.198 58.1044 29
 -3 4 10 118.687 57.375 16
 3 4 -10 119.394 57.716 26
 -3 -4 10 15.4894 38.4861 25
 -3 -4 10 14.9772 39.7799 22
 3 -4 -10 113.968 51.7886 15
 -3 -4 10 26.5903 35.3227 20
 -3 4 10 63.166 44.4774 35
 3 4 -9 259.146 75.0037 26
 -3 -4 9 304.794 68.6998 25
 -3 -4 9 272.163 63.4693 20
 -3 -4 9 399.224 81.1731 22
 3 -4 -9 199.126 60.4332 15
 -3 4 9 278.659 70.7578 35
 -3 4 8 2777.22 217.945 16
 3 4 -8 2677.47 218.677 26
 -3 -4 8 2946.73 215.615 25
 3 -4 -8 2623.39 199.86 15
 -3 -4 8 2948.78 209.901 22
 -3 4 8 2599.96 205.997 35
 3 4 -8 2921.62 221.973 29
 -3 4 7 1701.13 162.055 16
 3 4 -7 1872.83 171.049 26
 3 -4 -7 1569.92 150.54 33
 -3 -4 7 1935.53 164.902 25
 3 -4 -7 1888.2 156.984 15
 -3 -4 7 1844.65 155.748 22
 3 4 -7 1630.79 150.985 4
 -3 4 7 1698.15 156.278 35
 3 4 -7 1821.49 163.999 29
 -3 4 6 78.7588 38.963 16
 3 4 -6 60.5779 37.7194 4
 3 4 -6 27.1087 35.9896 26
 -3 -4 6 47.9601 35.5944 25
 3 -4 -6 21.8164 28.9758 15
 -3 -4 6 32.4829 28.7623 22
 -3 4 6 59.2924 44.5171 35
 3 -4 -6 35.8903 37.2464 33
 -3 -4 6 49.2783 34.6974 17
 -3 4 5 3054.89 209.247 16
 -3 -4 5 2622.69 191.753 25
 3 -4 -5 2523.22 184.053 15
 -3 -4 5 2754.12 187.554 22
 3 4 -5 2597.41 195.667 4
 -3 4 5 2911.4 197.876 3
 -3 4 5 2783.33 196.607 35
 3 -4 -5 2733.44 198.194 33
 -3 -4 5 3100.43 206.082 17
 -3 4 4 1456.66 139.56 16
 3 4 -4 1404.64 141.226 26
 -3 4 4 1491.79 135.201 24
 3 -4 -4 1667.34 137.42 15
 -3 -4 4 1459.14 126.992 22
 -3 -4 4 1525.27 137.113 36
 3 4 -4 1419.91 140.026 4
 -3 4 4 1454.28 135.561 3
 -3 -4 4 1774.72 146.373 17
 3 -4 -4 1493.16 138.085 33
 -3 4 3 4698.57 277.762 3
 3 4 -3 5213.17 289.561 26
 -3 -4 3 4890.16 272.431 36
 -3 4 3 5124.88 281.597 24
 -3 -4 3 5339.98 273.961 22
 -3 -4 3 4910.98 280.781 17
 3 4 -3 4269.06 275.7 4
 -3 4 3 4930.06 256.225 14
 3 -4 -3 4910.86 280.135 33
 3 4 -2 5514.69 311.506 26
 -3 4 2 6283.92 325.46 24
 -3 -4 2 5827.15 305.069 36
 3 -4 -2 6035.66 308.958 15
 -3 -4 2 6106.15 305.02 22
 3 4 -2 5871.24 326.168 4
 -3 4 2 6058.04 297.764 14
 -3 4 2 6282.51 322.732 3
 3 -4 -2 6035.39 318.651 33
 3 -4 -2 6176.22 319.86 30
 3 4 -1 1030.28 105.905 26
 -3 4 1 837.049 104.455 24
 -3 -4 1 818.495 94.4333 36
 3 -4 -1 894.269 99.2014 15
 -3 -4 1 995.206 101.944 22
 -3 4 1 1054.96 100.73 14
 -3 4 1 1010.24 109.717 3
 3 -4 -1 959.475 109.005 33
 3 -4 -1 931.067 107.238 30
 3 4 0 6034.19 304.446 26
 3 -4 0 6495.13 318.46 15
 -3 -4 0 5736.26 300.977 22
 3 4 0 6242.48 328.001 4
 -3 4 0 5667.21 304.018 14
 -3 4 0 5920.47 318.023 3
 -3 -4 0 6164.95 309.541 36
 3 -4 0 5957.45 320.771 33
 3 -4 0 5682.34 310.205 30
 3 -4 1 28744.5 1084.84 15
 -3 4 -1 28304 1099.55 24
 -3 4 -1 27630.5 1086.16 3
 -3 -4 -1 28873.1 1073.49 22
 3 4 1 27828.6 1095.21 4
 3 4 1 28526.2 1103.87 38
 -3 4 -1 27701 1076.64 14
 -3 -4 -1 28062.5 1072.54 36
 3 -4 1 27337.9 1078.16 30
 3 -4 1 28922.9 1094.22 33
 -3 4 -2 33.6779 29.7843 14
 -3 4 -2 -11.1699 34.7508 3
 3 4 2 23.9325 35.4958 4
 -3 4 -2 -25.5231 31.6717 24
 3 -4 2 17.6096 23.3606 23
 3 -4 2 -11.1802 39.2403 15
 3 4 2 -12.8881 36.2686 38
 -3 -4 -2 30.0922 35.2059 22
 3 -4 2 10.6351 29.9283 30
 -3 -4 -2 -20.6937 36.3155 36
 -3 -4 -3 4205.36 253.079 36
 3 -4 3 4036.18 257.28 15
 -3 4 -3 4191 271.031 24
 3 4 3 4109.01 257.885 4
 -3 -4 -3 4459.61 256.561 22
 -3 4 -3 4288.39 266.401 14
 3 -4 3 4409.71 256.592 30
 3 4 4 21859 922.44 37
 3 -4 4 23380.6 923.153 15
 -3 4 -4 22235 930.165 24
 3 4 4 22515.6 911.632 4
 -3 -4 -4 22971.4 904.749 22
 3 4 4 23508.7 942.053 38
 -3 4 -4 23867.2 932.182 14
 -3 -4 -4 22177.5 903.279 36
 3 -4 4 21302.4 893.883 30
 3 4 5 1133.54 131.095 37
 -3 4 -5 1074.47 133.693 14
 3 -4 5 1481.2 146.444 15
 -3 4 -5 1005.35 131.903 24
 3 4 5 1041.95 116.782 4
 -3 -4 -5 1288.53 129.055 22
 3 4 5 1309.63 143.692 38
 -3 -4 -5 1173.03 129.456 36
 3 -4 6 3761.96 259.821 34
 -3 -4 -6 3321.92 232.078 36
 3 -4 6 3154.5 240.681 15
 3 4 6 3178.49 248.31 37
 -3 4 -6 3168.89 248.51 24
 -3 -4 -6 3325.92 235.143 22
 3 4 6 3509.34 252.667 38
 -3 4 -6 3667.79 260.61 14
 3 4 6 3091.54 223.234 34
 -3 4 -7 516.129 96.4948 24
 3 -4 7 465.877 94.4229 15
 -3 -4 -7 427.991 85.2699 22
 3 4 7 433.868 89.5078 38
 3 4 7 635.383 105.758 37
 -3 -4 -7 387.9 81.5048 36
 3 4 7 568.974 93.0275 34
 3 -4 7 607.42 105.807 34
 -3 4 -7 667.341 113.625 14
 -3 -4 -8 1361.91 150.845 36
 3 4 8 1202.75 144.379 34
 3 -4 8 1307.27 152.795 15
 -3 4 -8 1351.84 156.423 24
 3 4 8 1591.07 173.176 37
 -3 -4 -8 946.652 129.278 22
 3 4 8 1198.96 143.967 38
 3 -4 8 1213.54 149.551 34
 3 4 9 472.312 96.1048 34
 -3 4 -9 497.55 99.7361 24
 3 -4 9 618.375 107.584 15
 -3 -4 -9 516.795 95.7767 22
 3 4 9 329.027 80.0915 38
 3 4 9 327.104 85.964 37
 -3 -4 -9 354.422 81.3459 36
 3 -4 9 506.582 98.628 34
 3 4 9 584.804 111.513 19
 3 4 10 57.5853 44.1122 19
 -3 -4 -10 16.7881 41.6729 22
 3 -4 10 18.5393 42.6058 34
 -3 -4 -10 16.6629 38.2951 36
 3 -4 10 -18.9437 53.3157 15
 -3 4 -10 40.7371 38.2216 14
 3 -4 11 112.241 63.3123 64
 -3 4 -11 19.8896 49.4174 55
 3 -4 11 160.456 68.9932 50
 3 4 11 67.6658 47.662 49
 3 4 11 114.146 59.2329 19
 3 -4 11 77.1023 51.1946 15
 -3 4 -11 19.5904 52.0289 40
 -3 -4 -11 34.0654 39.2059 22
 3 4 11 59.9564 45.9802 37
 -3 -4 -11 99.1939 58.0722 75
 3 -4 11 55.6311 46.0811 34
 -3 4 -11 124.413 67.4193 14
 3 -4 11 97.5525 57.9216 61
 -3 4 -12 564.792 112.145 55
 3 -4 12 600.219 111.312 50
 3 4 12 484.755 96.5645 49
 3 -4 12 324.171 88.9202 15
 -3 4 -12 379.493 97.0316 40
 -3 -4 -12 535.681 99.2187 22
 -3 -4 -12 500.686 99.3393 75
 3 -4 12 502.751 102.178 34
 3 -4 12 382.159 99.3272 61
 3 4 12 528.42 103.659 19
 3 -4 12 349.811 92.6243 64
 -3 4 -12 368.522 93.3319 14
 -3 4 -13 -18.3521 59.6346 55
 3 -4 13 15.821 46.9308 50
 3 4 13 15.911 47.1977 49
 -3 4 -13 70.5245 54.8529 40
 -3 -4 -13 -15.1836 45.0401 75
 3 4 13 82.802 53.8126 71
 3 4 13 -15.7741 51.2577 70
 3 -4 13 -17.4584 54.3156 64
 3 -4 13 36.083 47.8676 61
 -3 -4 -14 47.2725 46.742 56
 3 -4 14 -15.85 49.3112 64
 -3 4 -14 -16.4978 59.9366 55
 3 -4 14 41.5229 46.812 50
 3 4 14 -28.9856 47.0938 49
 3 -4 14 -16.3155 40.492 61
 -3 4 -14 139.816 58.2898 40
 -3 -4 -14 -68.1683 54.2585 75
 3 4 14 43.7756 49.3518 71
 3 4 14 42.9652 48.4381 70
 -3 4 -14 -52.7829 52.5157 59
 -3 -4 -15 13.5194 47.456 56
 -3 4 -15 140.336 63.1368 55
 3 -4 15 10.9279 41.0097 49
 3 4 15 12.0383 43.7411 71
 -3 -4 -15 11.5644 42.02 75
 -3 4 -15 -12.7922 44.9041 40
 3 4 15 73.7627 48.9316 70
 3 4 15 12.5343 47.036 49
 -3 4 -15 44.9334 51.6271 59
 -3 -4 -16 130.496 53.2173 56
 3 -4 16 79.953 39.969 49
 -3 4 -16 99.9021 56.2734 55
 3 4 16 52.7666 44.5257 57
 -3 -4 -16 263.736 58.6769 75
 3 4 16 196.5 54.7305 70
 3 4 16 207.199 52.9865 71
 -3 4 -16 220.601 57.543 59
 3 4 17 78.932 35.6591 57
 -3 -4 -17 39.6091 35.6796 56
 -3 4 -17 70.096 36.5702 55
 -3 4 -17 84.0365 35.206 59
 -3 -4 -17 106.101 36.131 75
 3 4 17 48.0399 27.9315 71
 3 4 17 76.6888 32.7443 70
 3 -4 17 5.44183 22.8942 70
 -3 -4 -18 -4.45513 19.1515 56
 3 -4 18 -4.71494 19.7799 61
 -3 -5 20 50.3296 25.9136 65
 3 5 -19 76.964 35.9779 53
 -3 -5 19 96.7719 42.2066 65
 -3 5 19 58.9609 30.2586 69
 -3 5 19 114.198 40.5803 57
 -3 5 18 944.508 106.894 69
 -3 -5 18 960.927 107.919 65
 -3 5 18 854.757 106.315 57
 -3 5 17 506.803 90.4474 69
 -3 -5 17 654.265 98.8064 52
 -3 5 17 590.921 101.448 70
 -3 5 17 771.096 115.694 65
 -3 -5 17 530.212 90.19 65
 -3 5 17 720.355 107.547 57
 -3 -5 16 518.671 92.0967 52
 -3 5 16 293.544 81.4777 70
 -3 5 16 271.175 78.303 69
 -3 5 16 250.869 86.4287 65
 -3 -5 16 283.669 74.6567 65
 -3 5 16 143.536 69.1828 57
 3 5 -15 1090.17 148.637 29
 -3 5 15 709.807 122.456 16
 -3 -5 15 974.511 131.908 52
 -3 -5 15 876.605 130.418 20
 3 -5 -15 926.425 132.22 15
 -3 5 15 1147.04 145.883 70
 -3 5 15 872.587 129.258 35
 -3 5 15 930.945 138.543 69
 -3 5 15 1101.28 149.091 65
 -3 -5 15 924.713 124.755 65
 -3 5 15 1012.95 138.763 57
 3 5 -14 268.025 82.7367 29
 -3 5 14 383.598 94.0879 16
 -3 -5 14 442.094 97.3055 52
 -3 -5 14 280.213 81.1791 25
 -3 5 14 238.889 72.4286 45
 -3 -5 14 305.915 83.3741 42
 3 -5 -14 262.78 76.0518 15
 -3 -5 14 273.482 74.2388 20
 -3 5 14 331.242 88.6583 70
 -3 5 14 485.315 99.6157 35
 -3 5 14 388.938 95.7483 69
 -3 5 14 244.233 83.3391 65
 -3 -5 14 310.998 75.131 65
 3 5 -14 430.617 98.6531 14
 -3 5 14 312.115 81.4742 57
 -3 5 13 2032.34 205.4 16
 3 5 -13 1735.07 192.128 26
 -3 -5 13 1889.98 193.709 52
 -3 -5 13 1748.83 184.786 25
 3 -5 -13 1854.13 193.279 15
 -3 5 13 1723.31 182.4 45
 -3 -5 13 2245.4 208.353 42
 -3 5 13 2125.55 210.075 65
 -3 -5 13 1491.49 173.428 20
 -3 5 13 1973.54 197.382 35
 -3 5 13 1732.62 190.411 70
 -3 5 13 1774.28 191.014 69
 3 5 -13 1852.3 214.879 14
 3 5 -13 1828.34 201.808 29
 -3 5 13 2186.5 210.824 57
 -3 5 12 2156.58 212.821 16
 -3 -5 12 2298.55 209.499 25
 3 -5 -12 2032.11 199.024 15
 -3 -5 12 2014.51 191.88 20
 -3 5 12 2176.73 205.336 35
 3 5 -12 2128.22 214.723 14
 3 5 -12 2073.42 210.136 26
 3 5 -12 2202.22 218.882 29
 3 5 -11 1233.66 166.125 29
 -3 5 11 1383.45 167.003 16
 -3 -5 11 1873.67 180.865 25
 3 5 -11 1394.39 169.393 26
 3 -5 -11 1292.08 154.427 15
 -3 -5 11 1435.47 164.62 22
 -3 -5 11 1339.71 146.951 20
 -3 5 11 1510.83 167.427 35
 3 5 -11 1515.71 173.267 14
 3 5 -10 56.4892 49.9632 26
 -3 5 10 54.7842 45.3266 16
 -3 -5 10 16.5066 46.4565 25
 -3 -5 10 -16.4922 43.7619 22
 3 -5 -10 16.0357 36.852 15
 -3 5 10 49.2899 46.2409 35
 3 5 -9 608.758 107.832 29
 3 5 -9 777.996 122.948 26
 -3 -5 9 947.075 124.987 25
 -3 5 9 852.291 128.142 16
 -3 -5 9 895.583 118.915 22
 3 -5 -9 822.384 117.367 15
 -3 5 9 741.32 113.521 35
 3 5 -8 241.774 70.8766 26
 -3 -5 8 134.987 54.8325 25
 -3 -5 8 245.772 62.4465 22
 3 -5 -8 158.639 57.7204 15
 3 -5 -8 137.406 57.6114 33
 3 5 -8 193.927 66.3603 29
 -3 5 8 202.479 57.8829 35
 3 5 -7 29.9318 39.7591 29
 3 5 -7 56.3354 43.8637 4
 3 -5 -7 58.3064 45.395 33
 3 5 -7 65.5956 48.687 26
 -3 -5 7 85.7311 46.4744 25
 3 -5 -7 54.7531 44.5259 15
 -3 -5 7 122.048 50.9229 22
 -3 5 7 40.6582 42.2132 35
 3 5 -6 -13.7823 38.7848 29
 3 5 -6 14.0903 37.3841 4
 -3 5 6 15.0675 31.6043 16
 -3 5 6 12.9319 34.3107 3
 -3 -5 6 13.648 31.3593 25
 3 -5 -6 13.0672 34.6695 15
 -3 -5 6 -25.5711 33.9223 22
 3 -5 -6 13.9607 34.6479 33
 -3 5 6 12.7372 31.6115 35
 -3 -5 6 -13.8808 34.4497 17
 3 5 -5 5709.24 337.474 26
 -3 5 5 5404.28 329.835 16
 3 -5 -5 5410.48 309.995 15
 3 5 -5 5500.77 322.667 4
 -3 -5 5 5081.06 303.983 22
 3 -5 -5 5345.03 320.544 33
 3 5 -5 5356.02 308.355 29
 -3 -5 5 5399.59 316.835 17
 -3 5 5 5427.92 313.487 3
 3 -5 -4 1204.31 130.446 33
 -3 5 4 1255.44 137.585 16
 3 5 -4 1267.7 137.417 26
 -3 5 4 1565.45 139.118 24
 3 -5 -4 1425.9 136 15
 3 5 -4 1159.32 131.372 4
 -3 -5 4 1146.2 123.93 22
 3 5 -4 1096.02 118.421 38
 -3 5 4 1044.64 123.481 3
 -3 -5 4 1287.3 133.376 17
 3 5 -4 1007.38 116.919 29
 -3 -5 3 4069.83 245.103 36
 3 5 -3 3798.1 256.963 26
 -3 5 3 4420.15 261.738 24
 3 -5 -3 4232.85 258.489 15
 3 5 -3 4060.79 266.879 4
 -3 -5 3 3966.91 247.877 22
 3 5 -3 3670.65 244.176 38
 3 -5 -3 3797.9 256.21 33
 -3 -5 3 4298.19 261.998 17
 3 5 -3 3937.42 237.814 29
 3 5 -2 3517.46 232.977 26
 -3 5 2 3318.63 232.651 3
 -3 5 2 3558.16 235.236 24
 3 -5 -2 3308.5 226.291 15
 3 5 -2 3439.92 245.912 4
 -3 -5 2 3515.13 225.151 22
 -3 -5 2 3296.43 215.217 36
 3 5 -2 3936.71 242.774 38
 -3 -5 2 3518.49 236.264 17
 3 -5 -2 3200.31 227.315 33
 3 -5 -2 3038.07 220.511 30
 3 5 -1 905.293 107.172 26
 -3 5 1 566.862 97.8248 3
 -3 5 1 802.515 106.877 24
 -3 -5 1 831.405 100.508 22
 3 -5 -1 672.562 100.264 15
 -3 5 1 690.842 84.278 14
 3 5 -1 893.236 111.614 38
 -3 -5 1 840.293 95.429 36
 3 -5 -1 779.8 99.9814 30
 3 5 0 5268.5 291.563 26
 -3 5 0 5511.2 317.604 24
 3 -5 0 5203.13 303.451 15
 3 5 0 5387.5 317.543 4
 -3 -5 0 5700.16 302.364 22
 -3 -5 0 4629.22 278.784 36
 3 5 0 4861.28 304.455 38
 -3 5 0 5520.73 288.198 14
 -3 5 0 5144.89 305.829 3
 3 -5 0 5092.22 294.946 30
 3 -5 1 2653.94 198.447 15
 -3 5 -1 2820.12 211.756 24
 3 5 1 2757.16 209.623 4
 -3 -5 -1 2568.16 192.915 22
 3 5 1 2668.43 207.859 38
 -3 5 -1 2382.92 181.899 14
 -3 5 -1 2572.6 200.326 3
 3 -5 1 2647.28 203.676 33
 -3 -5 -1 2736.54 188.239 36
 3 -5 1 2337.28 184.357 30
 3 5 2 307.033 70.04 4
 -3 5 -2 352.387 75.1837 3
 3 -5 2 358.444 75.4307 15
 3 -5 2 265.515 61.1726 30
 3 5 2 295.45 72.7423 38
 -3 -5 -2 386.789 71.5579 22
 3 5 2 378.368 72.2436 37
 -3 5 -2 228.475 63.6492 14
 -3 -5 -2 262.938 61.672 36
 3 -5 2 313.258 70.7368 33
 3 5 3 209.466 60.2265 4
 -3 5 -3 117.751 47.7828 3
 3 -5 3 208.29 53.4011 30
 -3 5 -3 92.5995 58.1138 24
 3 -5 3 153.722 54.2697 15
 -3 -5 -3 101.257 49.1966 22
 3 5 3 213.869 60.3312 37
 -3 -5 -3 114.003 44.3622 36
 3 5 3 123.75 60.0268 38
 -3 5 -3 170.586 57.9405 14
 3 -5 4 8116.42 421.828 15
 -3 5 -4 7651.87 428.322 24
 -3 5 -4 8056.37 418.092 14
 3 5 4 7671.08 406.485 4
 -3 -5 -4 7579.5 402.218 22
 3 -5 4 7216.05 381.192 30
 3 5 4 7598.35 412.826 37
 -3 5 -5 5499.64 334.278 14
 3 -5 5 5703.99 341.53 15
 -3 5 -5 5246.79 346.817 24
 3 5 5 5007.25 326.76 37
 3 5 5 5176.64 312.945 4
 -3 -5 -5 5451.87 323.491 22
 3 5 5 5379.87 346.007 38
 3 -5 6 -16.6881 35.0076 15
 -3 -5 -6 15.0153 37.269 22
 3 5 6 -17.4822 51.8608 38
 3 5 6 17.0194 42.2423 37
 3 -5 6 -16.4592 40.8521 34
 -3 5 -6 -17.9205 47.5489 24
 -3 5 -6 -33.52 49.7185 14
 3 -5 7 19746.6 885.818 34
 3 -5 7 19705.1 894.278 15
 -3 5 -7 21350.5 917.634 24
 3 5 7 20591.2 906.534 37
 -3 -5 -7 21157.2 885.698 22
 -3 5 -7 20264 901.365 14
 3 5 7 20808 905.802 38
 3 -5 8 3942.56 298.983 15
 -3 5 -8 4131.65 303.443 24
 -3 -5 -8 4188.07 289.289 22
 3 5 8 3414.34 278.24 38
 -3 5 -8 4032.47 302.088 14
 3 5 8 3888.79 299.99 37
 3 -5 8 3966.19 290.552 34
 -3 5 -9 119.913 64.9435 14
 -3 5 -9 77.8103 54.7439 24
 3 -5 9 38.2439 53.8135 15
 -3 -5 -9 -17.186 39.4916 22
 3 5 9 -17.9941 44.6607 38
 3 5 9 79.5043 49.3311 37
 3 -5 9 -18.1174 38.0047 34
 3 5 9 20.0766 46.1328 19
 -3 -5 -10 1845.62 200.648 56
 -3 5 -10 2141.69 215.877 55
 -3 5 -10 2033.39 201.256 53
 3 -5 10 1905.87 201.05 15
 3 -5 10 2085.04 200.485 50
 3 5 10 2235.01 200.058 49
 3 5 10 2076.63 211.887 37
 -3 5 -10 1865.71 199.089 24
 -3 -5 -10 1981.97 189.124 75
 -3 -5 -10 1900.23 191.234 22
 -3 5 -10 2138.6 211.903 40
 3 5 10 1627.63 179.388 38
 -3 5 -10 2271.34 223.976 14
 3 -5 10 2004.68 198.73 34
 3 5 10 2048.37 213.642 19
 3 5 10 1689.23 183.939 68
 3 -5 10 2118.31 209.165 64
 3 -5 10 2324.77 218.633 61
 -3 -5 -11 1247.92 161.296 56
 3 -5 11 1306.11 166.392 61
 -3 5 -11 1458.64 177.023 55
 3 -5 11 1427.74 170.008 15
 3 -5 11 1227.31 151.45 50
 3 5 11 1163.22 146.518 49
 -3 5 -11 979.435 149.106 14
 -3 -5 -11 1344.1 159.665 22
 -3 5 -11 1315 166.78 40
 -3 -5 -11 1436.13 155.252 75
 3 5 11 1110.43 142.313 68
 3 -5 11 1172.97 151.729 34
 3 5 11 1169.96 156.418 19
 3 -5 11 1111.64 154.159 64
 -3 -5 -12 5127.32 341.289 56
 3 -5 12 4627.17 310.449 50
 3 5 12 4800.39 312.234 49
 -3 -5 -12 4249.04 294.434 75
 -3 5 -12 4953.19 335.144 40
 3 5 12 5210.25 336.457 71
 3 5 12 4812.95 303.155 68
 3 -5 12 4703.23 326.929 64
 -3 5 -13 2244.93 213.939 55
 -3 -5 -13 2617.84 224.055 56
 3 -5 13 2008.92 183.982 50
 3 5 13 2414.43 202.559 49
 -3 5 -13 1794.17 190.976 40
 3 -5 13 2371.19 209.933 64
 -3 -5 -13 2542.19 196.994 75
 3 5 13 2231.57 203.895 71
 -3 -5 -14 -70.4054 47.6268 56
 -3 5 -14 -60.159 69.1156 55
 3 -5 14 11.6872 32.8928 50
 -3 -5 -14 -11.2557 40.895 75
 -3 5 -14 14.6107 43.3432 40
 3 5 14 -13.5505 49.2314 71
 3 -5 14 -14.3991 44.8001 64
 -3 5 -14 -10.2686 46.1979 59
 -3 -5 -15 700.652 105.429 56
 -3 5 -15 760.394 106.978 55
 3 -5 15 794.288 93.1803 49
 -3 5 -15 895.278 110.226 40
 -3 -5 -15 1041.46 103.803 75
 3 5 15 1104.28 115.902 71
 3 5 15 886.045 100.107 70
 3 -5 15 947.938 116.556 64
 -3 5 -15 876.453 91.6064 59
 3 5 15 1199.17 127.59 57
 3 5 16 36.7084 34.4385 57
 -3 -5 -16 8.95707 29.1112 56
 -3 5 -16 16.3291 25.5352 59
 -3 -5 -16 6.2802 29.4608 75
 3 5 16 31.7182 31.5628 71
 3 5 16 6.93155 26.8147 70
 -3 5 -16 19.0643 39.9917 55
 3 -5 16 18.5826 33.76 61
 3 5 17 284.414 46.6772 57
 -3 -5 -17 112.008 33.8409 56
 -3 5 -17 285.943 48.1908 55
 -3 -5 -17 224.083 45.2625 43
 3 -5 17 176.389 41.6783 61
 3 6 -19 556.706 67.5851 53
 -3 6 19 500.972 62.2735 57
 -3 -6 19 350.956 47.2224 65
 -3 6 19 339.874 49.8804 69
 -3 -6 18 431.848 62.8297 65
 -3 6 18 475.766 71.3767 69
 -3 6 18 254.692 60.1779 57
 -3 6 17 -12.1087 39.347 69
 -3 -6 17 9.87158 33.3873 65
 -3 6 17 12.4785 40.5486 57
 -3 -6 16 345.02 77.7534 52
 -3 6 16 379.295 81.9071 69
 -3 -6 16 304.674 73.9665 65
 -3 6 16 516.946 96.7903 57
 -3 -6 15 4047.3 273.799 52
 -3 6 15 4044.84 263.97 45
 -3 -6 15 3742.07 279.474 42
 -3 6 15 3987.7 283.898 69
 -3 6 15 4001.75 287.646 57
 3 6 -14 784.763 131.707 29
 -3 -6 14 748.832 116.876 52
 -3 6 14 668.238 109.896 45
 -3 -6 14 735.986 125.431 42
 3 -6 -14 745.484 117.582 15
 -3 6 14 556.554 111.865 69
 3 -6 -14 833.325 125.76 33
 3 6 -14 850.696 130.566 14
 -3 6 13 1999.79 208.353 16
 -3 -6 13 2303.53 212.634 52
 -3 -6 13 2041.12 198.997 25
 3 -6 -13 2177.32 208.141 15
 -3 6 13 2392.96 210.852 45
 -3 -6 13 2633.11 227.717 42
 -3 6 13 2120.08 204.026 35
 -3 6 13 2099.52 218.985 70
 3 6 -13 2185.56 219.25 14
 3 -6 -13 2163.77 209.643 33
 3 6 -13 2138.05 219.709 29
 -3 -6 12 420.885 98.5864 56
 -3 6 12 332.333 88.2728 16
 -3 -6 12 334.276 84.4938 52
 -3 -6 12 228.46 68.3935 25
 -3 6 12 142.603 60.7658 45
 -3 -6 12 238.015 77.1818 42
 3 -6 -12 291.207 80.4384 15
 3 -6 -12 131.516 63.9976 33
 -3 6 12 210.134 66.1433 35
 -3 6 12 188.355 75.3458 70
 -3 6 12 209.763 76.2717 69
 3 6 -12 175.575 73.5924 14
 -3 6 12 284.406 81.8579 57
 -3 6 11 254.987 76.4226 16
 3 6 -11 371.783 104.745 26
 3 6 -11 244.968 83.9796 29
 -3 -6 11 351.909 83.0424 25
 -3 -6 11 222.387 76.337 22
 3 -6 -11 324.852 81.7138 15
 -3 6 11 325.645 79.3029 35
 3 -6 -11 317.961 86.4469 33
 3 6 -11 170.005 66.9405 14
 3 6 -10 98.2084 58.2647 29
 -3 6 10 19.3337 36.2731 16
 3 6 -10 -20.4611 42.9188 26
 -3 -6 10 17.3711 43.1132 25
 -3 -6 10 -17.8736 50.2995 22
 3 -6 -10 88.2141 52.3356 15
 3 6 -10 17.9696 44.5985 14
 -3 6 10 33.0488 37.97 35
 3 -6 -10 -18.3425 51.619 33
 3 6 -9 149.374 60.7928 29
 -3 6 9 169.73 68.6205 16
 3 6 -9 79.9059 49.7247 26
 -3 -6 9 101.755 55.2403 25
 3 -6 -9 136.676 62.1853 15
 -3 -6 9 102.536 55.662 22
 3 -6 -9 106.895 62.6469 33
 3 6 -9 101.211 54.9462 14
 3 6 -8 1017.5 139.599 29
 3 6 -8 985.238 141.844 26
 -3 -6 8 1134.02 139.192 25
 -3 6 8 1061.92 142.288 16
 3 -6 -8 774.445 121.206 15
 -3 -6 8 896.62 123.847 22
 3 -6 -8 1066.35 140.763 33
 3 6 -7 98.2857 51.0572 29
 3 -6 -7 66.385 44.1416 33
 -3 6 7 88.696 51.9769 3
 3 6 -7 111.301 55.1131 26
 -3 -6 7 127.44 57.9564 25
 3 -6 -7 95.1331 49.4257 15
 -3 -6 7 77.7427 46.2262 22
 3 6 -7 96.8632 50.321 4
 -3 -6 6 6845.17 389.584 25
 3 -6 -6 6563.71 384.68 15
 -3 -6 6 6901.75 385.203 22
 3 6 -6 6732.11 393.124 4
 -3 6 6 6606.37 379.999 3
 3 -6 -6 6940.2 397.17 33
 3 6 -6 7206.36 390.452 29
 3 6 -5 153.618 54.146 29
 3 6 -5 146.558 61.219 4
 -3 6 5 50.0386 47.0918 16
 3 6 -5 84.6427 45.075 26
 -3 6 5 150.204 56.4869 3
 3 -6 -5 312.261 69.8444 15
 -3 -6 5 28.6357 52.1556 22
 3 -6 -5 124.32 65.3012 33
 -3 -6 5 103.787 50.29 17
 -3 6 4 1090.53 141.013 16
 -3 6 4 1187.46 133.087 24
 3 -6 -4 1366.98 147.172 15
 3 6 -4 1106.54 142.625 4
 -3 -6 4 1627.94 156.273 22
 -3 6 4 1293.5 148.457 3
 -3 -6 4 1394.85 148.153 17
 3 6 -4 1403.05 153.123 26
 3 6 -4 1429.23 139.854 29
 3 6 -3 16.2426 40.3188 4
 3 6 -3 46.0307 40.7167 26
 -3 6 3 54.6066 42.4792 24
 3 -6 -3 14.3468 35.6148 15
 -3 -6 3 13.6149 33.799 22
 3 6 -3 26.8529 33.3313 38
 -3 -6 3 14.0629 37.3196 17
 3 6 -2 10307.3 506.673 26
 -3 6 2 10387.2 506.406 24
 3 -6 -2 10419.4 508.082 15
 3 -6 -2 9219.11 494.825 33
 3 6 -2 10672 527.609 4
 -3 -6 2 10328.7 500.725 22
 3 6 -2 10620 509.275 38
 -3 6 2 9792.34 510.643 3
 3 -6 -2 10420.2 502.484 30
 -3 -6 2 10339.3 502.079 17
 3 6 -1 702.169 101.421 26
 -3 6 1 543.319 93.7743 24
 -3 6 1 799.716 114.309 3
 3 -6 -1 632.657 98.6053 15
 -3 -6 1 579.645 93.5931 22
 3 6 -1 500.718 89.8826 38
 3 -6 -1 643.532 99.2798 33
 3 -6 -1 636.2 97.8024 30
 -3 -6 1 725.434 103.539 17
 -3 6 0 4359.39 281.465 24
 3 -6 0 3743.49 262.213 15
 3 6 0 3631.01 271.985 4
 -3 -6 0 3122.96 239.892 22
 3 6 0 3878.26 270.013 38
 -3 6 0 4309.72 279.295 3
 3 -6 0 3916.5 268.601 33
 3 -6 0 4127.72 259.739 30
 3 -6 1 -12.6692 33.6159 30
 3 6 1 -32.4203 43.01 4
 -3 6 -1 -30.3054 40.2046 3
 -3 6 -1 15.9759 39.6511 24
 3 -6 1 -15.014 37.2639 15
 -3 -6 -1 27.8249 39.1531 22
 3 6 1 64.2986 45.2375 38
 3 -6 1 -14.9551 39.6804 33
 3 6 2 339.776 79.7006 4
 -3 6 -2 409.628 81.3248 3
 -3 6 -2 417.445 92.055 24
 3 -6 2 356.845 79.2162 15
 -3 -6 -2 357.856 75.6426 22
 3 6 2 452.84 91.1084 38
 -3 6 -2 301.745 67.7028 14
 3 -6 2 336.528 76.7964 33
 3 -6 2 248.329 62.6985 30
 -3 6 -3 302.54 74.6488 3
 3 -6 3 467.919 90.2985 15
 -3 -6 -3 325.618 73.0787 22
 3 6 3 419.732 89.1112 38
 3 6 3 400.208 79.0438 37
 -3 6 -3 302.329 69.2014 14
 3 6 3 289.72 76.387 4
 -3 6 -4 344.434 78.9153 3
 3 6 4 301.646 72.19 4
 -3 6 -4 475.455 102.024 24
 3 -6 4 353.876 85.7696 15
 -3 -6 -4 246.093 68.4829 22
 3 6 4 326.867 84.1082 38
 3 6 4 233.027 66.0117 37
 -3 6 -4 358.962 78.819 14
 -3 6 -5 305.224 84.0274 24
 3 -6 5 158.542 66.2176 15
 -3 -6 -5 80.204 50.0647 22
 3 6 5 50.2531 47.3086 37
 -3 6 -5 113.055 54.7702 14
 3 6 5 169.904 61.6004 4
 3 6 6 7752.57 437.356 37
 3 -6 6 7147.68 432.911 15
 -3 6 -6 8230.57 465.089 24
 -3 -6 -6 7905.4 433.027 22
 3 6 6 7033.02 437.871 38
 -3 6 -6 6909.13 420.317 14
 3 -6 6 7459.09 428.816 34
 3 6 7 24739.4 996.163 19
 3 -6 7 22194.8 966.41 15
 -3 6 -7 20469.1 961.389 24
 3 6 7 22167.1 959.196 37
 -3 -6 -7 21964.3 943.161 22
 3 6 7 21657 964.042 38
 3 -6 7 21022.9 939.732 34
 -3 6 -7 20547.6 943.237 14
 3 -6 8 7094.58 446.327 15
 -3 6 -8 7783.05 468.036 24
 -3 -6 -8 8893.1 462.384 22
 3 6 8 7685.58 454.394 38
 -3 6 -8 7862.9 459.611 14
 3 -6 8 7250.99 434.328 34
 3 6 8 7702.14 464.444 19
 -3 -6 -9 4513.9 323.241 56
 -3 6 -9 3517.24 295.534 55
 -3 6 -9 4783.07 331.814 53
 3 -6 9 4648.64 330.068 15
 3 -6 9 4199.54 305.973 50
 3 6 9 4585.57 318.327 48
 -3 6 -9 4744.49 336.964 24
 -3 -6 -9 4513.2 312.357 22
 -3 6 -9 4691.74 334.572 40
 3 6 9 4376.44 318.182 38
 -3 6 -9 4854.39 336.195 14
 -3 6 -9 4745.1 324.381 73
 3 -6 9 4532.19 316.037 34
 3 6 9 3988.27 310.448 68
 3 -6 9 4497.07 321.285 64
 -3 -6 -10 71.4659 62.7755 56
 -3 6 -10 205.631 72.3587 55
 -3 6 -10 111.998 63.199 53
 3 -6 10 50.2239 54.478 50
 3 6 10 117.37 64.9141 48
 -3 6 -10 59.3565 45.5546 24
 3 -6 10 57.9846 51.3636 15
 -3 -6 -10 52.5345 46.5522 22
 3 6 10 71.5714 47.562 38
 3 6 10 108.371 67.8334 71
 3 6 10 158.328 68.1014 68
 3 -6 10 67.2836 41.8479 34
 3 -6 10 184.675 67.1554 64
 -3 6 -10 78.674 55.4259 14
 -3 -6 -11 886.796 132.284 56
 -3 6 -11 1100.11 154.045 55
 -3 6 -11 986.153 138.903 53
 3 -6 11 1103.43 136.192 50
 3 6 11 1169.75 139.734 48
 3 6 11 806.152 123.704 68
 -3 6 -11 973.337 142.25 40
 3 6 11 1088.38 143.369 71
 3 -6 11 955.744 136.974 64
 -3 -6 -12 2328.45 202.763 56
 -3 6 -12 2384.24 214.288 55
 -3 6 -12 2124.73 190.795 53
 3 -6 12 1864.21 176.306 50
 3 6 12 2076.74 184.916 68
 -3 6 -12 1867.22 195.977 40
 3 6 12 1928.55 189.238 71
 3 -6 12 1984.44 193.394 64
 -3 -6 -13 794.123 115.615 56
 -3 6 -13 764.602 121.533 55
 3 -6 13 832.022 103.518 50
 -3 6 -13 611.68 110.685 40
 3 -6 13 827.068 119.01 61
 3 6 13 906.814 107.619 68
 3 -6 13 890.505 120.851 64
 3 6 14 25.2373 44.2903 57
 3 -6 14 12.4047 38.5938 61
 -3 -6 -14 46.9033 46.667 56
 -3 6 -14 12.8178 41.6522 40
 3 6 14 -11.8106 49.547 71
 3 -6 14 12.371 38.489 64
 3 6 15 50.0844 42.0289 57
 3 6 15 9.18151 31.0639 71
 -3 -6 -15 46.028 39.5798 56
 3 -6 15 29.4661 41.2118 64
 3 -6 15 9.71616 36.4656 61
 -3 -6 -16 -6.36943 25.349 56
 -3 6 -16 -28.6778 33.6262 55
 3 6 16 6.17619 23.1743 71
 3 -6 16 13.3993 28.1055 61
 3 7 -19 -29.355 27.9332 40
 3 7 -18 157.307 44.6002 53
 -3 7 18 176.513 41.1375 69
 -3 7 18 151.631 40.5956 57
 -3 7 17 9.86611 35.8435 69
 -3 7 17 -10.301 32.0476 57
 -3 7 16 262.091 65.8559 69
 3 7 -16 297.173 65.1564 73
 -3 7 15 330.996 70.5039 45
 3 7 -15 292.93 76.6386 73
 -3 7 15 102.885 60.5305 69
 -3 7 15 191.795 62.3125 57
 -3 -7 14 1367.43 143.743 52
 -3 7 14 1087.2 135.585 45
 -3 -7 14 1308.82 152.259 42
 3 7 -14 1260.06 147.039 58
 -3 7 14 1378.69 155.999 57
 -3 -7 13 4527.54 297.554 52
 -3 7 13 4309 296.355 45
 -3 -7 13 4712.48 315.917 42
 -3 7 13 4209.95 306.332 69
 3 7 -13 4050.3 302.484 58
 -3 7 13 4193 304.384 57
 -3 -7 12 4796.81 341.648 56
 -3 7 12 5279.06 354.299 16
 -3 -7 12 5013.52 331.697 52
 -3 7 12 4954.67 341.235 57
 -3 7 12 5491.79 359.089 69
 3 -7 -12 5027.15 342.37 15
 -3 7 12 5476.91 349.549 45
 -3 -7 12 5355.82 350.636 42
 3 7 -12 5563.85 352.772 14
 3 7 -12 5532.31 371.657 29
 3 -7 -12 5219.29 354.562 33
 -3 7 11 13045.9 674.754 16
 -3 -7 11 13290.8 671.392 56
 -3 -7 11 14023.7 665.196 25
 3 7 -11 13329.9 666.818 47
 3 -7 -11 14293.5 684.221 15
 -3 7 11 13178.7 666.043 45
 -3 -7 11 13198.5 671.269 22
 -3 -7 11 15355.9 691.567 42
 3 7 -11 13102.1 681.873 29
 3 7 -11 13914.6 669.644 14
 -3 7 11 13826.4 680.45 69
 3 -7 -11 14133.5 682.978 33
 -3 7 11 15056.8 693.003 57
 -3 -7 10 23887 1031.37 56
 -3 7 10 25014.7 1056.91 16
 -3 -7 10 25034.6 1031.04 25
 3 7 -10 24223.5 1041.58 47
 3 -7 -10 24184.9 1037.34 15
 -3 7 10 24505.2 1039.97 45
 -3 -7 10 23747.5 1032.27 22
 -3 -7 10 22710.1 1024.16 42
 3 7 -10 22302.9 1008.09 14
 -3 7 10 23780.1 1036.52 69
 3 -7 -10 24347.2 1041.69 33
 3 7 -10 24976.3 1054.84 29
 -3 7 10 25345.4 1046.77 57
 -3 7 9 7634.88 458.278 16
 3 -7 -9 8166.96 456.218 15
 -3 -7 9 8652.75 466.026 22
 3 7 -9 7669.35 432.419 14
 3 -7 -9 8430.26 467.533 33
 3 7 -9 8174.45 463.713 29
 3 7 -8 128.918 54.894 29
 -3 7 8 59.0728 71.7385 16
 -3 -7 8 315.635 80.7608 25
 3 -7 -8 145.221 63.9382 15
 -3 -7 8 196.497 67.241 22
 3 -7 -8 168.561 65.9542 33
 3 7 -7 17.3501 46.0345 29
 -3 7 7 38.8911 36.4837 16
 -3 7 7 33.0176 48.9723 3
 3 -7 -7 -17.7977 47.2221 15
 -3 -7 7 -34.6983 46.032 22
 -3 -7 7 -17.3378 46.002 25
 3 -7 -7 18.3208 45.4706 33
 3 7 -7 107.962 47.742 4
 -3 -7 6 7883.55 431.986 25
 3 7 -6 7260.08 430.546 4
 -3 -7 6 6926.58 415.304 22
 3 -7 -6 7490.37 429.13 15
 -3 7 6 7525.43 422.502 3
 3 7 -6 6934.94 406.949 29
 3 7 -5 492.727 87.7879 29
 3 7 -5 555.461 109.621 4
 -3 7 5 444.25 92.0482 3
 3 -7 -5 478.4 98.7747 15
 -3 -7 5 426.991 85.86 22
 -3 7 4 5536.82 360.263 16
 3 7 -4 5190.95 349.055 4
 3 -7 -4 4938.88 330.476 15
 -3 -7 4 5402.42 336.883 22
 -3 7 4 5251.48 339.085 3
 3 -7 -4 4701.55 328.052 33
 -3 -7 4 5504.77 339.058 17
 3 -7 -3 1286.33 150.126 15
 -3 7 3 877.134 119.994 24
 -3 -7 3 1204 140.443 22
 3 -7 -3 890.202 129.665 33
 3 -7 -3 1151.71 136.571 30
 -3 -7 3 977.307 129.782 17
 3 7 -3 894.761 135.264 4
 -3 7 2 513.476 95.1572 24
 -3 7 2 572.265 100.553 3
 3 -7 -2 616.832 105.265 15
 -3 -7 2 565.869 98.3299 22
 3 7 -2 374.125 87.1226 38
 3 -7 -2 663.389 105.884 33
 3 -7 -2 601.042 96.2315 30
 -3 -7 2 476.189 91.748 17
 3 7 -2 503.432 103.544 4
 3 -7 -1 87.0202 47.165 30
 -3 7 1 65.0611 48.2843 24
 -3 7 1 52.1031 43.1438 3
 3 -7 -1 83.801 52.1763 15
 -3 -7 1 31.4404 36.1688 22
 3 7 -1 32.7686 43.5104 38
 3 -7 -1 82.3738 53.5665 33
 -3 -7 1 46.1189 43.3015 17
 -3 7 0 -16.9927 35.6665 24
 -3 7 0 52.1163 39.9375 3
 3 -7 0 67.8398 47.7451 15
 -3 -7 0 15.854 39.3683 22
 3 7 0 51.4368 53.3579 38
 3 -7 0 41.9645 32.1675 30
 -3 -7 0 77.4863 45.9886 17
 3 7 0 18.5903 39.0154 4
 3 -7 0 115.349 53.5618 33
 -3 7 -1 69.364 51.567 3
 -3 7 -1 141.918 57.7587 24
 3 -7 1 138.196 60.7385 15
 3 7 1 74.0483 42.69 4
 3 -7 1 182.415 62.3283 33
 -3 -7 -1 48.302 52.4441 22
 3 7 1 178.812 62.8643 38
 3 -7 2 2138.88 202.492 15
 -3 7 -2 1776.36 191.499 24
 3 7 2 1946.64 199.373 4
 -3 -7 -2 1937.1 189.667 22
 3 7 2 2322.64 213.898 38
 -3 7 -2 2122.76 198.883 3
 3 -7 2 1775.86 183.916 33
 3 -7 3 1669.52 182.49 15
 3 7 3 1629.41 179.709 4
 -3 7 -3 1616.11 180.323 24
 -3 -7 -3 1528.96 167.97 22
 3 7 3 1597.07 187.43 38
 -3 7 -3 1569.97 170.335 3
 -3 7 -4 267.34 72.3059 3
 3 -7 4 205.162 72.6143 15
 -3 -7 -4 154.668 68.8985 22
 3 7 4 376.229 91.3765 38
 3 7 4 299.964 76.3047 4
 3 7 5 16.9893 47.8268 21
 3 -7 5 76.5326 50.7796 15
 -3 -7 -5 70.2742 54.6727 22
 3 7 5 40.4608 53.6899 38
 -3 7 -5 63.8438 44.9341 14
 3 7 5 16.8975 44.8502 4
 -3 7 -6 147.067 65.3746 24
 3 -7 6 38.9453 40.8627 15
 -3 -7 -6 17.865 50.2891 22
 3 -7 6 52.2245 43.2213 34
 3 7 6 20.189 53.579 19
 -3 7 -6 16.9194 35.5099 14
 -3 -7 -7 13226.1 643.829 56
 -3 7 -7 12449.9 628.293 55
 -3 7 -7 12765.3 657.688 53
 3 -7 7 13299.5 644.174 50
 3 -7 7 13700.6 671.261 15
 3 7 7 13452 664.576 48
 -3 7 -7 13622.1 680.538 24
 -3 7 -7 12569.6 638.919 14
 -3 -7 -7 13242.3 643.387 22
 -3 7 -7 12536.4 647.231 40
 3 7 7 13327.4 669.427 38
 -3 7 -7 13193.8 666.224 73
 3 7 7 12788.7 634.518 71
 3 -7 7 12941.3 636.952 34
 3 7 7 14614.7 688.766 19
 3 -7 7 13335.6 654.087 64
 -3 -7 -8 9404.2 501.269 56
 3 7 8 8544.53 500.297 68
 -3 7 -8 9890.94 507.226 55
 -3 7 -8 9759.42 528.261 53
 3 -7 8 8970.09 512.048 15
 3 -7 8 8664.39 483.473 50
 3 7 8 9660.35 515.019 48
 -3 7 -8 9340.85 528.289 24
 3 -7 8 9141.19 506.836 64
 -3 7 -8 8800.78 497.501 14
 -3 -7 -8 9196.68 503.254 22
 -3 7 -8 8491.26 497.018 40
 3 7 8 9802.45 524.081 38
 -3 7 -8 9690.08 521.237 73
 3 7 8 9472.41 500.065 71
 3 -7 8 7643.94 464.09 34
 3 7 8 9689.5 526.507 19
 -3 -7 -9 9383.86 498.407 56
 -3 7 -9 10173.9 508.188 55
 -3 7 -9 9135.8 508.535 53
 3 -7 9 9508.15 517.019 15
 3 -7 9 8929.21 481.856 50
 3 7 9 9254.82 499.299 48
 -3 7 -9 8699.68 496.758 14
 -3 7 -9 8705.7 515.662 24
 -3 -7 -9 8668.04 492.775 22
 -3 7 -9 9221.3 504.598 40
 3 7 9 8730.55 500.146 38
 -3 7 -9 9806.28 512.934 73
 3 7 9 8717.36 486.186 71
 3 7 9 9550.36 522.246 19
 3 -7 9 8969.71 496.507 64
 3 7 9 8561.74 490.825 68
 -3 -7 -10 1593.32 171.971 56
 -3 7 -10 1754.58 186.349 53
 3 -7 10 1667.3 169.929 50
 3 7 10 1533.14 170.388 48
 -3 7 -10 2044.2 200.499 40
 -3 7 -10 1671 174.219 73
 -3 7 -10 1585.85 173.289 55
 3 7 10 1548.94 172.902 71
 3 7 10 1458.58 169.145 68
 3 -7 10 1730.76 183.606 64
 3 -7 10 1978.26 190.663 61
 -3 -7 -11 7117.34 406.509 56
 -3 7 -11 7582.89 418.664 55
 3 -7 11 6980.91 387.225 50
 3 7 11 6868.21 400.563 68
 -3 7 -11 7620.97 428.934 40
 -3 7 -11 7362.32 419.368 53
 3 7 11 7786.85 419.62 71
 3 -7 11 7987.59 427.776 64
 3 -7 11 8072.45 432.956 61
 3 7 12 759.598 110.039 57
 -3 -7 -12 431.998 87.6427 56
 -3 7 -12 749.915 114.763 55
 3 -7 12 686.413 94.3618 50
 3 7 12 693.632 98.097 46
 -3 -7 -12 582.297 97.6504 43
 3 7 12 713.091 108.907 71
 3 7 12 604.779 95.4136 68
 3 -7 12 614.122 102.44 64
 3 -7 12 673.038 104.444 61
 -3 7 -12 538.158 92.1164 53
 3 7 13 266.004 66.803 57
 -3 -7 -13 242.868 66.169 56
 -3 7 -13 285.762 72.1354 55
 -3 7 -13 318.796 65.896 53
 -3 -7 -13 327.65 74.7844 43
 -3 7 -13 293.185 73.3424 40
 3 7 13 234.333 61.9159 71
 3 7 13 322.806 66.2039 68
 3 -7 13 219.373 65.3544 64
 3 -7 13 325.791 70.4075 61
 3 7 14 323.221 64.8725 57
 -3 -7 -14 234.549 54.1062 56
 -3 7 -14 239.488 58.852 55
 -3 -7 -14 263.78 60.9274 43
 3 7 14 244.552 57.8076 71
 3 -7 14 176.217 51.8313 64
 3 -7 14 351.977 66.1218 61
 -3 7 -15 1037.32 90.4743 55
 -3 -7 -15 876.114 85.5784 43
 3 -7 15 962.453 87.8185 61
 3 7 15 1126.68 94.5652 57
 3 8 -17 -23.1807 33.9971 53
 -3 8 17 -13.9371 26.9522 69
 -3 8 17 36.7714 33.7963 57
 3 8 -16 422.293 64.5464 73
 3 8 -16 478.61 77.6047 53
 -3 8 16 464.782 72.4187 69
 -3 8 16 382.02 70.8823 57
 -3 8 15 131.044 47.466 45
 3 8 -15 184.019 60.2121 73
 3 8 -15 91.9909 43.0798 58
 -3 8 15 119.39 47.6964 57
 -3 8 14 642.853 98.7071 45
 -3 -8 14 718.804 106.967 42
 3 8 -14 871.736 120.098 73
 -3 8 14 952.918 120.437 69
 -3 8 14 841.034 115.731 57
 3 8 -14 738.835 106.065 58
 -3 8 13 -14.3771 48.6267 45
 -3 -8 13 15.4085 50.0706 42
 -3 8 13 93.8726 58.705 69
 3 8 -13 -31.2407 48.5981 58
 -3 8 13 45.8866 45.3731 57
 -3 -8 12 9219.91 493.346 52
 -3 8 12 9871.34 519.049 57
 -3 8 12 10722.8 526.018 45
 -3 -8 12 10689.4 533.254 42
 -3 8 12 11385.5 544.609 69
 3 8 -12 9312.48 521.323 58
 -3 -8 11 21628.9 946.71 56
 3 8 -11 22571.4 959.647 47
 -3 8 11 21993.1 959.218 45
 -3 -8 11 21897 955.51 42
 -3 8 11 23295.8 969.799 69
 -3 8 11 22941.1 960.94 57
 3 8 -11 20905.6 963.384 58
 -3 -8 10 2105.75 196.969 56
 -3 8 10 1666.35 191.439 16
 -3 -8 10 1928.24 187.459 25
 3 8 -10 1944.95 200.488 29
 3 -8 -10 1632.77 185.251 15
 3 8 -10 1701.34 190.027 47
 -3 8 10 1934.44 196.637 45
 -3 -8 10 1494.38 179.574 42
 -3 8 10 1663.45 184.975 69
 3 -8 -10 2031.3 202.838 33
 3 8 -10 2108.08 212.456 58
 -3 8 10 1807.28 188.918 57
 3 8 -9 37.6258 49.9137 29
 -3 -8 9 -17.3431 43.0422 56
 -3 8 9 39.4749 48.9845 16
 -3 -8 9 -17.4138 43.2178 25
 3 8 -9 -19.8242 52.5967 47
 3 -8 -9 -18.8696 58.7054 15
 -3 -8 9 18.2518 45.2973 42
 -3 8 9 36.2523 53.768 69
 3 8 -9 122.431 69.013 58
 -3 8 9 -17.6005 46.697 57
 3 8 -8 437.503 95.854 29
 -3 -8 8 294.987 78.849 56
 -3 8 8 221.398 80.8684 16
 -3 -8 8 461.904 94.9229 25
 3 8 -8 366.558 99.8799 47
 -3 8 8 153.401 70.5447 45
 3 -8 -8 380.078 89.8222 15
 -3 -8 8 402.496 96.1962 42
 -3 8 8 375.198 87.7913 69
 -3 8 8 417.525 94.4015 57
 -3 -8 7 4132.82 293.141 56
 -3 8 7 3578.1 280.155 3
 -3 8 7 4066.21 311.971 16
 -3 8 7 3774.89 283.108 54
 -3 -8 7 3452.44 278.611 25
 3 8 -7 4778.36 321.08 4
 3 -8 -7 4401.87 309.624 15
 3 8 -7 3510.98 275.783 29
 3 8 -7 4015.65 311.709 47
 -3 8 7 3923.44 302.389 45
 -3 8 7 4427.74 301.322 69
 3 8 -7 3902.41 296.096 67
 3 -8 -7 3514.25 288.973 33
 -3 8 6 19127.7 876.17 16
 -3 8 6 17893 841.623 3
 -3 -8 6 19198.9 851.042 25
 3 8 -6 18494.2 860.844 4
 3 -8 -6 18988.7 857.113 15
 3 -8 -6 19702.1 867.868 33
 -3 8 5 2037.32 216.593 16
 -3 -8 5 2280.69 217.332 25
 3 8 -5 2498.22 231.321 4
 3 -8 -5 2364.06 221.503 15
 -3 -8 5 2212.4 210.806 22
 -3 8 5 2257.23 216.18 3
 3 -8 -5 2595.14 230.741 33
 -3 8 4 284.159 82.5854 3
 3 -8 -4 447.735 96.8307 15
 -3 -8 4 426.963 95.3963 22
 3 -8 -4 570.903 105.976 33
 3 8 -4 469.865 102.329 4
 3 -8 -4 358.479 84.3326 30
 -3 8 3 1055.59 149.62 16
 -3 8 3 879.95 130.583 3
 3 -8 -3 1061.12 140.862 15
 -3 -8 3 776.596 120.872 22
 3 -8 -3 761.902 121.733 33
 3 8 -3 535.004 115.316 4
 3 -8 -3 592.04 104.228 30
 -3 -8 3 650.39 108.613 17
 -3 8 2 -16.2933 40.4418 24
 -3 8 2 19.2269 51.0162 3
 3 -8 -2 130.38 67.6702 15
 -3 -8 2 17.5669 52.1132 22
 3 -8 -2 53.7442 50.418 33
 3 8 -2 41.2652 54.7454 4
 3 -8 -2 31.5619 36.2657 30
 -3 -8 2 16.1505 40.0876 17
 -3 8 1 -17.1736 39.4608 24
 -3 8 1 -19.2511 44.2342 3
 3 -8 -1 -37.3967 35.0806 15
 -3 -8 1 -17.5611 40.3512 22
 3 8 -1 17.4113 48.9979 38
 3 -8 -1 -17.7506 47.0961 33
 -3 -8 1 64.4224 42.7317 17
 -3 8 0 162.043 65.5967 24
 -3 8 0 230.379 74.4146 3
 3 -8 0 113.04 63.9097 15
 -3 -8 0 105.781 57.4998 22
 3 8 0 292.185 78.6539 38
 3 -8 0 229.387 70.3958 33
 3 8 0 122.996 66.7937 4
 -3 -8 0 64.5778 50.4683 17
 3 -8 1 1141.46 151.081 33
 3 8 1 1359.41 171.906 4
 -3 -8 -1 1235.37 148.724 17
 -3 8 -1 1277.6 159.927 24
 -3 8 -1 1085.95 151.849 3
 3 -8 1 1161.03 156.878 15
 -3 -8 -1 1102.24 146.305 22
 3 8 1 1445.07 169.411 38
 -3 8 -2 263.004 75.1385 3
 -3 8 -2 253.627 75.8281 24
 3 -8 2 308.096 83.1131 15
 -3 -8 -2 161.681 63.4964 22
 3 8 2 176.801 71.7613 38
 3 8 2 259.07 77.4396 4
 -3 -8 -2 196.987 67.5375 17
 3 8 3 3511.22 278.214 4
 3 -8 3 2938.15 259.754 15
 -3 8 -3 4028.91 300.019 24
 -3 -8 -3 3280.98 261.821 22
 -3 8 -3 3172.53 260.954 3
 3 8 3 3024.11 267.468 38
 -3 -8 -4 5216.51 347.716 56
 -3 8 -4 5508.55 372.617 53
 3 8 4 5258.81 359.544 4
 3 -8 4 5974.57 371.102 50
 3 -8 4 5771.96 379.267 15
 3 8 4 5797.98 377.6 48
 -3 8 -4 6565.74 405.314 24
 -3 8 -4 5576.8 374.572 47
 -3 -8 -4 6126.89 375.148 22
 -3 -8 -4 4605.58 351.71 43
 3 8 4 5230.39 372.702 38
 3 8 4 6015.02 378.137 21
 -3 8 -4 5875.58 365.023 3
 3 8 4 6400.32 386.462 68
 3 8 4 5704.61 373.784 19
 3 -8 4 5459.97 363.382 64
 -3 -8 -5 602.987 108.075 56
 -3 8 -5 497.196 108.672 53
 3 -8 5 732.02 119.264 50
 3 8 5 526.615 109.729 48
 -3 8 -5 502.722 110.874 24
 -3 8 -5 642.146 116.847 47
 3 -8 5 511.775 109.16 15
 -3 -8 -5 520.844 105.825 43
 -3 8 -5 642.874 110.812 40
 -3 -8 -5 657.706 113.814 22
 3 8 5 453.878 105.763 38
 3 8 5 410.561 93.4665 21
 -3 8 -5 605.858 116.632 73
 3 8 5 585.081 112.021 68
 3 -8 5 422.374 94.1502 34
 3 8 5 523.511 112.091 19
 3 -8 5 462.049 105.57 64
 -3 -8 -6 116.053 62.2846 56
 3 -8 6 118.799 59.6472 50
 3 8 6 115.595 60.0189 48
 3 -8 6 39.1412 48.6701 15
 -3 -8 -6 171.963 72.2059 43
 -3 8 -6 101.583 57.3456 40
 -3 -8 -6 72.5543 51.1387 22
 3 8 6 81.8486 57.6667 38
 -3 8 -6 79.7365 72.4874 73
 3 8 6 112.975 70.7181 68
 3 8 6 19.5144 41.05 19
 3 -8 6 257.759 81.0657 64
 3 -8 6 164.902 72.9849 62
 -3 -8 -7 226.556 74.943 56
 -3 8 -7 233.683 75.8865 53
 3 -8 7 343.637 87.0039 64
 3 -8 7 341.313 81.2062 50
 3 8 7 224.07 76.9108 48
 -3 8 -7 212.702 83.6373 73
 -3 8 -7 309.941 87.1764 24
 3 -8 7 288.066 83.0728 15
 -3 -8 -7 319.451 86.881 43
 -3 8 -7 221.762 68.5209 40
 -3 -8 -7 337.972 83.9439 22
 3 8 7 259.196 84.1548 38
 3 8 7 390.587 88.4211 71
 3 8 7 239.675 85.2306 68
 3 8 7 270.887 77.5622 19
 3 -8 7 285.956 87.6058 62
 -3 -8 -8 1350.02 152.2 56
 -3 8 -8 1328.7 164.422 53
 3 -8 8 1124.68 140.184 50
 3 8 8 1202.27 154.175 48
 -3 -8 -8 1212.94 151.455 43
 -3 8 -8 1378.79 160.149 40
 -3 8 -8 1262.02 161.855 73
 3 8 8 1155.99 144.18 71
 3 -8 8 1326.54 158.392 64
 3 8 9 390.299 87.728 57
 -3 -8 -9 479.59 93.298 56
 -3 8 -9 470.295 100.113 73
 -3 8 -9 513.423 95.6649 55
 -3 8 -9 577.882 106.792 53
 3 -8 9 399.104 85.6794 50
 3 8 9 552.434 102.774 48
 -3 -8 -9 791.742 118.358 43
 -3 8 -9 613.219 107.561 40
 3 8 9 740.648 112.686 71
 3 8 9 739.157 120.771 68
 3 -8 9 691.946 114.015 64
 3 8 10 81.1651 43.9585 57
 -3 -8 -10 39.6395 44.6902 56
 -3 8 -10 12.9546 51.5571 55
 -3 8 -10 -15.8732 42.1157 53
 3 -8 10 23.8487 31.6395 50
 -3 -8 -10 13.9594 50.7159 43
 -3 8 -10 15.0247 44.5698 40
 -3 8 -10 44.3277 51.8618 73
 3 8 10 -41.4202 56.4541 71
 3 8 10 14.7792 51.8733 68
 3 -8 10 45.3809 47.0631 64
 3 -8 10 -30.3055 42.643 61
 -3 -8 -11 2741.6 201.947 56
 -3 8 -11 2800.97 202.108 55
 3 -8 11 2532.27 181.797 50
 3 8 11 2676.42 209.226 46
 -3 -8 -11 3171.29 217.074 43
 -3 8 -11 3211.59 224.98 40
 3 8 11 2769.63 204.341 71
 3 8 11 2723.94 207.008 68
 -3 8 -11 2321.24 194.176 73
 3 -8 11 2927.72 217.626 64
 -3 8 -11 2856.14 217.563 53
 3 -8 11 2711.33 211.051 61
 3 8 11 2916 209.769 57
 3 8 12 10.5114 40.6539 57
 -3 -8 -12 -9.62649 32.558 56
 -3 8 -12 9.90198 35.9738 55
 -3 8 -12 -22.6636 41.1683 53
 3 8 12 10.058 32.6828 46
 -3 -8 -12 21.1037 46.4257 43
 -3 8 -12 -11.5905 40.6804 40
 3 8 12 21.386 38.8475 71
 3 8 12 10.2896 34.8009 68
 3 -8 12 -11.1218 37.6153 61
 3 -8 12 -11.4351 38.6749 64
 3 8 13 -8.48868 32.8313 57
 -3 -8 -13 -14.7656 28.5541 56
 -3 8 -13 -16.9098 33.6486 53
 -3 8 -13 46.9634 30.2731 55
 3 8 13 -18.628 27.9341 46
 -3 -8 -13 84.7898 42.8316 43
 3 8 13 17.3358 31.4908 71
 3 -8 13 -36.6912 40.3585 64
 3 -8 13 -8.67355 30.4428 61
 3 8 14 18.3578 24.355 57
 -3 8 -14 21.2804 22.871 55
 -3 -8 -14 23.4222 22.408 56
 -3 -8 -14 -6.152 28.8555 43
 -3 -8 -14 21.8883 21.3396 41
 3 -8 14 -6.63665 29.8575 64
 3 -8 14 -11.7389 25.826 61
 3 9 -16 234.459 39.9301 73
 -3 9 15 34.5393 33.4 69
 3 9 -15 -8.21624 34.4711 73
 3 9 -15 17.6768 34.1873 53
 -3 9 15 23.9205 22.4441 45
 3 9 -15 33.2851 23.3704 58
 -3 9 15 -16.4928 28.9477 57
 3 9 -14 217.397 60.1265 53
 -3 9 14 325.07 65.9399 57
 -3 9 14 335.483 59.6047 45
 3 9 -14 325.649 64.2179 73
 -3 9 14 246.443 61.7918 69
 3 9 -14 188.002 54.0682 58
 -3 9 13 265.401 64.8526 45
 -3 9 13 387.368 75.7513 69
 3 9 -13 248.826 69.1624 73
 3 9 -13 288.007 71.2189 58
 -3 9 13 365.518 74.0789 57
 3 9 -12 1210.76 132.613 47
 -3 9 12 1305.57 140.552 45
 3 9 -12 1062.92 134.513 73
 -3 9 12 1159.36 137.36 69
 3 9 -12 1118.72 137.397 58
 -3 9 12 1142.69 132.734 57
 3 9 -11 576.822 105.215 47
 -3 9 11 627.095 106.944 45
 -3 9 11 906.086 122.374 69
 3 9 -11 693.658 116.138 58
 -3 9 11 679.658 104.575 57
 -3 -9 10 128.962 57.1248 56
 3 9 -10 153.027 63.8859 47
 -3 9 10 116.325 64.3593 45
 -3 9 10 15.8873 44.8345 69
 3 9 -10 143.144 73.2378 58
 -3 9 10 178.374 62.4473 57
 -3 -9 9 1926.35 179.657 56
 3 9 -9 1838.32 190.494 47
 -3 9 9 1617.15 180.745 45
 -3 9 9 1844.48 184.542 69
 -3 9 9 1723.18 173.721 57
 3 9 -9 1755.4 194.291 58
 -3 9 8 608.116 116.672 16
 3 9 -8 464.943 107.21 47
 -3 9 8 418.792 96.4867 45
 3 -9 -8 294.246 84.3251 15
 -3 -9 8 556.947 103.801 22
 -3 9 8 706.278 114.389 69
 3 -9 -8 531.212 104.378 33
 -3 9 7 32.773 53.2751 54
 -3 9 7 19.7037 52.3057 16
 -3 -9 7 68.9286 39.6323 25
 3 9 -7 80.0366 67.6957 47
 -3 9 7 18.5413 52.2059 45
 3 -9 -7 37.5898 46.6775 15
 -3 -9 7 53.2894 60.1022 42
 3 9 -7 89.8185 65.2849 67
 3 9 -7 18.6691 46.3654 4
 3 -9 -7 111.166 57.6675 33
 3 9 -7 79.1406 58.7148 58
 -3 9 6 525.963 107.668 54
 -3 9 6 444.748 97.8905 16
 -3 9 6 584.271 109.391 3
 -3 -9 6 549.848 105.019 25
 -3 9 6 548.167 102.767 47
 3 9 -6 549.243 113.917 47
 -3 9 6 428.115 98.4056 45
 3 -9 -6 418.816 98.9928 15
 3 9 -6 285.411 88.7608 67
 3 9 -6 492.057 103.922 4
 3 -9 -6 428.193 95.2741 33
 3 -9 -6 439.466 91.5964 30
 3 9 -6 356.141 94.0445 58
 -3 9 5 165.679 71.2956 54
 -3 9 5 205.559 77.2184 16
 -3 9 5 189.962 66.7768 3
 -3 -9 5 72.3843 53.808 25
 -3 9 5 145.415 74.415 47
 -3 9 5 166.154 73.5667 45
 3 -9 -5 192.067 72.1622 15
 3 9 -5 138.585 64.4397 67
 3 9 -5 61.3295 50.8725 4
 3 -9 -5 37.0806 46.1639 33
 3 -9 -5 154.789 62.5941 30
 3 9 -5 39.0759 51.971 58
 -3 9 4 -19.0718 47.3331 54
 -3 9 4 83.1568 55.1576 16
 -3 9 4 19.5106 44.8301 3
 -3 9 4 -18.9635 47.0641 47
 3 9 -4 20.2913 53.8367 47
 -3 9 4 -18.116 50.9807 45
 3 -9 -4 -19.3075 47.918 15
 3 9 -4 61.0001 57.2206 67
 3 9 -4 -20.9405 48.1155 4
 3 -9 -4 18.3939 45.6506 33
 3 -9 -4 66.6683 44.221 30
 3 9 -4 76.2604 56.5537 58
 -3 9 3 703.871 123.818 54
 -3 9 3 535.633 114.005 3
 -3 9 3 899.04 139.114 47
 3 9 -3 658.355 122.021 47
 -3 9 3 650.878 114.263 45
 3 -9 -3 523.074 109.951 15
 -3 -9 3 756.575 117.752 41
 3 9 -3 620.116 121.725 67
 3 -9 -3 729.04 121.873 33
 3 9 -3 934.494 141.347 4
 3 9 -3 717.775 124.229 58
 -3 9 2 19.8843 52.7605 54
 -3 9 2 -21.0596 48.3931 16
 -3 9 2 20.0048 45.97 3
 -3 9 2 39.8812 56.1188 47
 3 9 -2 97.1877 57.6618 47
 3 -9 -2 -19.4353 54.697 15
 -3 -9 2 -15.7682 41.8408 41
 3 9 -2 62.5189 67.7205 67
 3 -9 -2 144.055 56.0251 33
 3 9 -2 42.73 53.0279 4
 3 -9 -2 17.6471 43.8017 64
 3 9 -2 87.7116 65.8245 58
 3 -9 -1 1890.65 202.355 15
 3 9 -1 1611.17 183.776 47
 -3 -9 1 1718.01 175.59 41
 -3 9 1 1540.45 178.822 73
 -3 9 1 2082.24 210.768 3
 3 9 -1 2043.09 211.686 67
 3 -9 -1 1724.53 181.628 33
 3 -9 -1 1726.8 182.607 64
 -3 9 0 140.904 73.2501 54
 -3 9 0 100.18 58.7531 53
 -3 9 0 39.7495 45.8603 3
 -3 9 0 140.753 57.3262 24
 -3 9 0 344.561 95.155 47
 3 9 0 178.135 69.0246 47
 3 -9 0 214.923 73.4321 15
 -3 -9 0 78.7475 51.3503 41
 -3 9 0 54.2591 53.8153 73
 3 9 0 207.002 80.1711 67
 3 -9 0 157.591 61.6013 33
 3 9 0 169.012 62.8096 4
 3 -9 0 125.51 53.3529 64
 3 9 1 625.714 116.379 21
 -3 9 -1 580.903 118.093 54
 -3 9 -1 696.961 115.552 53
 3 9 1 631.771 118.539 67
 -3 9 -1 645.359 118.281 3
 3 9 1 690.936 119.743 48
 -3 9 -1 716.628 117.894 24
 -3 9 -1 907.976 140.975 47
 3 -9 1 860.578 133.027 15
 -3 -9 -1 628.657 105.733 41
 -3 -9 -1 713.953 119.954 22
 3 9 1 637.721 114.984 38
 -3 9 -1 636.268 118.693 73
 3 9 1 829.735 133.962 4
 3 -9 1 648.959 114.502 64
 -3 9 -2 13613.4 675.5 54
 -3 9 -2 13419.1 657.34 53
 3 9 2 12635.6 661.765 4
 3 -9 2 13142.2 665.341 15
 3 9 2 12997.6 650.863 48
 -3 9 -2 12754.6 657.706 24
 3 9 2 14133.7 685.297 21
 -3 9 -2 13943 678.02 47
 -3 -9 -2 14419.4 667.818 22
 -3 -9 -2 13466.9 650.189 43
 -3 -9 -2 12133.1 618.63 41
 3 9 2 13115 662.122 38
 3 -9 2 13368.8 656.237 64
 -3 9 -2 14550.3 682.77 73
 3 9 2 12947.3 637.164 68
 -3 9 -2 14509.8 678.841 3
 -3 9 -3 8840.48 504.319 54
 -3 9 -3 8551.76 489.423 53
 3 9 3 8975.96 502.073 4
 3 -9 3 8583.55 498.1 15
 3 9 3 9120.07 499.085 48
 -3 9 -3 9288.46 508.527 24
 -3 9 -3 9453.25 513.642 47
 -3 -9 -3 9409.88 500.145 22
 -3 -9 -3 8665.5 481.156 43
 -3 -9 -3 8475.99 464.543 41
 3 9 3 8763.12 503.468 38
 -3 9 -3 9436.6 514.009 73
 -3 9 -3 8662.26 488.453 3
 3 9 3 9130.8 489.758 68
 3 9 3 9141.72 509.035 21
 3 -9 3 9353.85 501.106 64
 3 -9 3 8896.77 496.122 62
 3 -9 4 785.611 123.595 64
 -3 -9 -4 837.482 118.972 56
 -3 9 -4 869.62 135.875 54
 3 -9 4 778.024 122.128 50
 3 9 4 686.774 117.153 21
 3 9 4 718.498 123.786 48
 -3 9 -4 648.013 122.228 24
 -3 9 -4 742.659 125.917 47
 3 -9 4 978.943 140.773 15
 -3 -9 -4 971.309 134.027 43
 -3 -9 -4 763.707 116.713 41
 -3 -9 -4 896.501 130.752 22
 3 9 4 766.852 129.145 38
 -3 9 -4 868.677 138.026 73
 3 9 4 679.315 118.48 68
 -3 9 -4 813.264 130.084 53
 3 9 4 651.471 116.859 4
 3 -9 4 799.857 129.665 62
 -3 -9 -5 1124.95 137.196 56
 -3 9 -5 1185.35 153.589 54
 -3 9 -5 1469.06 171.054 53
 3 -9 5 1313.57 150.338 50
 3 9 5 1324.42 163.013 48
 -3 9 -5 1254.09 159.447 47
 3 -9 5 994.057 145.484 15
 -3 -9 -5 1142.88 148.564 43
 -3 -9 -5 1250.52 144.139 41
 3 9 5 1143.5 147.441 68
 3 -9 5 1243.81 159.464 64
 3 9 5 1215.99 149.166 63
 3 -9 5 1280.15 155.073 62
 -3 -9 -6 141.904 56.7363 56
 -3 9 -6 111.874 60.2136 54
 -3 9 -6 233.213 77.3069 53
 3 -9 6 193.175 68.5032 50
 3 9 6 105.248 61.807 48
 -3 9 -6 253.93 66.8 47
 -3 -9 -6 172.946 67.8038 43
 -3 -9 -6 229.089 66.0226 41
 -3 9 -6 183.314 77.0932 73
 3 9 6 118.392 63.6938 68
 3 -9 6 101.752 63.864 64
 3 -9 6 166.061 69.8756 62
 -3 -9 -7 867.998 114.296 56
 3 -9 7 816.603 114.231 50
 3 9 7 962.335 131.516 48
 -3 -9 -7 909.127 126.765 43
 -3 9 -7 900.608 116.637 40
 -3 9 -7 1055.32 140.664 73
 3 9 7 743.612 123.737 68
 3 -9 7 677.878 114.901 64
 3 -9 7 861.581 127.103 62
 -3 -9 -8 -12.2621 38.1508 56
 3 -9 8 24.0625 40.6931 50
 -3 -9 -8 27.6896 53.5478 43
 -3 9 -8 26.2037 36.872 40
 3 -9 8 15.0418 46.7982 64
 -3 9 -8 47.7243 44.7688 73
 3 9 8 -12.1227 41.0025 71
 3 9 8 15.0547 46.8384 68
 -3 -9 -9 65.4614 42.204 56
 -3 9 -9 -29.0646 45.2184 53
 3 -9 9 10.0999 37.9043 50
 -3 9 -9 28.1796 51.1943 73
 3 -9 9 161.537 57.8706 61
 -3 -9 -9 -12.5414 47.0638 43
 -3 9 -9 36.534 37.8952 40
 3 9 9 11.2997 35.1635 71
 3 -9 9 13.6602 40.5283 64
 -3 -9 -10 176.56 54.2479 56
 -3 9 -10 456.965 84.1334 53
 3 -9 10 360.601 72.4643 61
 3 9 10 251.492 68.7226 46
 -3 -9 -10 451.211 81.438 43
 3 9 10 483.469 82.0878 68
 -3 9 -10 368.832 78.9607 73
 3 9 10 537.486 77.5473 71
 3 -9 10 264.079 68.5245 64
 -3 -9 -11 125.505 41.8205 56
 -3 9 -11 126.26 49.5755 53
 3 9 11 59.6461 41.9713 46
 3 9 11 212.821 55.3997 68
 -3 -9 -11 249.829 57.7685 43
 -3 -9 -11 199.1 47.4849 41
 -3 9 -11 129.876 46.2899 73
 3 9 11 225.593 52.3302 71
 3 -9 11 161.63 50.3653 64
 3 -9 11 47.6705 42.2148 61
 3 9 12 -5.8519 22.633 57
 -3 9 -12 -8.00961 29.0989 53
 3 -9 12 7.96298 30.7978 64
 3 9 12 -6.75684 23.7153 46
 -3 -9 -12 36.4472 34.8659 43
 -3 -9 -12 -5.90073 23.4835 41
 -3 9 -12 6.03066 23.3244 73
 3 -9 12 -28.6161 30.0113 61
 -3 -9 -13 10.0411 23.074 43
 3 10 -14 942.69 81.9278 53
 3 10 -14 632.252 69.5057 58
 -3 10 14 634.871 67.0476 45
 3 10 -14 806.275 81.3005 73
 -3 10 14 947.623 85.9829 69
 3 10 -13 280.811 54.1412 53
 -3 10 13 267.026 52.9853 45
 -3 -10 13 339.811 60.2846 42
 3 10 -13 292.531 57.0587 73
 -3 10 13 273.02 54.5534 69
 3 10 -13 290.495 56.9313 58
 3 10 -12 36.8809 34.6216 53
 3 10 -12 54.3727 36.0899 47
 -3 10 12 100.593 44.279 45
 -3 -10 12 41.6932 42.6399 42
 3 10 -12 44.2835 38.8798 73
 -3 10 12 20.1573 35.3996 69
 3 10 -12 32.5909 39.4904 58
 -3 10 12 17.1407 32.1851 57
 3 10 -11 38.428 43.324 58
 3 10 -11 30.8884 38.6338 53
 3 10 -11 -11.5729 43.424 47
 -3 10 11 -11.9077 49.954 45
 -3 -10 11 35.7067 43.2418 42
 -3 10 11 68.0569 39.8123 69
 -3 10 11 -19.3925 31.509 57
 3 10 -10 264.389 64.7956 53
 3 10 -10 405.152 84.7476 73
 3 10 -10 449.667 85.6113 47
 -3 -10 10 368.405 80.8603 42
 -3 10 10 369.448 74.0169 69
 3 10 -10 331.558 79.735 58
 3 10 -9 701.469 110.218 73
 3 10 -9 626.87 110.057 47
 -3 10 9 557.748 97.4 45
 -3 -10 9 425.713 91.4399 42
 -3 10 9 700.454 104.4 69
 3 10 -9 580.293 104.849 58
 3 10 -8 580.672 107.469 47
 -3 10 8 311.97 79.8448 45
 -3 -10 8 375.389 85.49 42
 3 10 -8 357.417 79.5526 73
 -3 10 8 385.949 84.7328 69
 3 10 -7 2298.11 217.517 47
 -3 10 7 2514.62 218.461 45
 -3 -10 7 2549.17 216.782 42
 3 10 -7 2261.94 206.472 73
 3 10 -7 2944.02 241.548 58
 -3 10 6 151.552 63.9345 54
 -3 10 6 280.665 69.6113 47
 -3 10 6 215.32 76.4134 45
 -3 -10 6 144.855 64.4096 42
 3 10 -6 244.992 79.0134 58
 -3 10 5 16.3631 50.9297 54
 -3 10 5 80.7304 56.6898 47
 3 10 -5 -18.5017 45.9426 47
 -3 10 5 99.7997 62.4287 45
 3 10 -5 104.87 61.3641 58
 -3 10 4 4356.97 306.703 54
 -3 10 4 4281.68 303.26 47
 3 10 -4 4208.3 310.848 47
 -3 10 4 4323.17 298.546 45
 3 -10 -4 4203.73 292.356 64
 3 10 -4 4187.9 297.641 58
 -3 10 3 179.651 84.6089 54
 -3 10 3 197.571 77.5886 47
 3 10 -3 219.704 84.4858 47
 -3 10 3 143.896 60.4806 45
 3 -10 -3 377.448 86.0531 64
 3 10 -3 347.944 84.0484 58
 -3 10 2 128.927 64.9425 54
 -3 10 2 184.755 75.7978 47
 3 10 -2 160.314 74.9824 47
 -3 -10 2 266.477 77.5686 41
 3 -10 -2 282.63 78.2229 64
 3 10 -2 141.076 62.6921 58
 -3 10 1 18.7503 66.0812 47
 3 10 -1 204.474 75.2083 47
 -3 -10 1 192.238 68.2176 41
 -3 10 1 211.286 65.1493 73
 3 -10 -1 318.097 81.8222 64
 -3 10 0 167.974 74.3369 54
 -3 10 0 93.8399 63.5456 47
 3 10 0 111.674 59.9337 47
 -3 -10 0 29.3987 55.2344 41
 -3 10 0 191.388 65.2803 73
 3 -10 0 33.5355 52.2513 64
 -3 10 -1 7542.88 426.869 73
 -3 10 -1 8078.73 450.973 54
 -3 10 -1 7613.67 412.025 53
 3 10 1 7794.34 421.99 48
 -3 10 -1 6993.04 434.305 47
 -3 -10 -1 7345.78 404.942 41
 3 -10 1 6827.6 416.387 64
 3 -10 1 7932.81 436.69 62
 -3 10 -2 35.9724 47.7204 54
 -3 10 -2 -15.2164 49.4452 53
 3 10 2 -15.7436 48.9802 48
 -3 10 -2 18.0683 44.8423 47
 -3 -10 -2 -14.2412 48.1656 41
 -3 10 -2 16.8242 52.342 73
 3 -10 2 -16.4953 55.7894 64
 3 -10 2 98.4667 59.6216 62
 -3 10 -3 7421.27 426.503 54
 -3 10 -3 7378.31 412.302 53
 3 -10 3 7330.01 403.056 50
 -3 10 -3 7128.55 418.936 73
 3 10 3 7454.9 415.905 48
 -3 10 -3 7460.12 428.869 47
 -3 -10 -3 7282.25 395.412 41
 3 10 3 7836.1 409.321 68
 3 -10 3 7256.41 418.611 64
 3 10 3 7113.56 416.68 63
 3 -10 3 7026.44 409.603 62
 3 10 4 115.316 60.5055 68
 -3 10 -4 129.905 62.838 54
 -3 10 -4 107.633 64.5377 53
 3 -10 4 27.4555 40.7754 50
 -3 10 -4 48.657 48.1568 47
 -3 -10 -4 66.588 51.5504 41
 -3 10 -4 33.167 46.7151 73
 3 -10 4 46.9725 48.7576 64
 3 10 4 45.9726 49.8397 63
 3 -10 4 91.7325 51.7514 62
 -3 10 -5 386.996 83.643 54
 -3 10 -5 360.409 80.765 53
 3 -10 5 441.09 82.9534 50
 -3 10 -5 295.603 79.5248 47
 3 -10 5 478.882 98.1429 64
 -3 -10 -5 416.505 81.3692 41
 -3 10 -5 511.885 96.9773 73
 3 10 5 451.646 89.7822 68
 3 10 5 353.956 78.7848 63
 3 -10 5 317.962 77.8125 62
 -3 10 -6 1290.48 139.483 54
 -3 10 -6 1262.32 142.847 53
 3 -10 6 1155.5 121.753 50
 -3 10 -6 1113.67 129.072 47
 -3 -10 -6 1148.9 130.969 43
 -3 -10 -6 1374.28 135.604 41
 3 10 6 1336.78 142.148 68
 3 -10 6 1460.93 149.148 64
 3 10 6 1156.23 124.414 63
 3 -10 6 1327.78 140.713 62
 -3 10 -7 -13.3633 37.6063 53
 3 -10 7 28.6064 30.9858 50
 -3 -10 -7 11.8095 42.9044 43
 -3 -10 -7 -10.6781 37.4788 41
 3 10 7 -25.153 47.1893 68
 3 -10 7 12.9107 51.3818 64
 -3 10 -7 110.81 55.125 73
 -3 10 -8 181.152 58.0259 53
 -3 10 -8 110.439 50.4747 73
 -3 -10 -8 147.297 54.3359 43
 -3 -10 -8 244.669 51.7649 41
 3 10 8 181.61 59.5369 68
 3 -10 8 127.051 52.2507 64
 -3 10 -9 10.3759 33.718 73
 3 10 9 -10.8559 38.1041 46
 -3 -10 -9 9.04582 34.9879 43
 -3 -10 -9 71.386 39.3721 41
 3 10 9 -19.6735 41.267 68
 3 -10 9 19.9339 37.3993 64
 3 -10 9 18.5708 35.9144 61
 -3 10 -10 275.766 53.562 73
 -3 10 -10 336.099 62.8177 53
 3 10 10 274.809 57.1856 46
 -3 -10 -10 384.66 53.8664 41
 3 10 10 194.496 43.5178 69
 3 -10 10 253.149 53.9158 64
 3 -10 10 332.629 55.0909 61
 -3 10 -11 274.089 47.1061 73
 -3 10 -11 300.539 51.0945 53
 3 10 11 290.223 48.4274 46
 3 -10 11 329.331 50.1397 64
 3 -10 11 256.038 40.6803 61
 -3 11 12 3543.28 179.095 45
 -3 -11 12 3404.3 178.839 42
 -3 11 12 3017.1 167.244 69
 3 11 -12 3291.15 182.574 58
 3 11 -11 1065.38 98.3375 47
 -3 11 11 1338.77 110.131 45
 -3 -11 11 1211.82 107.206 42
 3 11 -11 1280.71 111.143 73
 -3 11 11 1083.78 95.3169 69
 3 -11 -11 1202.96 95.15 64
 3 11 -11 1267.71 111.083 58
 3 11 -10 495.622 74.7173 47
 -3 -11 10 534.516 79.0061 42
 3 11 -10 574.157 82.0611 73
 -3 11 10 508.808 69.1777 69
 3 -11 -10 561.548 72.3527 64
 3 11 -10 534.687 80.2806 58
 3 11 -9 448.762 76.7061 47
 -3 11 9 350.427 71.7809 45
 -3 -11 9 491.546 76.8926 42
 -3 11 9 323.604 58.8456 69
 3 -11 -9 458.182 71.3562 64
 3 11 -9 471.673 76.3853 73
 3 11 -8 12.3612 40.1681 47
 -3 11 8 11.6517 37.8625 45
 -3 -11 8 11.2269 36.4822 42
 3 11 -8 -10.9271 43.4881 73
 3 -11 -8 61.0446 36.9635 64
 3 11 -8 -12.289 36.4541 58
 3 11 -7 390.016 81.5361 47
 -3 11 7 260.466 66.743 45
 -3 -11 7 348.967 74.8445 42
 3 11 -7 360.636 70.2037 73
 3 -11 -7 279.469 65.5849 64
 3 11 -7 393.503 71.4089 63
 3 11 -7 312.451 76.0928 58
 -3 11 6 437.105 73.71 47
 -3 11 6 411.79 83.2785 45
 -3 -11 6 519.151 86.9982 42
 3 11 -6 506.803 83.2411 73
 3 -11 -6 408.452 78.747 64
 3 11 -6 368.509 75.34 63
 3 11 -6 618.045 99.609 58
 -3 11 5 87.5644 48.4355 54
 -3 11 5 110.654 48.9845 47
 3 11 -5 44.0357 47.7527 47
 -3 11 5 26.101 36.7976 45
 -3 -11 5 105.028 53.7291 42
 3 11 -5 43.4994 43.3404 73
 3 -11 -5 63.4322 44.5864 64
 3 11 -5 81.3126 50.9015 63
 3 11 -5 108.253 50.8249 58
 -3 11 4 1062.81 128.478 54
 -3 11 4 1474.58 147.006 47
 3 11 -4 1615.96 161.177 47
 -3 11 4 1139 131.459 45
 -3 -11 4 1303.92 140.041 42
 3 -11 -4 1491.63 145.334 64
 3 11 -4 999.848 130.915 63
 3 11 -4 1276.39 138.654 58
 3 -11 -3 40.7014 50.9106 64
 -3 11 3 28.8639 38.2967 54
 -3 11 3 14.422 46.8688 47
 3 11 -3 -14.656 47.6292 47
 -3 11 3 62.7012 44.0194 45
 3 11 -3 12.7129 37.7172 58
 -3 11 2 733.046 114.668 54
 -3 11 2 765.149 118.378 47
 3 11 -2 651.45 104.678 47
 3 -11 -2 717.103 107.655 64
 3 11 -2 618.955 108.221 63
 3 -11 -2 710.085 107.062 62
 -3 11 1 913.191 129.688 54
 3 11 -1 1065.57 125.26 47
 -3 11 1 1070.54 135.683 47
 3 -11 -1 1359.84 143.083 64
 3 11 -1 1165.21 145.19 63
 3 -11 -1 1013.7 129.493 62
 3 11 0 1462.47 141.775 47
 -3 11 0 1091.89 124.224 73
 -3 -11 0 1354.06 137.49 41
 3 -11 0 1326.78 142.601 64
 3 -11 0 1233.04 140.302 62
 -3 11 -1 283.817 79.8947 54
 3 -11 1 342.55 72.3631 50
 -3 11 -1 165.048 62.1621 47
 -3 11 -1 259.642 64.3083 73
 -3 -11 -1 433.157 82.0546 41
 3 -11 1 313.23 75.1595 64
 3 11 1 355.552 85.1215 63
 3 -11 1 347.41 79.9019 62
 -3 11 -2 417.21 84.0871 54
 3 -11 2 517.126 84.3931 50
 -3 11 -2 346.037 80.9467 47
 3 11 2 404.356 78.6865 46
 -3 -11 -2 271.136 68.1345 41
 -3 11 -2 354.421 75.1563 73
 3 -11 2 424.316 87.0416 64
 3 11 2 364.417 78.7415 63
 3 -11 2 282.936 69.3349 62
 -3 11 -3 -13.5419 45.804 54
 3 -11 3 -10.5371 40.7575 50
 -3 11 -3 121.717 55.3003 47
 3 11 3 -12.6878 44.5352 46
 -3 -11 -3 32.239 42.7715 41
 -3 11 -3 25.2394 44.2964 73
 3 -11 3 12.7352 39.6248 64
 3 11 3 25.8094 40.152 63
 3 -11 3 85.3454 48.5252 62
 -3 11 -4 1524.99 148.726 54
 3 -11 4 1393.01 126.514 50
 -3 11 -4 1563.16 153.535 47
 3 11 4 1772.3 160.06 46
 -3 -11 -4 1847.12 145.067 41
 -3 11 -4 1973.57 163.429 73
 3 11 4 1242.88 123.711 68
 3 -11 4 1539.7 149.189 64
 3 11 4 1670.74 148.004 63
 3 -11 4 1543.09 144.575 62
 -3 11 -5 -21.8618 32.4246 54
 -3 11 -5 10.1456 34.3137 53
 3 -11 5 31.501 28.6108 50
 -3 11 -5 21.4813 39.0206 47
 3 11 5 -23.5395 36.617 46
 -3 11 -5 11.5872 39.1894 73
 -3 -11 -5 27.5113 36.496 41
 3 11 5 -9.61385 29.9097 68
 3 -11 5 -11.1352 33.0307 64
 3 11 5 28.7196 32.3778 63
 3 -11 5 -20.6287 43.2689 62
 -3 11 -6 390.989 67.0624 54
 -3 11 -6 396.36 68.963 53
 -3 11 -6 350.091 62.5057 47
 3 11 6 335.605 71.2916 46
 -3 -11 -6 357.739 59.7006 41
 -3 11 -6 297.07 65.5161 73
 3 -11 6 482.533 76.3113 64
 3 11 6 249.362 49.9961 63
 -3 11 -7 210.86 52.9324 53
 3 11 7 248.772 55.0286 46
 -3 -11 -7 206.944 44.8942 41
 3 -11 7 157.938 49.1796 64
 3 -11 7 213.275 50.1817 61
 3 -11 8 -6.09895 29.1733 61
 3 11 8 -23.9683 31.7974 46
 -3 -11 -8 27.1052 25.4276 41
 -3 11 -8 7.73804 29.9294 73
 3 -11 8 -29.1178 28.9721 64
 -3 11 -9 34.3933 27.4176 73
 3 -11 9 -11.0219 23.6896 64
 3 12 -9 28.2628 23.1137 47
 -3 12 9 5.69302 24.4735 45
 -3 -12 9 -42.5494 24.9468 42
 3 -12 -9 17.1894 19.7498 64
 3 12 -8 216.083 47.1118 47
 -3 12 8 169.88 41.16 45
 -3 -12 8 188.145 41.6174 42
 3 12 -8 95.2582 30.1101 73
 3 -12 -8 195.509 39.6276 64
 3 12 -7 298.289 44.3718 73
 3 12 -7 441.622 67.9968 47
 -3 12 7 416.503 62.8357 45
 -3 -12 7 496.395 67.5209 42
 3 -12 -7 378.454 58.067 64
 -3 12 6 2367.07 154.638 45
 -3 -12 6 2284.34 152.233 42
 3 -12 -6 2157.78 148.198 64
 3 12 -6 1815.71 136.499 63
 -3 12 5 13.8468 29.8127 47
 3 12 -5 19.1874 37.1461 47
 -3 12 5 65.8425 38.6415 45
 -3 -12 5 138.772 43.0864 42
 3 -12 -5 76.597 37.4866 64
 3 12 -5 118.177 43.405 63
 3 -12 -5 8.74943 38.5354 62
 -3 12 4 33.6925 38.9269 47
 3 12 -4 146.005 50.1796 47
 -3 12 4 234.617 52.1903 45
 -3 -12 4 162.84 45.0932 42
 3 -12 -4 81.5114 43.5152 64
 3 12 -4 123.537 48.998 63
 3 -12 -4 146.569 45.6561 62
 -3 12 3 94.8411 40.8954 54
 -3 12 3 94.5354 42.6499 47
 3 12 -3 152.549 51.4774 47
 -3 -12 3 64.821 38.9796 42
 3 -12 -3 122.713 46.9644 64
 3 12 -3 91.938 47.0539 63
 3 -12 -3 75.2459 45.958 62
 -3 12 2 706.5 91.5138 54
 -3 12 2 546.099 81.2799 47
 3 12 -2 716.639 87.2846 47
 -3 -12 2 577.728 83.5538 42
 3 -12 -2 695.299 90.5565 64
 3 12 -2 679.257 91.7411 63
 3 -12 -2 721.026 88.6144 62
 -3 12 1 104.005 43.7727 54
 3 -12 -1 92.5311 42.6388 50
 -3 12 1 83.5354 49.1014 47
 3 12 -1 150.938 42.9529 47
 -3 -12 1 92.2495 40.7408 42
 3 -12 -1 77.7202 38.824 64
 3 12 -1 85.6649 43.9253 63
 3 -12 -1 169.3 48.4528 62
 3 -12 0 23.7245 29.7049 50
 3 -12 0 48.0557 37.198 64
 3 -12 0 64.0687 38.4207 62
 -3 12 -1 253.451 58.8909 54
 3 -12 1 179.273 42.3811 50
 -3 12 -1 127.824 35.4057 73
 -3 12 -1 203.19 54.2012 47
 3 -12 1 102.762 45.8794 64
 3 12 1 179.874 56.5222 63
 3 -12 1 209.526 50.7933 62
 -3 12 -2 303.585 54.7486 73
 -3 12 -2 411.792 68.6289 54
 3 -12 2 424.88 55.9186 50
 -3 12 -2 391.889 70.2413 47
 3 -12 2 560.562 74.0629 64
 3 12 2 596.011 79.5696 63
 3 -12 2 349.576 59.209 62
 -3 12 -3 8.71645 33.7307 54
 -3 12 -3 8.63253 33.4063 47
 3 12 3 46.656 31.8997 46
 -3 12 -3 55.8814 27.8221 73
 3 -12 3 57.9427 36.4367 64
 3 12 3 47.9806 35.202 63
 3 -12 3 14.6767 33.7416 62
 -3 12 -4 60.2051 36.0429 54
 -3 12 -4 102.826 39.6208 47
 3 12 4 45.3809 32.232 46
 -3 12 -4 80.3711 32.6974 73
 3 -12 4 67.2511 33.6662 64
 3 12 4 19.1416 26.154 63
 -3 12 -5 -11.8289 25.4245 54
 -3 12 -5 22.2627 24.4882 47
 3 12 5 -11.8296 22.1936 46
 -3 12 -5 -18.1615 24.0933 73
 3 -12 5 -12.9287 25.0021 64
 3 -12 5 20.6701 19.3899 61
 -3 12 -6 145.815 33.8803 73
 3 12 6 69.1083 26.0386 46
 3 -12 6 140.473 34.0086 64
 3 -13 -2 85.069 27.4373 64
 3 13 -2 127.46 31.8124 63
 3 -13 -1 72.3015 25.2033 64
 3 13 -1 78.2751 27.2656 63
 3 -13 0 117.413 29.3963 64
 -4 0 21 -13.4182 24.3782 65
 -4 0 20 64.3304 41.5712 52
 -4 0 20 116 46.3293 65
 -4 0 19 -12.2447 36.3218 65
 -4 0 19 13.5649 47.6103 52
 -4 0 18 15.9693 49.7475 52
 -4 0 18 172.788 63.4035 65
 -4 0 17 -31.9975 49.7853 65
 -4 0 16 37058.1 1438.21 35
 -4 0 16 34816.2 1417.47 69
 -4 0 16 36463.3 1430.44 65
 -4 0 15 -20.8264 80.5486 16
 -4 0 15 38.5938 57.2408 52
 -4 0 15 20.5413 63.9063 44
 -4 0 15 -18.0209 37.799 35
 -4 0 15 -17.5304 40.2798 69
 -4 0 15 69.0993 60.6313 65
 -4 0 14 7691.38 451.121 35
 -4 0 14 8685.53 491.116 16
 -4 0 13 39.4389 41.3801 16
 -4 0 13 34.8219 36.5405 35
 -4 0 12 278.664 78.6269 16
 4 0 -12 356.725 81.9148 26
 -4 0 12 299.128 80.1659 35
 -4 0 11 51.7458 45.7637 16
 -4 0 11 -15.6931 38.9476 35
 4 0 -11 15.139 28.4026 32
 -4 0 10 3943.49 288.619 16
 -4 0 10 4862.48 304.346 25
 -4 0 10 4566.58 297.29 35
 4 0 -10 4894.15 300.679 32
 -4 0 9 14.4488 38.3354 16
 -4 0 9 -13.9866 32.1375 25
 -4 0 9 -13.8045 34.2604 35
 4 0 -9 42.8947 35.4858 32
 -4 0 8 4576.25 282.207 16
 -4 0 8 4771.94 282.416 25
 4 0 -8 4716.37 276.953 23
 4 0 -8 4108.25 263.219 4
 -4 0 8 4607.65 281.499 35
 -4 0 8 4559.21 275.07 5
 -4 0 7 -12.2146 32.4073 5
 -4 0 7 35.5556 38.5121 16
 -4 0 7 -11.479 30.4558 25
 4 0 -7 12.0114 29.8102 23
 4 0 -7 -11.9688 35.5035 4
 -4 0 7 -12.2744 32.5661 35
 -4 0 6 458.871 75.5478 16
 -4 0 6 474.025 80.8458 5
 -4 0 6 486.565 74.0483 25
 4 0 -6 493.981 79.8903 23
 4 0 -6 666.208 89.5404 4
 4 0 -6 540.773 76.8809 30
 -4 0 5 -9.56567 26.9192 16
 -4 0 5 24.1479 37.5636 5
 -4 0 5 -9.31762 28.9885 25
 4 0 -5 11.8068 27.129 4
 4 0 -5 -11.5575 30.6642 23
 4 0 -5 9.88215 24.526 30
 -4 0 5 -10.3179 30.6065 36
 -4 0 5 -8.77 26.0151 17
 -4 0 4 16424 659.47 25
 4 0 -4 16933.8 701.011 23
 -4 0 4 16070.7 679.074 36
 4 0 -4 16135 677.416 30
 -4 0 4 16409.5 659.254 17
 -4 0 4 17844.3 711.556 5
 4 0 -3 20.474 31.8504 30
 -4 0 3 -7.46854 19.8184 25
 4 0 -3 -22.7247 36.923 23
 -4 0 3 -9.83655 31.9652 36
 -4 0 3 -11.0464 32.7692 14
 -4 0 3 -16.2462 29.5133 17
 4 0 -2 198223 6787.26 23
 -4 0 2 197781 6783.51 14
 -4 0 2 202024 6770.65 36
 4 0 -2 199554 6781.02 30
 -4 0 2 193778 6743.01 17
 -4 0 2 196446 6793.93 5
 -4 0 1 12.0049 35.6385 5
 -4 0 1 -10.062 32.7263 36
 4 0 -1 -10.9925 37.2049 30
 4 0 0 32055.2 1288.05 23
 -4 0 0 34712 1292.33 14
 -4 0 0 35568.2 1285.49 36
 4 0 0 33727 1278.65 32
 4 0 0 34691.4 1294.39 30
 -4 0 0 33882.8 1302.17 5
 -4 0 -1 33.0409 34.2647 36
 -4 0 -1 -12.169 34.245 5
 4 0 1 -11.8055 29.2991 23
 4 0 1 -10.147 26.9217 34
 4 0 1 -11.8238 33.2734 4
 -4 0 -1 -11.7217 31.0996 14
 4 0 1 99.6871 43.8601 32
 -4 0 -2 1468.96 147.922 14
 4 0 2 1678.64 150.838 4
 4 0 2 1645.14 145.033 34
 -4 0 -2 1841.86 159.568 36
 4 0 2 2085.2 150.807 32
 -4 0 -2 1767.14 156.072 5
 -4 0 -3 61.7341 43.3355 5
 4 0 3 -11.9515 29.662 4
 -4 0 -3 -12.8957 36.2905 14
 -4 0 -3 -12.593 35.4386 36
 4 0 3 -12.181 32.319 34
 -4 0 -4 12035.3 550.4 14
 -4 0 -4 10824.9 540.468 36
 4 0 4 11106.4 522.557 4
 4 0 4 12331.5 549.194 34
 -4 0 -5 14.6866 33.7458 36
 4 0 5 14.5944 36.2208 34
 -4 0 -5 -14.4925 33.2998 14
 -4 0 -6 2157.2 191.826 36
 -4 0 -6 1967 183.741 14
 4 0 6 1746.65 176.976 34
 -4 0 -7 16.2337 43.0743 14
 4 0 7 17.1545 48.2777 34
 4 0 8 110.011 57.1333 34
 -4 0 -8 84.927 50.4867 14
 4 0 9 -19.2933 51.1919 34
 -4 0 -9 -17.4979 40.2097 14
 4 0 10 296.143 84.188 50
 -4 0 -10 458.325 100.214 75
 4 0 10 375.905 91.515 74
 4 0 10 501.046 97.7138 37
 -4 0 -10 405.325 94.3348 14
 4 0 10 258.267 82.1762 34
 -4 0 -11 33.8336 63.476 75
 4 0 11 35.6013 44.1805 37
 4 0 11 -17.1151 45.4118 61
 4 0 12 1740.75 185.263 49
 -4 0 -12 2199.66 203.151 75
 4 0 12 2024.79 207.857 34
 4 0 12 2173.34 199.884 61
 4 0 13 -15.771 46.798 49
 -4 0 -13 -45.1866 50.9571 75
 -4 0 -13 -31.2259 56.735 59
 4 0 13 -46.195 40.8728 61
 -4 0 -14 719.95 103.376 56
 4 0 14 1137.69 136.224 49
 -4 0 -14 1194.3 134.74 75
 4 0 14 1085.44 129.704 61
 -4 0 -14 1046.76 129.619 59
 -4 0 -15 -45.9551 54.953 59
 -4 0 -15 43.2822 32.4828 56
 -4 0 -15 55.1317 45.0864 75
 4 0 15 11.2349 33.3289 61
 -4 0 -16 278.36 59.4776 75
 -4 0 -16 301.909 61.9733 59
 4 0 16 288.747 57.7128 61
 4 0 17 -11.5827 26.0548 49
 -4 0 -17 -23.7579 30.0044 59
 4 0 17 -12.8845 22.6127 70
 -4 0 -17 21.94 27.7087 75
 -4 1 21 1047.78 90.6374 65
 -4 -1 21 798.848 80.619 65
 -4 -1 20 -41.6295 32.3852 52
 -4 1 20 -29.3274 34.3174 65
 -4 -1 20 9.05155 37.9771 65
 -4 -1 19 319.213 78.6549 52
 -4 1 19 297.604 72.5067 65
 -4 -1 19 348.645 77.0652 65
 -4 -1 18 977.217 132.604 52
 -4 1 18 847.86 118.089 65
 -4 -1 18 976.675 124.324 65
 -4 1 17 11522.2 584.678 52
 -4 -1 17 11801.5 590.34 52
 -4 -1 17 11418.6 595.381 44
 -4 1 17 11832.3 598.285 44
 -4 1 17 11007.3 554.65 69
 -4 1 17 11202.5 567.884 65
 -4 -1 17 11865.5 568.732 65
 -4 1 16 11234 577.246 52
 -4 -1 16 11408.7 580.093 52
 -4 -1 16 11174.4 586.239 44
 -4 1 16 10973.2 581.135 44
 -4 1 16 10460.2 559.014 35
 -4 1 16 11246.4 558.762 69
 4 1 -16 11182.3 570.263 14
 -4 1 16 10328.5 550.245 65
 -4 -1 16 10098.6 537.827 65
 -4 1 15 12113.9 595.498 52
 -4 1 15 10367.4 557.942 69
 -4 -1 15 10842.3 585.263 44
 -4 1 15 11061.1 589.975 44
 -4 1 15 11040.3 574.689 35
 -4 -1 15 10455.6 545.87 35
 4 1 -15 11278.8 580.202 14
 -4 1 15 10545.6 558.501 65
 -4 -1 15 11776.8 565.295 65
 -4 1 15 10416.8 583.347 16
 -4 -1 14 7587.47 414.174 35
 -4 1 14 6734.57 419.32 35
 4 1 -14 6884.12 421.742 29
 -4 1 14 6529.62 426.195 16
 -4 1 13 2148.54 212.98 16
 4 1 -13 1758.7 187.514 26
 -4 -1 13 2031.7 190.342 35
 -4 1 13 1871.88 195.199 35
 -4 -1 13 2580.29 241.978 16
 4 1 -13 2023.56 201.753 29
 -4 1 12 2334.06 218.653 16
 4 1 -12 2090.59 203.884 26
 -4 -1 12 1943.88 188.448 35
 -4 1 12 2510.04 218.498 35
 -4 -1 12 2577.74 224.066 16
 -4 1 11 1247.85 155.555 16
 4 1 -11 1482.51 164.212 26
 -4 -1 11 1264.03 143.598 35
 -4 1 11 1676.9 169.175 35
 4 1 -11 1333.47 148.942 32
 -4 -1 11 1443.73 160.732 16
 -4 -1 10 15.7582 36.2361 16
 -4 1 10 16.2492 45.7494 16
 4 1 -10 32.6467 40.5368 26
 -4 -1 10 46.7449 41.3655 25
 4 -1 -10 68.2111 36.2235 23
 -4 -1 10 13.7975 38.8541 35
 -4 1 10 124.99 54.8553 35
 4 1 -10 59.4216 41.8292 32
 -4 -1 9 62.0507 38.6175 5
 -4 -1 9 14.3267 35.5651 16
 -4 1 9 36.7619 36.358 5
 -4 1 9 14.9254 37.0506 16
 -4 -1 9 14.29 48.3371 25
 4 -1 -9 39.9607 35.3498 23
 -4 -1 9 12.9383 38.3876 35
 -4 1 9 73.3783 45.6646 35
 4 1 -9 -14.4244 33.1526 32
 -4 -1 8 376.087 72.476 5
 -4 -1 8 362.207 73.7363 16
 -4 1 8 327.735 74.5049 16
 -4 1 8 433.787 79.7103 5
 -4 -1 8 287.397 70.2953 25
 4 1 -8 286.239 62.379 23
 4 -1 -8 388.195 73.7579 23
 4 1 -8 391.392 69.8214 4
 -4 -1 8 413.392 73.9559 35
 -4 1 8 345.681 74.2947 35
 4 1 -8 334.173 71.2982 32
 4 -1 -8 292.31 61.6968 30
 -4 -1 7 1252.98 125.53 16
 -4 1 7 998.214 117.21 16
 4 1 -7 1172.9 123.312 4
 -4 1 7 1076.86 117.287 25
 -4 -1 7 1192.65 125.753 25
 4 1 -7 1215.13 124.526 23
 4 -1 -7 1205.27 128.009 23
 -4 1 7 1177.46 130.03 35
 4 1 -7 1153.44 127.538 32
 -4 -1 7 1164.67 126.632 5
 4 -1 -7 1322.65 124.696 30
 -4 -1 6 174.21 55.0813 5
 -4 -1 6 258.535 55.2063 16
 -4 1 6 136.675 46.96 16
 -4 1 6 192.552 48.848 25
 -4 -1 6 185.164 55.3514 25
 4 1 -6 221.758 56.1513 23
 4 -1 -6 304.984 64.0001 23
 4 1 -6 97.1114 44.5126 4
 4 1 -6 167.851 53.1375 32
 4 -1 -6 162.872 45.9492 30
 -4 1 5 1621.72 139.919 16
 -4 1 5 1745.94 135.301 25
 -4 -1 5 1882.44 144.984 25
 4 1 -5 1529.83 142.351 23
 4 -1 -5 1641.51 148.073 23
 -4 -1 5 1724.27 148.57 36
 -4 1 5 1353.99 127.147 36
 -4 1 5 1600.96 143.584 14
 4 1 -5 1808.29 154.823 4
 -4 -1 5 1793.08 155.729 5
 4 1 -5 1394.47 144.897 32
 4 -1 -5 2035.49 156.06 30
 -4 -1 5 1743.74 141.814 17
 -4 1 4 8074.04 383.896 16
 -4 1 4 8240.87 369.502 25
 -4 -1 4 8253.09 383.318 25
 -4 -1 4 8048.85 393.777 36
 4 1 -4 8361.55 404.512 23
 4 -1 -4 8439.01 407.562 23
 -4 -1 4 8002.38 401.773 14
 -4 1 4 8229.15 402.976 14
 -4 1 4 8436.74 386.568 36
 4 1 -4 7880.06 407.242 4
 4 1 -4 8235.25 386.782 30
 4 -1 -4 7744.31 392.025 30
 -4 -1 4 8684.38 416.177 5
 -4 -1 4 8098.71 385.542 17
 -4 -1 3 63802.9 2302.39 36
 -4 -1 3 65176.6 2275.65 25
 4 1 -3 65667 2320.64 23
 4 -1 -3 66501.6 2319.36 23
 -4 -1 3 65733.6 2312.75 14
 -4 1 3 65238 2310.04 14
 -4 1 3 63508.5 2282.44 36
 4 1 -3 67181.5 2324.97 4
 -4 -1 3 63601.3 2290.86 17
 4 -1 -3 63990 2279.85 33
 4 1 -3 61653.5 2317.32 32
 4 1 -3 61783.8 2289.5 30
 4 -1 -3 65569.4 2309.52 30
 4 1 -2 136556 4759.19 4
 -4 -1 2 138789 4699.92 25
 4 1 -2 131414 4748.77 23
 -4 -1 2 137901 4742.93 14
 -4 1 2 136479 4717.28 36
 -4 -1 2 135316 4736.02 36
 4 -1 -2 134304 4717.02 33
 4 1 -2 141821 4751.07 32
 4 1 -2 138133 4734.8 30
 4 -1 -2 137755 4746.04 30
 -4 -1 2 137963 4759.29 5
 4 1 -1 19488.5 847.024 23
 4 -1 -1 21316.5 854.19 23
 -4 -1 1 21728.1 852.105 14
 4 1 -1 21412.7 851.208 32
 -4 -1 1 21021.5 844.32 36
 -4 1 1 21533.9 834.022 36
 4 -1 -1 21745.3 856.494 30
 -4 -1 1 21462.7 864.081 5
 -4 1 0 3511.32 228.409 24
 4 1 0 3262.01 226.647 23
 4 -1 0 3670.5 230.532 23
 -4 -1 0 3359.21 223.466 14
 -4 1 0 3462.05 226.9 14
 -4 -1 0 3233.08 218.698 36
 4 1 0 3597.09 234.455 4
 -4 1 0 3570.59 215.15 36
 4 1 0 3278.02 218.929 32
 4 -1 0 3633.02 230.54 30
 -4 -1 0 3186.48 224.207 5
 -4 1 -1 11898.7 528.992 36
 4 -1 1 11652.7 542.478 30
 -4 1 -1 12156.7 535.43 24
 4 -1 1 12660.1 543.229 23
 4 1 1 11177.7 536.99 4
 -4 -1 -1 12986.3 546.508 14
 -4 1 -1 11107.3 534.115 14
 4 1 1 11385.6 522.767 32
 -4 -1 -1 12401.3 549.479 5
 -4 -1 -2 389.379 75.0538 5
 -4 1 -2 169.432 51.5973 36
 -4 1 -2 360.159 66.8926 24
 4 -1 2 197.926 57.4508 23
 4 1 2 388.539 73.4758 4
 4 1 2 228.497 54.9789 34
 -4 -1 -2 260.689 60.5234 14
 -4 1 -2 216.783 58.0613 14
 4 1 2 347.689 60.5706 32
 -4 1 -3 9431.61 453.758 24
 -4 -1 -3 10174.1 467.289 14
 -4 1 -3 9642.44 474.814 14
 -4 1 -3 9872.41 462.475 36
 4 1 3 9779.52 459.291 4
 4 1 3 9175.46 447.087 34
 4 -1 3 8492.61 454.795 34
 -4 -1 -3 9103.78 455.334 5
 -4 1 -4 1138.27 128.202 24
 -4 1 -4 1548.75 150.828 36
 -4 -1 -4 1482.24 146.904 14
 4 1 4 1418.44 136.629 4
 -4 1 -4 1550.28 156.084 14
 4 -1 4 1307.74 136.01 4
 4 1 4 1491.91 141.87 34
 4 -1 4 1508.91 152.451 34
 -4 -1 -5 15.0184 39.8489 36
 -4 1 -5 -14.3747 38.1411 36
 4 1 5 14.0468 34.8645 34
 4 -1 5 45.841 43.0029 34
 -4 -1 -5 13.7117 36.3823 14
 -4 1 -5 45.9056 40.601 14
 -4 -1 -6 -16.1377 42.8265 36
 4 1 6 30.7653 38.1886 34
 4 -1 6 16.5061 37.9382 34
 4 1 6 69.5093 39.1328 38
 -4 -1 -6 28.871 38.3116 14
 -4 1 -6 32.5701 43.2174 14
 4 1 7 1620.06 169.44 34
 -4 -1 -7 1422.63 158.177 14
 -4 1 -7 1656.2 174.555 14
 -4 -1 -7 1380.95 166.185 36
 4 -1 7 1328.36 163.515 34
 -4 -1 -8 18.3019 42.0619 36
 4 1 8 35.8151 41.1559 34
 4 -1 8 37.6165 46.6869 34
 -4 1 -8 18.1012 37.9779 14
 4 1 9 775.23 123.748 37
 -4 -1 -9 497.479 105.22 36
 4 1 9 698.426 119.315 34
 4 -1 9 688.104 119.937 34
 -4 1 -9 542.51 105.917 14
 -4 -1 -10 58.8115 58.2072 36
 -4 1 -10 108.625 65.8215 55
 4 -1 10 187.322 74.593 50
 -4 -1 -10 156.227 65.1817 75
 -4 1 -10 130.352 70.0881 75
 4 1 10 77.4136 51.4109 37
 4 -1 10 105.008 51.9772 37
 4 1 10 155.758 65.8986 34
 4 -1 10 60.3598 53.4423 34
 -4 1 -10 56.7424 56.1633 14
 4 -1 10 53.2734 50.0372 61
 -4 -1 -10 70.2576 54.7042 59
 -4 1 -10 -34.7287 67.207 59
 -4 1 -11 17.6062 54.7797 55
 4 -1 11 18.5723 49.281 50
 4 1 11 87.0957 61.1422 49
 -4 -1 -11 -17.2313 53.6135 75
 -4 1 -11 -32.4064 56.8748 75
 4 1 11 18.7191 39.2704 37
 -4 -1 -11 78.2128 51.8831 36
 4 1 11 58.5705 54.9461 34
 4 -1 11 40.0459 46.0127 34
 -4 1 -11 55.7342 42.6933 14
 4 -1 11 -17.7439 47.0831 61
 -4 -1 -11 34.7945 54.1297 59
 -4 1 -11 17.2707 51.2359 59
 -4 1 -12 477.104 98.2755 55
 4 -1 12 319.886 94.9969 50
 4 1 12 385.483 91.0398 49
 -4 -1 -12 347.296 93.7835 75
 -4 1 -12 373.343 89.4986 75
 -4 -1 -12 320.718 85.6429 36
 4 -1 12 231.263 83.6338 34
 4 1 12 454.104 101.055 34
 4 1 12 299.129 81.6981 61
 -4 -1 -12 350.056 87.8129 59
 -4 1 -12 315.496 92.8615 59
 4 -1 12 307.997 84.1874 61
 -4 1 -13 2441.07 205.608 55
 -4 -1 -13 2513.84 213.079 59
 4 1 13 2507.06 214.824 49
 -4 -1 -13 2363.51 206.761 75
 -4 1 -13 2361.16 205.958 75
 4 1 13 2460.65 206.294 61
 4 -1 13 2341.03 208.585 61
 -4 1 -13 2621.3 217.887 59
 -4 1 -14 13.4997 50.6529 59
 -4 -1 -14 24.5084 36.3501 56
 4 1 14 27.2448 46.0729 49
 -4 1 -14 -12.5149 45.4665 75
 4 1 14 -12.7728 37.8885 61
 4 -1 14 13.9067 43.2653 61
 -4 -1 -14 -13.4421 64.2943 59
 -4 -1 -15 398.452 71.6336 56
 4 1 15 588.073 89.4049 49
 4 -1 15 450.445 81.854 49
 -4 1 -15 461.342 77.2149 75
 4 1 15 450.149 76.926 61
 4 -1 15 321.818 71.4855 61
 -4 -1 -15 477.958 84.7694 59
 -4 1 -15 549.984 86.859 59
 -4 -1 -16 20.0302 26.5719 56
 -4 -1 -16 8.47871 35.5685 59
 4 1 16 8.66079 33.4968 49
 4 -1 16 -8.49448 33.806 49
 -4 1 -16 -7.6281 28.6219 75
 4 1 16 9.1766 31.0366 70
 4 -1 16 -8.70549 32.6644 61
 4 -1 17 926.627 80.5552 49
 -4 -1 -17 991.669 85.2842 59
 -4 1 -17 883.097 72.8688 75
 4 1 17 913.3 84.5891 70
 -4 -2 21 73.6942 36.4859 52
 -4 -2 21 51.8204 23.8774 65
 -4 -2 20 -19.1127 44.8256 52
 -4 2 20 -28.1797 44.0605 65
 -4 -2 20 -7.8945 29.6282 65
 -4 -2 19 250.616 66.9088 52
 -4 2 19 301.983 69.3244 65
 -4 -2 19 157.565 53.5831 65
 -4 2 18 164.749 63.1179 52
 -4 -2 18 90.5268 58.6643 52
 -4 2 18 216.093 70.4766 65
 -4 2 18 280.837 72.0983 69
 -4 -2 18 190.106 64.304 65
 -4 2 17 185.425 77.6121 52
 -4 -2 17 85.5671 55.8153 52
 -4 2 17 207.445 81.2209 44
 -4 2 17 106.75 60.8802 69
 -4 2 17 146.102 62.968 65
 -4 -2 17 186.29 64.6435 65
 4 2 -16 1704.78 189.097 14
 -4 2 16 2012.68 202.896 35
 -4 2 16 2044.08 203.128 52
 -4 -2 16 1682.78 188.18 52
 -4 -2 16 2028.23 217.091 44
 -4 2 16 2113.15 208.772 44
 -4 2 16 1994.66 196.581 69
 -4 2 16 1972.71 196.755 65
 -4 -2 16 2122.49 190.193 65
 -4 2 16 1575.32 189.626 16
 -4 2 15 2441.63 224.969 52
 -4 -2 15 2668.79 236.428 52
 -4 -2 15 2551.12 243.666 44
 -4 2 15 2092.82 216.16 44
 -4 2 15 2314.65 223.32 35
 -4 2 15 2359.74 219.871 69
 4 2 -15 2510.29 233.33 14
 -4 2 15 2454.93 226.541 65
 -4 -2 15 2372.26 208.202 65
 4 2 -15 2551.03 230.673 29
 4 2 -14 725.98 127.1 29
 -4 2 14 641.11 120.401 16
 -4 2 14 816.804 126.635 52
 -4 -2 14 789.489 131.191 52
 -4 -2 14 795.874 131.5 44
 -4 2 14 639.006 122.301 44
 -4 2 14 596.123 112.389 65
 -4 2 14 838.611 132.816 35
 -4 2 14 651.096 119.476 69
 -4 2 13 2318.68 223.879 16
 4 2 -13 1555.63 181.672 26
 -4 -2 13 2211.04 212.882 25
 4 2 -13 1984.85 203.273 29
 4 2 -12 -18.8568 55.9381 29
 -4 2 12 -19.2839 47.862 16
 4 2 -12 -18.3789 45.616 26
 -4 -2 12 18.3602 48.7155 25
 -4 2 11 -36.3537 45.1138 16
 4 2 -11 35.7245 44.3332 26
 -4 -2 10 399.097 94.3568 16
 -4 2 10 491.945 94.9739 16
 4 2 -10 257.094 78.1219 26
 4 2 -10 322.165 77.1771 32
 -4 -2 10 470.25 80.9553 35
 4 -2 -10 361.58 72.1635 30
 -4 2 9 7891.49 431.364 16
 4 2 -9 7468.5 431.024 26
 -4 -2 9 7582.35 419.65 25
 4 2 -9 8168.15 430.025 32
 4 -2 -9 8176.21 411.274 30
 -4 -2 9 7824.87 420.997 16
 -4 2 8 14069.8 640.541 16
 4 2 -8 14517.8 656.93 26
 -4 -2 8 14187.3 636.45 25
 4 2 -8 14187.3 622.844 4
 -4 2 8 13637.3 636.214 35
 4 2 -8 14540.1 648.128 32
 -4 -2 8 13795.9 623.878 5
 4 -2 -8 13950.2 618.93 30
 -4 -2 8 13342.3 617.846 16
 -4 2 7 1214.06 134.297 16
 4 2 -7 1269.87 142.348 26
 -4 -2 7 1347.72 135.972 25
 4 2 -7 1093.54 118.893 23
 4 2 -7 1264.87 133.521 4
 -4 2 7 1464.39 146.24 35
 4 2 -7 1409.15 144.649 32
 -4 -2 7 1061.15 126.281 5
 4 -2 -7 1072.67 120.603 30
 -4 -2 7 1288.35 126.281 16
 -4 2 6 3174.36 217.128 16
 -4 -2 6 2982.47 208.385 25
 4 2 -6 2810.62 205.228 23
 -4 -2 6 2698.31 201.357 17
 4 2 -6 3043.26 218.27 4
 4 -2 -6 2875.24 194.186 33
 4 2 -6 3185.76 226.595 32
 -4 -2 6 2853.66 214.502 5
 4 -2 -6 3241.16 217.597 30
 -4 2 5 1072.09 114.64 16
 4 2 -5 1108.39 130.813 32
 -4 -2 5 1173 119.745 25
 4 2 -5 1373.53 132.38 23
 -4 2 5 944.017 110.722 14
 4 2 -5 918.227 113.684 4
 4 -2 -5 1170.04 114.066 33
 -4 -2 5 1221.03 131.371 5
 4 -2 -5 1019.32 115.423 30
 -4 -2 5 1017.93 113.325 17
 -4 2 4 6852.92 338.18 16
 -4 -2 4 7136.2 338.122 25
 4 2 -4 6633.43 346.31 23
 -4 2 4 6390.68 335.758 14
 4 2 -4 6315.07 346.724 4
 -4 2 4 6083.49 306.438 36
 4 -2 -4 6229.19 326.604 33
 4 2 -4 5727.92 341.258 32
 -4 -2 4 6363.11 353.442 5
 4 -2 -4 6781.67 348.186 30
 -4 -2 4 6276.93 332.754 17
 4 -2 -3 55864.8 1990.28 30
 -4 2 3 55453.8 1965.52 16
 -4 -2 3 53005.9 1977.76 36
 -4 -2 3 52450.2 1957.42 25
 4 2 -3 56527.9 1996.33 23
 -4 -2 3 55466.9 1984.17 14
 -4 2 3 53310.3 1977.32 14
 4 2 -3 54806.4 1997.86 4
 -4 2 3 53225.3 1941.28 36
 4 -2 -3 56978.6 1974.82 33
 4 2 -3 53583.6 1992.19 32
 -4 -2 3 55690.8 1978.08 17
 -4 -2 2 7561.1 378.765 36
 -4 -2 2 7956.85 365.975 25
 -4 2 2 7340.8 387.167 24
 4 -2 -2 7823.2 387.538 23
 -4 -2 2 7532.36 381.5 14
 -4 2 2 7741.75 382.374 14
 4 2 -2 7191.77 386.386 4
 -4 2 2 7131.2 348.798 36
 4 2 -2 7393.91 388.82 32
 4 -2 -2 7803.65 378.051 33
 -4 -2 2 7308.83 390.916 5
 4 -2 -2 8234.24 393.982 30
 -4 -2 1 -13.0653 30.0208 5
 4 -2 -1 60.4582 39.2916 30
 -4 -2 1 17.2395 24.2577 25
 -4 2 1 -12.2824 38.2126 24
 4 -2 -1 -11.6824 32.8762 23
 -4 -2 1 22.8646 33.9125 36
 -4 2 1 8.84837 23.4771 36
 -4 -2 1 22.1233 29.3491 14
 -4 2 1 -11.6798 30.989 14
 4 -2 -1 11.0262 31.0295 33
 4 2 -1 12.0077 33.7917 32
 -4 2 0 4137.49 256.467 24
 4 -2 0 4357.69 257.395 23
 -4 -2 0 4047.12 245.645 14
 -4 2 0 3951.97 254.284 14
 4 2 0 4062.88 258.333 4
 -4 -2 0 4273.79 256.942 36
 -4 2 0 4067.99 234.678 36
 4 2 0 3833.92 247.932 32
 -4 -2 0 3652.4 254.346 5
 -4 -2 -1 291.098 70.7116 5
 -4 2 -1 278.366 65.5483 24
 4 -2 1 289.44 62.9488 23
 4 2 1 255.341 60.4647 4
 -4 2 -1 200.556 51.3455 36
 -4 -2 -1 218.863 60.9334 36
 -4 -2 -1 348.541 67.2282 14
 4 2 1 185.155 57.0257 32
 -4 2 -2 1594.77 144.3 36
 -4 2 -2 1800.52 164.639 24
 4 -2 2 1741.29 151.454 23
 -4 -2 -2 1865.8 154.727 14
 4 2 2 1578.64 153.259 4
 -4 -2 -2 2132.84 172.073 36
 -4 -2 -2 2039 171.057 5
 4 -2 2 1790.19 165.838 30
 -4 2 -3 3398.94 228.971 36
 -4 -2 -3 3733.85 247.725 36
 -4 2 -3 3931.81 250.871 24
 4 -2 3 3203.68 222.022 23
 4 2 3 3432.36 237.594 4
 -4 -2 -3 3727.46 235.593 14
 -4 2 -3 3425.81 245.888 14
 -4 -2 -3 3211.59 235.821 5
 -4 2 -4 645.557 96.3766 24
 4 2 4 613.14 91.5801 4
 -4 2 -4 643.46 96.8491 36
 -4 -2 -4 475.493 93.3333 36
 4 2 4 909.621 107.974 34
 4 -2 4 721.311 109.613 34
 -4 -2 -4 729.656 98.8746 14
 -4 2 -4 621.371 104.88 14
 -4 2 -5 720.809 104.496 24
 4 2 5 724.818 109.479 38
 -4 -2 -5 568.855 100.582 36
 -4 2 -5 715.258 103.732 36
 4 2 5 736.312 101.809 34
 4 -2 5 726.475 111.688 34
 -4 2 -5 711.309 108.707 14
 4 2 6 951.332 123.815 38
 4 2 6 719.109 108.122 34
 4 -2 6 897.844 128.716 34
 -4 -2 -6 935.163 129.217 36
 -4 2 -6 843.323 125.239 14
 -4 -2 -7 487.569 100.926 36
 4 2 7 488.623 94.6092 34
 4 2 7 537.7 97.2208 38
 -4 2 -7 619.344 112.148 14
 4 -2 7 532.016 104.762 34
 4 2 8 733.555 116.616 34
 4 -2 8 925.511 139.147 34
 4 2 8 782.891 127.36 37
 -4 -2 -8 952.074 137.853 36
 -4 2 -8 667.793 120.371 14
 -4 -2 -9 37.934 50.3309 36
 4 2 9 -19.986 37.5063 37
 4 2 9 18.385 38.5735 34
 4 -2 9 19.9436 45.8336 34
 4 2 9 83.9576 49.8175 19
 -4 2 -9 59.0135 45.2078 14
 -4 2 -10 1931.26 204.012 55
 4 -2 10 1732.44 193.552 50
 4 2 10 1958.48 191.386 49
 4 2 10 1633.52 190.462 37
 -4 2 -10 1646.44 191.55 14
 -4 -2 -10 1849.57 187.968 75
 -4 -2 -10 2020.19 200.645 36
 4 2 10 1814.4 190.108 34
 -4 2 -10 1567.72 167.683 75
 4 -2 10 1869.93 193.548 61
 -4 -2 -10 1601.36 177.842 59
 -4 2 -10 1576.8 174.47 59
 -4 2 -11 4135.94 298.973 55
 4 2 11 3612.16 273.776 49
 4 2 11 3984.36 301.445 37
 -4 2 -11 4178.18 308.165 14
 -4 -2 -11 4168.88 294.93 75
 -4 2 -11 3992.12 274.237 75
 -4 -2 -11 3379.5 282.242 36
 4 -2 11 3913.95 281.63 64
 4 2 11 3206.91 274.607 34
 4 -2 11 4130.8 299.839 61
 -4 -2 -11 3981.1 286.172 59
 -4 2 -11 3596.32 276.109 59
 -4 -2 -12 23515.6 1000.63 56
 -4 2 -12 23630 1015.93 55
 4 2 12 23836.5 1003.55 49
 -4 -2 -12 24129.8 1006.37 75
 -4 2 -12 23764.7 979.957 75
 4 -2 12 24045 1018.46 61
 -4 -2 -12 23838.3 1002.9 59
 -4 2 -12 23992.4 1003.17 59
 -4 -2 -13 161.404 66.3747 56
 -4 2 -13 214.467 72.1849 55
 4 2 13 118.501 64.0529 49
 -4 -2 -13 371.881 86.296 75
 -4 2 -13 154.911 63.3054 75
 4 -2 13 221.319 71.4564 61
 -4 -2 -13 275.192 73.4945 59
 -4 2 -13 245.691 74.5791 59
 -4 -2 -14 2574.25 210.392 56
 -4 2 -14 3112.71 224.595 55
 -4 -2 -14 3161.61 224.49 59
 4 2 14 2896.79 221.612 49
 4 -2 14 3112.07 223.556 49
 -4 -2 -14 3197.01 226.043 75
 -4 2 -14 3014.77 208.213 75
 4 2 14 3276.05 217.912 71
 4 -2 14 2942.86 222.891 61
 -4 2 -14 3206.5 225.294 59
 -4 -2 -15 -19.9892 33.8034 56
 -4 2 -15 29.6774 34.7209 55
 4 2 15 -21.2768 38.6495 49
 4 -2 15 42.1534 35.6424 49
 -4 -2 -15 -10.6191 39.8445 75
 -4 2 -15 -8.72569 39.2542 75
 4 2 15 8.4545 22.4317 71
 4 2 15 32.6319 36.7887 70
 4 -2 15 11.2395 33.3404 61
 -4 -2 -15 30.3173 44.4634 59
 -4 2 -15 -20.5278 37.289 59
 4 2 16 -6.27558 24.9752 57
 -4 -2 -16 -7.02735 26.3676 56
 4 2 16 8.03865 31.9918 49
 4 -2 16 15.3554 26.9472 49
 -4 2 -16 15.2629 32.8046 59
 -4 -2 -16 32.0322 38.303 75
 -4 2 -16 -11.9594 25.7043 75
 4 2 16 8.0754 27.3121 70
 4 -2 16 -16.7843 30.4886 61
 -4 -2 -16 -7.39242 32.525 59
 4 -2 17 25.8009 21.3575 49
 -4 -2 -17 90.6333 30.2524 75
 4 2 17 19.1946 19.6351 70
 4 -2 17 -5.17891 24.3016 70
 4 -2 17 25.5434 20.9019 61
 -4 2 -17 4.57201 24.6482 59
 -4 -3 20 1530.48 121.451 52
 -4 -3 20 1177.97 97.1981 65
 -4 -3 19 505.645 83.7283 52
 -4 3 19 462.674 71.1019 69
 -4 3 19 518.674 82.6666 65
 -4 -3 19 379.685 66.4703 65
 -4 -3 18 -27.8607 45.2676 52
 -4 3 18 -12.4013 30.78 69
 -4 3 18 13.7101 44.552 65
 -4 -3 18 -11.0888 34.5005 65
 -4 3 17 407.963 92.1255 52
 -4 -3 17 597.537 107.238 52
 -4 3 17 683.484 119.448 44
 -4 3 17 448.535 94.3895 69
 -4 3 17 534.614 102.371 65
 -4 -3 17 514.284 90.0522 65
 -4 3 17 341.688 75.8336 57
 -4 3 16 68.4004 55.6651 52
 -4 -3 16 106.688 66.8008 52
 -4 3 16 156.837 63.397 44
 -4 3 16 118.245 57.2281 69
 -4 3 16 68.7969 60.4573 65
 -4 -3 16 98.5266 52.9166 65
 -4 3 16 88.5436 53.7159 57
 4 3 -15 117.803 55.4138 29
 -4 3 15 142.014 63.2592 16
 -4 3 15 196.531 73.1749 52
 -4 -3 15 206.41 76.8411 52
 -4 -3 15 113.679 94.138 44
 -4 3 15 74.625 58.1958 44
 -4 3 15 155.86 68.5104 35
 -4 3 15 90.8642 68.3183 69
 -4 3 15 72.3602 61.3292 65
 4 3 -15 141.243 65.7023 14
 -4 3 15 129.774 62.8823 57
 4 3 -14 60.6916 50.2343 29
 -4 3 14 36.0102 56.0392 52
 -4 -3 14 76.5458 62.2039 52
 -4 -3 14 19.5077 44.8521 25
 -4 3 14 67.2922 56.9207 45
 -4 -3 14 114.776 82.2457 44
 -4 3 14 57.7144 65.086 44
 -4 3 14 19.7879 45.4956 35
 -4 3 14 18.8062 52.9474 69
 -4 3 14 18.3938 42.2946 65
 -4 3 14 119.55 66.0733 57
 4 3 -14 81.9211 47.0855 14
 4 3 -13 667.582 124.777 29
 4 3 -13 578.972 110.65 26
 -4 -3 13 598.709 115.088 25
 -4 3 13 686.017 119.604 35
 4 3 -12 78.9818 49.0305 29
 -4 3 12 39.7154 49.3089 16
 4 3 -12 -19.3004 57.2736 26
 -4 -3 12 112.218 55.5023 25
 -4 3 12 114.336 56.5491 35
 4 3 -11 681.482 119.361 29
 -4 3 11 701.868 116.92 16
 4 3 -11 888.467 131.732 26
 -4 -3 11 837.576 125.612 25
 -4 3 11 840.389 130.901 35
 -4 3 10 4630.89 311.837 16
 4 3 -10 3868.57 294.372 26
 -4 -3 10 3848.91 287.643 25
 -4 3 10 4293.38 299.174 35
 4 3 -10 4440.18 295.397 32
 -4 3 9 843.757 124.42 16
 4 3 -9 994.797 135.593 26
 -4 -3 9 727.131 98.5771 22
 -4 3 9 725.383 112.489 35
 4 -3 -9 754.705 106.039 33
 4 3 -9 778.382 115.554 32
 -4 3 8 6455.58 374.859 16
 4 3 -8 6584.37 385.338 26
 -4 -3 8 6408.72 367.065 25
 -4 -3 8 6211.23 337.487 22
 4 3 -8 6716.3 365.828 4
 -4 3 8 5705.24 360.628 35
 4 -3 -8 6132.43 347.506 33
 4 3 -8 6611.59 376.298 32
 -4 3 7 3000.34 224.906 16
 4 3 -7 3064.88 234.315 26
 -4 -3 7 2877.98 217.549 25
 -4 -3 7 2619.04 191.974 22
 4 3 -7 3093.18 225.001 4
 4 -3 -7 2565.05 200.058 33
 4 3 -7 3080.17 231.563 32
 4 -3 -7 2911.88 217.864 30
 -4 3 6 2866.47 214.795 16
 -4 -3 6 2776.66 208.997 25
 -4 -3 6 2583.9 183.849 22
 4 3 -6 2860.98 215.751 4
 4 -3 -6 2769.57 203.175 33
 4 3 -6 2793.85 220.945 32
 -4 -3 6 3239.29 225.09 17
 4 -3 -6 2943.03 215.68 30
 -4 3 5 4888.53 289.824 16
 4 3 -5 5081.23 303.518 26
 -4 -3 5 4504.56 276.22 25
 -4 -3 5 4693.13 256.141 22
 4 3 -5 5151.38 301.355 4
 -4 3 5 4376.84 269.799 14
 -4 -3 5 4897.4 293.235 36
 4 -3 -5 4196.17 271.362 33
 4 3 -5 4568.84 294.019 32
 -4 -3 5 4655.37 296.099 5
 4 -3 -5 5038.83 293.8 30
 -4 -3 5 4269.9 278.108 17
 -4 3 4 8420.93 412.782 16
 4 3 -4 8193.38 418.459 26
 -4 -3 4 8289.09 405.252 25
 -4 -3 4 8029.98 411.776 36
 4 3 -4 7945.76 420.372 4
 -4 3 4 7627.93 392.744 14
 4 -3 -4 8563.04 414.177 33
 4 3 -4 8154.38 427.112 32
 -4 -3 4 7577.22 418.653 5
 4 -3 -4 8701.74 422.895 30
 -4 -3 4 7941 408.972 17
 -4 3 3 1722.04 147.157 16
 4 3 -3 1449.76 147.428 26
 -4 -3 3 1583.04 141.582 25
 -4 -3 3 1404.11 141.644 17
 4 3 -3 1474.01 149.267 4
 -4 3 3 1490.21 137.823 14
 -4 -3 3 1465.61 142.577 36
 4 -3 -3 1563.1 142.78 33
 4 -3 -3 1469.16 145.383 30
 -4 3 2 1702.1 143.083 16
 4 3 -2 1441.57 138.092 26
 -4 3 2 1576.87 153.133 24
 -4 -3 2 1440.32 139.132 36
 4 3 -2 1804.06 162.496 4
 -4 3 2 1443 137.61 14
 4 -3 -2 1951.87 159.256 33
 4 3 -2 1355.58 146.508 32
 -4 -3 2 1452.69 151.249 5
 4 -3 -2 1497.21 149.01 30
 4 3 -1 11.2065 29.7657 26
 -4 3 1 40.5366 38.0506 24
 4 -3 -1 36.8928 34.6351 23
 -4 -3 1 12.2602 34.5299 36
 -4 -3 1 67.1879 36.4143 14
 -4 3 1 60.6798 37.7823 14
 4 -3 -1 75.134 43.9733 33
 4 3 -1 53.3801 39.6105 32
 -4 -3 1 57.117 44.4464 5
 4 3 0 6929.22 374.046 26
 -4 3 0 7088.73 406.733 24
 4 -3 0 8665.36 411.888 23
 4 3 0 8256.91 421.242 4
 -4 -3 0 7942.57 393.612 14
 -4 3 0 8584.97 418.142 14
 -4 -3 0 8638.75 414.671 36
 4 -3 0 8164.9 414.489 33
 -4 -3 0 8374.5 427.822 5
 4 -3 0 7759.69 411.916 30
 -4 3 -1 5411.37 317.125 24
 4 -3 1 5109.09 294.63 23
 4 3 1 5374.25 316.323 4
 -4 -3 -1 4806.82 282.298 14
 -4 3 -1 5035.85 309.167 14
 -4 -3 -1 5530.22 311.371 36
 4 -3 1 5137.76 310.254 30
 -4 3 -2 8440.03 440.714 24
 -4 3 -2 8227.6 401.681 36
 4 -3 2 8223.99 415.151 23
 4 3 2 8956.9 442.239 4
 -4 3 -2 8427.47 440.563 14
 -4 -3 -2 8520.57 432.624 36
 4 -3 2 8928.61 444.321 30
 4 3 3 403.719 78.359 4
 -4 3 -3 329.524 76.7884 24
 4 3 3 578.776 97.1069 38
 -4 -3 -3 408.159 83.4826 36
 -4 3 -3 337.495 65.5128 36
 -4 3 -3 300.151 74.3132 14
 4 -3 3 517.083 91.3265 30
 4 3 4 145.388 60.6852 38
 4 3 4 41.4048 41.047 4
 -4 -3 -4 133.746 54.0697 36
 -4 3 -4 77.4151 54.423 24
 4 -3 4 52.3306 38.9202 15
 -4 3 -4 148.2 49.2391 36
 -4 -3 -5 47.1421 44.2346 36
 -4 3 -5 15.9717 33.5189 24
 4 -3 5 70.4752 45.8143 15
 4 3 5 49.7915 41.2057 38
 -4 3 -5 27.0156 33.5418 36
 4 -3 5 17.1297 32.1553 34
 4 -3 6 2723.5 221.913 15
 -4 3 -6 2773.89 220.843 36
 -4 3 -6 2800.54 230.851 24
 -4 -3 -6 2606.35 227.679 36
 4 3 6 3207.91 244.08 38
 -4 3 -6 2912.91 246.99 14
 4 -3 6 3059.93 247.147 34
 4 3 7 388.137 93.6053 37
 4 -3 7 353.52 80.6685 15
 4 3 7 508.011 94.7452 38
 -4 -3 -7 348.441 84.2 36
 4 3 7 332.92 78.2087 34
 4 -3 7 322.992 86.3201 34
 -4 3 -7 304.752 82.7602 14
 4 -3 8 2382.81 215.688 15
 4 3 8 2309.58 229.12 37
 4 3 8 2689.32 227.347 38
 -4 3 -8 2558.45 237.828 14
 -4 -3 -8 2514.34 227.997 36
 4 3 8 2590.03 221.762 34
 -4 -3 -9 36.1185 47.9141 56
 -4 3 -9 97.3231 70.7148 55
 -4 -3 -9 -16.6195 71.4408 59
 4 -3 9 -18.8545 58.6583 50
 4 -3 9 17.4725 36.6487 15
 -4 3 -9 76.2387 61.9334 40
 -4 -3 -9 -17.2343 60.4891 75
 -4 -3 -9 -18.4785 45.8601 36
 4 3 9 -17.6997 37.1253 34
 4 3 9 -18.4 51.7795 19
 -4 3 -9 20.3186 46.6861 14
 4 -3 9 56.0104 49.5349 61
 -4 -3 -10 13753.1 663.883 56
 -4 3 -10 13717.2 673.7 55
 4 -3 10 12823.2 647.932 15
 4 3 10 12441 632.056 49
 -4 3 -10 13547.4 666.482 40
 -4 3 -10 14040.1 686.559 14
 -4 -3 -10 14204.2 659.011 75
 4 3 10 12615 667.532 37
 4 3 10 13307.5 653.895 34
 4 -3 10 14449.2 688.135 34
 4 3 10 13817.2 659.378 19
 4 -3 10 13631.9 650.75 64
 4 -3 10 13825.6 671.899 61
 -4 -3 -10 13729.3 664.892 36
 -4 -3 -10 13674.9 646.531 59
 -4 3 -10 12247.9 621.948 59
 -4 -3 -11 18884.8 812.692 56
 -4 -3 -11 16592.2 797.625 36
 -4 3 -11 18768.7 830.244 55
 4 -3 11 17433.8 800.845 15
 4 -3 11 19118.2 823.912 50
 4 3 11 17424.6 786.864 49
 -4 3 -11 17992.8 833.042 14
 -4 -3 -11 17492.5 794.362 75
 4 3 11 17211.1 814.19 37
 4 3 11 16939.8 799.769 34
 4 -3 11 18145.5 827.283 34
 4 -3 11 17620.3 796.019 64
 4 -3 11 18212.5 816.225 61
 -4 -3 -11 16821 778.726 59
 -4 3 -11 17774.1 783.359 59
 -4 -3 -12 6103.52 374.292 56
 -4 3 -12 6450.34 392.039 55
 4 -3 12 6678.7 391.476 50
 4 3 12 6429.38 373.306 49
 4 -3 12 6560.42 380.609 64
 -4 -3 -12 6294.35 376.535 75
 4 -3 12 6505.42 388.888 61
 -4 -3 -12 5735.22 356.228 59
 -4 3 -12 6378 364.878 59
 -4 -3 -13 3955.34 277.944 56
 4 -3 13 3907.8 276.298 50
 4 3 13 4403.89 280.191 49
 -4 -3 -13 4095.76 275.475 75
 -4 3 -13 4539.44 299.546 55
 4 -3 13 4639.24 298.575 61
[truncated: 2,302,428 more chars]
